# Supplementary material for: The proteasome regulator Rpn4 controls antifungal drug tolerance by coupling protein homeostasis with metabolic responses to drug stress
Source: PLoS Pathog. 2023 Apr 19;19(4):e1011338. doi: 10.1371/journal.ppat.1011338 (PMC10150987; doi:10.1371/journal.ppat.1011338)
Supplement: S1 Dataset — Gene Ontology (GO) analyses were performed with the tools at the Candida Genome database. (XLSX) [file ppat.1011338.s009.xlsx]

## Sheet: Legend
Legend	Description
Summary	Summary of the RNA-seq data on the number of genes differentially up/down-regulated in each sample
WT +FLC	Genes differentially expressed in the WT by FLC compared to the WT without stress
rpn4∆/∆ +FLC	Genes differentially expressed in the rpn4∆/∆ mutant by FLC compared to the rpn4∆/∆ mutant without stress
rpn4∆/∆ -FLC	Genes differentially expressed in the rpn4∆/∆ mutant compared to the WT without stress
GO_WT +FLC	GO analysis of genes activated by FLC treatment in WT using the ontology "process", "function" and "component"
GO_rpn4∆/∆ +FLC	GO analysis of genes activated by FLC treatment in the rpn4∆/∆ mutant using the ontology "process", "function" and "component"
GO_rpn4∆/∆ -FLC	GO analysis of genes activated in the rpn4∆/∆ mutant compared to the WT without stress using the ontology "process", "function" and "component"
Venn Diagram_up	Gene lists used to contruct the venn diagram in Figure 3G of up-regulated genes
Venn Diagram_down	Gene lists used to contruct the venn diagram in Figure 3G of down-regulated genes
GO_Venn Diagram_up	GO analysis of genes in 'Venn Diagram_up' using the ontology "process"
GO_Venn Diagram_down	GO analysis of genes in 'Venn Diagram_down' using the ontology "process"
All genes	All samples compared to WT without stress as the baseline
pathway_proteostasis	Gene lists used to contruct the heatmap of genes involved in proteostasis in Figure 2B
pathway_erg biosynthesis	Gene lists used to contruct the heatmap of genes involved in ergosterol biosynthesis in Figure 2B
pathway_iron	Gene lists used to contruct the heatmap of genes involved in iron acquistion and heme biosynthesis in Figure 2B
Figure 3C	Gene lists used to contruct the heatmap of genes involved in ergosterol biosynthesis in Figure 3C

## Sheet: Summary
	cut-off of FDR < 0.05 and log2 = 1.5
Comparisons	up-regulated genes	down-regulated genes	total
WT (+FLC) relative to WT (-FLC)	33	3	36
rpn4∆/∆ (+FLC) relative to rpn4∆/∆ (-FLC)	172	153	325
rpn4∆/∆ (+FLC) relative to wild type (+FLC)	415	545	960
rpn4∆/∆ (-FLC) relative to wild type (-FLC)	522	590	1112

## Sheet: WT +FLC
cut-off of FDR < 0.05 and log2 = 1.5
gene	product	baseline (WT -FLC)	WT +FLC	FDR	P value
down-regulated
GDH3	NADP-glutamate dehydrogenase; Nrg1, Plc1 regulated; hypha, hypoxia, Efg1-repressed; Rim101-induced at pH 8; GlcNAc, ciclopirox, ketoconazole induced; exp and stationary phase protein; Spider biofilm repressed; rat catheter biofilm induced	0	-1.13082	0.00641869	3.17874e-05
orf19.6222.1	Ortholog of C. parapsilosis CDC317 : CPAR2_208910, Candida tenuis NRRL Y-1498 : CANTEDRAFT_114047, Debaryomyces hansenii CBS767 : DEHA2D14388g and Pichia stipitis Pignal : PICST_37629	0	-0.926149	0.0311175	0.000239717
STP3	Transcription factor; regulates SAP2, OPT1 expression and thereby protein catabolism for nitrogen source; activated via amino-acid-induced proteolytic processing; macrophage/pseudohyphal-repressed; Spider biofilm repressed	0	-0.737776	0.00180431	6.28795e-06
up-regulated
NCP1	NADPH-cytochrome P450 reductase, acts with Erg11p in sterol 14 alpha-demethylation in ergosterol biosynthesis; subject to hypoxic regulation; ketoconazole-induced; caspofungin repressed	0	0.702186	0.00176328	5.82153e-06
orf19.4013	Putative protein of unknown function; Hap43p-repressed gene; S. cerevisiae ortholog YHR045W localizes to the endoplasmic reticulum	0	0.742821	0.00801538	4.39338e-05
UPC2	Zn2-Cys6 transcript factor; regulator of ergosterol biosynthetic genes and sterol uptake; binds ERG2 promoter; induced by ergosterol depletion, by azoles, anaerobicity; macrophage/pseudohyphal-repressed; flow model biofilm induced	0	0.772702	9.05316e-05	1.54177e-07
orf19.4273	Putative mitochondrial membrane protein; ortholog of S. cerevisiae Sls1; coordinates expression of mitochondrially-encoded genes; Hap43-induced	0	0.777149	0.0140255	8.74662e-05
orf19.7456	Protein of unknown function; flow model biofilm repressed	0	0.826191	0.0204966	0.0001391
STP4	C2H2 transcription factor; induced in core caspofungin response; colony morphology-related gene regulation by Ssn6; induced by 17-beta-estradiol, ethynyl estradiol; rat catheter and Spider biofilm induced	0	0.842787	0.000230187	5.48869e-07
ERG26	C-3 sterol dehydrogenase, catalyzes the 2nd of 3 steps required to remove 2 C-4 methyl groups from an intermediate in ergosterol biosynthesis; amphotericin B, caspofungin repressed; Spider biofilm repressed	0	0.842983	0.00493148	2.26132e-05
orf19.6219	Ortholog of C. dubliniensis CD36 : Cd36_06470, C. parapsilosis CDC317 : CPAR2_208960, Candida tenuis NRRL Y-1498 : CANTEDRAFT_114040 and Pichia stipitis Pignal : PICST_51125	0	0.855273	0.0105366	5.99111e-05
orf19.3737	Protein with a Vps9 vacuolar protein sorting protein domain; Hap43-repressed; repressed by ciclopirox olamine; Spider biofilm induced	0	0.862365	0.0302457	0.000221906
MCS7	S. cerevisiae ortholog Mcs7 has a role in reciprocal meiotic recombination; Spider biofilm repressed	0	0.88478	0.000408964	1.05016e-06
ERG10	Acetyl-CoA acetyltransferase; role in ergosterol biosynthesis; soluble in hyphae; changes in protein abundance associated with azole resistance; FLC or ketoconazole induced; macrophage-downregulated protein; GlcNAc-induced protein	0	0.888125	0.00752735	3.86584e-05
orf19.5535	Predicted membrane transporter, member of the anion:cation symporter (ACS) family, major facilitator superfamily (MFS)	0	0.973079	0.0151658	9.96561e-05
orf19.6025	Ortholog(s) have N-acetylglucosaminyldiphosphodolichol N-acetylglucosaminyltransferase activity and role in dolichol-linked oligosaccharide biosynthetic process	0	0.97666	0.00345418	1.52055e-05
orf19.6852	Ortholog of Rmd6 involved in S. cerevisiae sporulation; flow model biofilm induced	0	1.01381	0.00259756	1.03295e-05
RBT5	GPI-linked cell wall protein; hemoglobin utilization; Rfg1, Rim101, Tbf1, Fe regulated; Sfu1, Hog1, Tup1, serum, alkaline pH, antifungal drugs, geldamycin repressed; Hap43 induced; required for RPMI biofilms; Spider biofilm induced	0	1.12133	0.00495044	2.36081e-05
PGA45	Putative GPI-anchored cell wall protein; repressed in core caspofungin response; Hog1-induced; regulated by Ssn6; Mob2-dependent hyphal regulation; flow model biofilm induced	0	1.14506	0.000230187	5.34556e-07
ERG4	Protein similar to sterol C-24 reductase; shows Mob2p-dependent hyphal regulation; FLC-induced; caspofungin repressed; rat catheter biofilm repressed	0	1.19637	9.05316e-05	1.57963e-07
SET3	NAD-dependent histone deacetylase; mutations affect filamentous growth; genetic evidence suggests Set3/Hos2 function as a complex to regulate white-opaque switching, morphogenesis, and virulence; flow model biofilm induced	0	1.25401	8.49307e-06	6.23116e-09
ERG2	C-8 sterol isomerase; enzyme of ergosterol biosynthesis; converts fecosterol to episterol; mutant is hypersensitive to multiple drugs; ketoconazole-induced; flow model and Spider biofilm repressed	0	1.26092	1.76101e-05	1.93801e-08
ERG251	C-4 sterol methyl oxidase; role in ergosterol biosynthesis; Hap43-induced; ketoconazole-induced; amphotericin B, caspofungin repressed; possibly essential gene, disruptants not obtained by UAU1 method; Spider biofilm repressed	0	1.28079	0.00259756	1.04817e-05
SLD1	Sphingolipid delta-8 desaturase; catalyzes desaturation at C8 in the long-chain base moiety of ceramides in glucosylceramide synthesis, important for virulence; ketoconazole and hypoxia induced; Hap43-repressed; Spider biofilm induced	0	1.34948	0.000465056	1.2795e-06
orf19.699	Protein of unknown function; flow model, rat catheter, Spider biofilm induced	0	1.45286	2.81676e-05	3.61653e-08
orf19.5785	Protein of unknown function; upregulated in a cyr1 or ras1 null mutant; induced by nitric oxide	0	1.47999	0.00345418	1.52007e-05
ERG24	C-14 sterol reductase, has a role in ergosterol biosynthesis; mutation confers increased sensitivity to dyclonine; rat catheter and Spider biofilm repressed	0	1.54339	0.0112408	6.59766e-05
ERG1	Squalene epoxidase, epoxidation of squalene to 2,3(S)-oxidosqualene; ergosterol biosynthesis; allylamine antifungal drug target; NADH reducing cofactor but S. cerevisiae Erg1 uses NADPH; flow model biofilm induced; Spider biofilm repressed	0	1.61846	1.76101e-05	1.89662e-08
ERG11	Lanosterol 14-alpha-demethylase; cytochrome P450 family; role in ergosterol biosynthesis; target of azole antifungals; may contribute to drug resistance; azole or flow model biofilm induced; drug treated biofilm induced; hypoxia regulated	0	1.70791	9.05316e-05	1.68778e-07
PGA10	GPI anchored membrane protein; utilization of hemin and hemoglobin for Fe in host; Rim101 at ph8/hypoxia/ketoconazole/ciclopirox/hypha-induced; required for RPMI biofilm formation, Bcr1-induced in a/a biofilm; rat catheter biofilm repressed	0	1.76054	4.79961e-06	2.64102e-09
ERG25	Putative C-4 methyl sterol oxidase; C4-demethylation of ergosterol biosynthesis intermediates, based on similarity to S. cerevisiae Erg25; FLC-induced; induced in azole-resistant strain; rat catheter and Spider biofilm induced	0	1.79025	3.6588e-08	1.34219e-11
PGA7	GPI-linked hyphal surface antigen; induced by ciclopirox olamine, ketoconazole, Rim101 at pH 8; Hap43, FLC; flow model biofilm induced; Spider biofilm induced; required for RPMI biofilm; Bcr1-induced in a/a biofilm	0	1.91256	0.00116439	3.41715e-06
ERG3	C-5 sterol desaturase; introduces C-5(6) double bond into episterol; some clinical isolates show increased azole resistance and defects in hyphal growth and virulence; Efg1p-repressed; FLC-induced	0	2.03434	1.52716e-08	2.8011e-12
orf19.344	Protein of unknown function; upregulated by fluphenazine treatment or in an azole-resistant strain that overexpresses CDR1 and CDR2; transcript possibly regulated by Tac1	0	2.09211	0.00186044	6.82481e-06
FRP1	Ferric reductase; alkaline-induced by Rim101; iron-chelation-induced by CCAAT-binding factor; FLC-repressed; ciclopirox-, hypoxia-, Hap43-induced; colony morphology-related regulation by Ssn6; Spider and flow model biofilm induced	0	2.10031	0.00136205	4.24704e-06
orf19.1691	Plasma-membrane-localized protein; filament induced; Hog1, ketoconazole, FLC and hypoxia-induced; regulated by Nrg1, Tup1, Upc2; induced by prostaglandins; flow model biofilm induced; rat catheter and Spider biofilm repressed	0	2.34604	9.05316e-05	1.82657e-07

## Sheet: rpn4∆∆ +FLC
cut-off of FDR < 0.05 and log2 = 1.5
gene	product	baseline (rpn4∆/∆ -FLC)	rpn4∆/∆ +FLC	FDR	P value
down-regulated
HWP1	Hyphal cell wall protein; host transglutaminase substrate; opaque-, a-specific, alpha-factor induced; at MTLa side of conjugation tube; virulence complicated by URA3 effects; Bcr1-repressed in RPMI a/a biofilms; Spider biofilm induced	0	-2.14441	5.78198e-09	1.06052e-11
HYR1	GPI-anchored hyphal cell wall protein; macrophage-induced; repressed by neutrophils; resistance to killing by neutrophils, azoles; regulated by Rfg1, Efg1, Nrg1, Tup1, Cyr1, Bcr1, Hap43; Spider and flow model biofilm induced	0	-2.05963	5.38913e-05	9.88469e-07
SOD3	Cytosolic manganese-containing superoxide dismutase; protects against oxidative stress; repressed by ciclopirox olamine, induced during stationary phase when SOD1 expression is low; Hap43-repressed; Spider and flow model biofilm induced	0	-1.9884	4.45186e-08	1.6296e-10
ECE1	Hypha-specific protein; regulated by Rfg1, Nrg1, Tup1, Cph1, Efg1, Hog1, farnesol, phagocytosis; FLC-induced; rat catheter and Spider biofilm induced; flow model biofilm repressed; Bcr1-repressed in RPMI a/a biofilms	0	-1.97058	3.46377e-06	3.93899e-08
FRE7	Copper-regulated cupric reductase; repressed by ciclopirox olamine or 17-beta-estradiol; induced by alkaline conditions or interaction with macrophage; Spider biofilm induced	0	-1.93256	1.33883e-11	4.91134e-15
ALS3	Cell wall adhesin; epithelial adhesion, endothelial invasion; alleles vary in adhesiveness; immunoprotective in mice; binds SspB adhesin of S. gordonii in mixed biofilm; induced in/required for Spider biofilm; flow model biofilm repressed	0	-1.88986	0.000302858	7.7033e-06
IHD1	GPI-anchored protein; alkaline, hypha-induced; regulated by Nrg1, Rfg1, Tup1 and Tsa1, Tsa1B in minimal media at 37; oralpharyngeal candidasis induced ; Spider biofilm induced; regulated in Spider biofilms by Tec1, Efg1, Ndt80, Rob1, Brg1	0	-1.8648	0.000482353	1.41364e-05
HGC1	Hypha-specific G1 cyclin-related protein involved in regulation of morphogenesis, biofilm formation; Cdc28-Hgc1 maintains Cdc11 S394 phosphorylation during hyphal growth; required for virulence in mice; regulated by Nrg1, Tup1, farnesol	0	-1.84221	2.17752e-05	3.27506e-07
WOR3	Transcription factor; modulator of white-opaque switch; induced in opaque cells; promoter bound by Wor1; overexpression at 25 degr shifts cells to opaque state; deletion stabilizes opaque cells at higher temperatures; Spider biofilm induced	0	-1.68533	1.41651e-06	1.29908e-08
SOD5	Cu and Zn-containing superoxide dismutase; protects against oxidative stress; induced by neutrophils, hyphal growth, caspofungin, osmotic/oxidative stress; oralpharyngeal candidiasis induced; rat catheter and Spider biofilm induced	0	-1.61181	4.89379e-09	8.07853e-12
SAP5	Secreted aspartyl proteinase; sap4,5,6 triple null defective in utilization of protein as N source; virulence role effected by URA3; expressed during infection; mRNA localized to hyphal tip via She3; rat catheter and Spider biofilm induced	0	-1.59384	0.000474896	1.37626e-05
orf19.7056	Putative protein of unknown function; transcript is upregulated in clinical isolates from HIV+ patients with oral candidiasis; regulated by Sef1, Sfu1, and Hap43	0	-1.48194	9.59838e-08	3.87316e-10
orf19.670.2	Protein of unknown function; hypoxia, Hap43-repressed; ketoconazole induced; induced in oralpharyngeal candidasis; 16h flow model biofilm repressed, late-stage flow model biofilm induced; rat catheter and Spider biofilm induced	0	-1.47847	1.73301e-05	2.42545e-07
POL93	Predicted ORF in retrotransposon Tca8 with similarity to the Pol region of retrotransposons encoding reverse transcriptase, protease and integrase; downregulated in response to ciclopirox olamine; F-12/CO2 early biofilm induced	0	-1.45961	1.5145e-06	1.41672e-08
orf19.4936.1	Putative adhesin-like protein; Spider biofilm induced	0	-1.40906	0.00314475	0.00016439
PCK1	Phosphoenolpyruvate carboxykinase; glucose, C-source, yeast-hypha, Hap43 regulated; FLC, phagocytosis, H2O2, oral candidasis, Spider/rat catheter/flow model biofilm induced; repressed in biofilm by Bcr1, Tec1, Ndt80, Rob1, Brg1	0	-1.38904	4.89379e-09	7.72625e-12
orf19.3456	Protein with a predicted serine/threonine kinase and tyrosine kinase domain; possibly an essential gene, disruptants not obtained by UAU1 method	0	-1.35476	5.82433e-06	7.05073e-08
orf19.2962	Protein of unknown function; Spider biofilm induced	0	-1.3543	6.58354e-07	4.10566e-09
GAL10	UDP-glucose 4-epimerase; galactose utilization; mutant has cell wall defects and increased filamentation; GlcNAc-, FLC- and ketoconazole-induced; stationary phase enriched protein; rat catheter and flow model biofilm induced	0	-1.3531	6.66285e-07	4.27732e-09
CTR1	Copper transporter; transcribed in low copper; induced Mac1, Tye7, macrophage interaction, alkaline pH via Rim101; 17-beta-estradiol repressed; complements S. cerevisiae ctr1 ctr3 copper transport mutant; flow model/Spider biofilm induced	0	-1.34948	4.18481e-05	6.98492e-07
ADH5	Putative alcohol dehydrogenase; regulated by white-opaque switch; FLC-induced; antigenic in murine infection; regulated by Nrg1, Tup1; Hap43, macrophage repressed, flow model biofilm induced; Spider biofilm induced	0	-1.34501	2.11778e-06	2.21411e-08
MAE1	Malic enzyme, mitochondrial; transcription regulated by Mig1, Tup1; colony morphology-related gene regulation by Ssn6; Hap43-repressed; Spider biofilm repressed	0	-1.34102	0.000219009	5.38283e-06
orf19.2457	Protein of unknown function; induced during chlamydospore formation in both C. albicans and C. dubliniensis; Spider biofilm induced	0	-1.33545	7.44767e-07	5.05436e-09
RBT1	Cell wall protein with similarity to Hwp1; required for virulence; predicted glycosylation; FLC, Tup1 repressed; farnesol, alpha factor, serum, hyphal and alkaline induced; Rfg1, Rim101-regulated	0	-1.3124	0.00646713	0.000406865
SRR1	Two-component system response regulator; involved in stress response; Plc1-regulated; upregulated in cyr1 null mutant; flow model biofilm induced; Spider biofilm induced	0	-1.29929	0.00020383	4.93498e-06
DEF1	RNA polymerase II regulator; role in filamentation, epithelial cell escape, dissemination in RHE model; induced by FLC, high cell density; Efg1/hyphal regulated; role in adhesion, hyphal growth on solid media; Spider biofilm induced	0	-1.28383	7.31305e-07	4.82887e-09
AOX2	Alternative oxidase; cyanide-resistant respiration; induced by antimycin A, oxidants; growth; Hap43, chlamydospore formation repressed; rat catheter, Spider biofilm induced; regulated in Spider biofilms by Bcr1, Tec1, Ndt80, Brg1	0	-1.27606	0.000828781	2.73625e-05
BRG1	Transcription factor; recruits Hda1 to hypha-specific promoters; Tn mutation affects filamentation; Hap43-repressed; Spider and flow model biofilm induced; required for Spider biofilm formation; Bcr1-repressed in RPMI a/a biofilms	0	-1.22496	0.0107324	0.000788146
GAC1	Putative regulatory subunit of ser/thr phosphoprotein phosphatase 1; FLC-induced; caspofungin repressed; transcript induced by Mnl1 under weak acid stress; regulated by Nrg1, Tup1; Spider and flow model biofilm induced	0	-1.21667	2.0319e-06	2.08706e-08
orf19.1774	Predicted dehydrogenase; transcript upregulated in an RHE model of oral candidiasis; virulence-group-correlated expression; Spider biofilm repressed	0	-1.20928	0.00313606	0.000163361
orf19.3460	Protein of unknown function; mRNA binds She3; transcript regulated upon yeast-hypha switch; induced in oralpharyngeal candidasis	0	-1.18109	0.033753	0.00373207
YHB1	Nitric oxide dioxygenase; acts in nitric oxide scavenging/detoxification; role in virulence in mouse; transcript activated by NO, macrophage interaction; Hap43, hypha repressed; mRNA binds She3	0	-1.18044	4.45186e-08	1.58743e-10
orf19.94	Protein of unknown function; Spider biofilm induced	0	-1.1791	0.0291922	0.00295028
HGT6	Putative high-affinity MFS glucose transporter; 20 family members; induced in core stress response; FLC, oralpharyngeal candidasis induced; flow model biofilm induced; Spider biofilm induced	0	-1.17276	1.4481e-05	1.9655e-07
orf19.413	Protein of unknown function; induced by Sfu1; Spider biofilm induced	0	-1.16755	8.6328e-07	6.47454e-09
GAL102	UDP-glucose 4,6-dehydratase; role in mannosylation of cell wall proteins; mutation confers hypersensitivity to toxic ergosterol analog; overlaps orf19.3673; Spider biofilm induced	0	-1.15943	0.00384324	0.000210067
CFL11	Protein similar to ferric reductase Fre10p; flucytosine repressed; possibly adherence-induced; possibly an essential gene, disruptants not obtained by UAU1 method; rat catheter biofilm repressed	0	-1.14863	0.000634956	2.0381e-05
DPP3	Protein similar to S. cerevisiae pyrophosphate phosphatase Dpp1; required for farnesol biosynthesis; repressed by 17-beta-estradiol, ethynyl estradiol; Spider biofilm induced	0	-1.14263	9.76208e-09	2.14866e-11
UME6	Zn(II)2Cys6 transcription factor; role in hyphal extension, virulence, adherence to plastic; rat catheter biofilm induced; has a long 5'-UTR that regulates translational efficiency and controls transition to filamentous growth	0	-1.13384	0.000514177	1.5844e-05
orf19.5618	Ortholog(s) have SNARE binding, unfolded protein binding activity	0	-1.12284	2.66664e-05	4.10854e-07
orf19.5619	Protein of unknown function; induced by alpha pheromone in SpiderM medium; Spider biofilm induced	0	-1.10898	1.70484e-08	4.06511e-11
orf19.3455	Putative mitochondrial inner membrane magnesium transporter; possibly an essential gene, disruptants not obtained by UAU1 method	0	-1.10215	3.60479e-05	5.78397e-07
PST1	Putative 1,4-benzoquinone reductase; hyphal-induced; regulated by Cyr1, Ras1, Efg1, Nrg1, Rfg1, Tup1; Hap43-induced; Spider biofilm induced	0	-1.05604	0.00231927	0.000112305
orf19.3458	Ortholog(s) have role in late endosome to vacuole transport via multivesicular body sorting pathway, protein targeting to vacuole and Golgi apparatus, Vps55/Vps68 complex, fungal-type vacuole membrane, mitochondrion localization	0	-1.02708	4.36126e-07	2.5598e-09
orf19.6608	Predicted DDE superfamily endonuclease domain; repression correlates with clinical development of FLC resistance; Spider biofilm induced	0	-1.02581	5.10644e-06	6.08801e-08
HGT20	Putative glucose transporter of the major facilitator superfamily; the C. albicans glucose transporter family comprises 20 members; 12 probable membrane-spanning segments; regulated by Nrg1	0	-1.0255	7.13443e-05	1.37762e-06
ZFU2	Zn(II)2Cys6 transcription factor; regulator of yeast form adherence; mutants display increased colonization of mouse kidneys; required for yeast cell adherence to silicone substrate; Spider biofilm induced	0	-1.02539	0.000401513	1.11474e-05
orf19.5626	Protein of unknown function; Plc1-regulated; induced by Mnl1 under weak acid stress; flow model biofilm induced	0	-1.01968	1.27429e-06	1.12189e-08
PGA13	GPI-anchored cell wall protein involved in cell wall synthesis; required for normal cell surface properties; induced in oralpharyngeal candidasis; Spider biofilm induced; Bcr1-repressed in RPMI a/a biofilms	0	-1.0185	0.0356251	0.00399247
orf19.5431	Protein of unknown function; Hap43-repressed; Spider biofilm induced	0	-1.01667	1.08862e-05	1.39771e-07
WSC2	Putative cell wall integrity and stress response protein; mRNA binds She3; Spider biofilm induced	0	-1.01469	0.000904019	3.14919e-05
ASR2	Adenylyl cyclase and stress responsive protein; induced in cyr1 or ras1 mutant; stationary phase enriched protein; Spider biofilm induced	0	-1.00171	1.1346e-06	9.57292e-09
GAL7	Putative galactose-1-phoshphate uridyl transferase; downregulated by hypoxia, upregulated by ketoconazole; macrophage/pseudohyphal-repressed	0	-1.00034	4.45186e-08	1.63311e-10
GPX2	Similar to glutathione peroxidase; induced in high iron; alkaline induced by Rim101; induced by alpha factor or interaction with macrophage; regulated by Efg1; caspofungin repressed; Spider biofilm induced	0	-0.987247	0.00818891	0.000564752
ARO9	Aromatic transaminase; Ehrlich fusel oil pathway of aromatic alcohol biosynthesis; Rim101-dependent pH-regulation (alkaline induced); Hap43-induced gene	0	-0.976301	0.000498036	1.48899e-05
orf19.1326	Ortholog of Candida albicans WO-1 : CAWG_03455	0	-0.968997	0.000420233	1.1793e-05
orf19.4450.1	Protein conserved among the CTG-clade; 2 adjacent upstream SRE-1 elements; highly up-regulated in cecum-grown cells in a Cph2-dependent manner; Hap43-repressed; rat catheter, Spider and flow model biofilm induced	0	-0.964823	0.0246411	0.00231858
SHE3	mRNA-binding protein that localizes specific mRNAs to daughter yeast cells and to hyphal tips; required for normal filamentation and host epithelial cell damage; ortholog of S. cerevisiae She3 but target mRNAs differs	0	-0.963328	4.12557e-05	6.81037e-07
orf19.6592	Predicted membrane transporter, member of the aromatic acid:proton symporter (AAHS) family, major facilitator superfamily (MFS)	0	-0.962957	0.00114074	4.58389e-05
AYR2	Putative NADPH-dependent 1-acyl dihydroxyacetone phosphate reductase; shows colony morphology-related gene regulation by Ssn6p	0	-0.962948	7.13443e-05	1.3871e-06
SHA3	Putative ser/thr kinase involved in glucose transport; Tn mutation affects filamentous growth; FLC-induced; ketoconazole-repressed; induced in by alpha pheromone in SpiderM; possibly essential; flow model biofilm induced	0	-0.957603	1.61437e-06	1.53976e-08
orf19.2124	Predicted alcohol dehydrogenase; Spider biofilm induced	0	-0.95546	0.00224998	0.000107299
orf19.4749	Protein of unknown function; hyphal-induced expression, regulated by Cyr1, Ras1, Efg1; Hap43-induced gene; Spider biofilm induced	0	-0.943189	0.000196136	4.64077e-06
DCK1	Putative guanine nucleotide exchange factor; required for embedded filamentous growth; activates Rac1; has a DOCKER domain; similar to adjacent DCK2 and to S. cerevisiae Ylr422wp; regulated by Nrg1; Spider biofilm induced	0	-0.935443	8.47335e-07	6.06128e-09
orf19.5565	Putative 3-hydroxyisobutyrate dehydrogenase; rat catheter and Spider biofilm induced	0	-0.926973	0.0126166	0.00098582
orf19.1409.2	Protein of unknown function; Spider biofilm induced	0	-0.922303	1.87203e-06	1.88851e-08
IHD2	Protein of unknown function; induced during hyphae development; induced in low iron; Spider biofilm induced	0	-0.915552	0.00119443	4.9074e-05
MAF1	Putative negative regulator of RNA polymerase III; decreased expression in hyphae vs yeast cells; caspofungin repressed; Spider biofilm repressed	0	-0.914416	0.026836	0.00260878
orf19.6741	Putative plasma membrane protein; predicted role in cell wall integrity; regulated by Nrg1, Tup1; induced during chlamydospore formation in both C. albicans and C. dubliniensis	0	-0.910714	0.00101365	3.8486e-05
GLC3	Putative 1,4-glucan branching enzyme; FLC-induced; colony morphology-related gene regulation by Ssn6; stationary phase enriched protein	0	-0.908454	0.000350112	9.24727e-06
orf19.3360	Protein of unknown function; flow model biofilm induced; Spider biofilm induced	0	-0.905946	0.00187453	8.49246e-05
orf19.1350	Protein with a thioredoxin domain; predicted role in cell redox homeostasis; rat catheter and Spider biofilm induced	0	-0.904752	0.0029115	0.000148459
orf19.6148	Homolog of nuclear distribution factor NudE, NUDEL; regulates dynein targeting to microtubule plus ends; flow model biofilm repressed	0	-0.902958	5.03336e-05	9.13982e-07
CZF1	Transcription factor; regulates white-opaque switch; hyphal growth regulator; expression in S. cerevisiae causes dominant-negative inhibition of pheromone response; required for yeast cell adherence to silicone; Spider biofilm induced	0	-0.896208	7.90711e-05	1.55184e-06
UCF1	Upregulated by cAMP in filamentous growth; induced in high iron, decreased upon yeast-hypha switch; downregulation correlates with clinical FLC resistance; Ras1-regulated; Hap43-repressed; flow model biofilm induced	0	-0.894757	2.47753e-06	2.68111e-08
OPT4	Oligopeptide transporter; detected at germ tube plasma membrane; transcript inducede during phagocytosis by macrophages; fungal-specific; Hap43-repressed; merged with orf19.2292 in Assembly 20; rat catheter and Spider biofilm induced	0	-0.891468	0.0131723	0.00104373
CHK1	Histidine kinase; 2-component signaling, cell wall synthesis; hyphal growth defect; avirulent in mouse, not rat vaginal infection; phagocytosis rate increased; Spider biofilm induced; required for RPMI biofilm; Bcr1-induced in a/a biofilm	0	-0.887912	9.42899e-07	7.43666e-09
PLB5	Putative GPI-linked phospholipase B, fungal-specific (no mammalian homolog); null mutation eliminates cell-associated phospholipase A2 activity and attenuates virulence; FLC-repressed; flow model biofilm repressed	0	-0.882883	4.11182e-06	4.82679e-08
OPT6	Putative oligopeptide transporter; fungal-specific (no human or murine homolog); expression of OPT6, OPT7, or OPT8 does not suppress defect of mutant lacking Opt1p, Opt2p, and Opt3p; alleles are nonidentical	0	-0.873642	0.0109916	0.000814911
TYE7	bHLH transcription factor; control of glycolysis; required for biofilm formation; hyphally regulated by Cph1, Cyr1; flucytosine, Hog1 induced; amphotericin B, caspofungin repressed; induced in flow model biofilm and planktonic cultures	0	-0.863468	5.54061e-05	1.02642e-06
orf19.1152	Protein of unknown function; induced in core stress response; Gcn2 and Gcn4 regulated; flow model biofilm induced; Spider biofilm induced	0	-0.862777	0.00260213	0.000129343
GAL1	Galactokinase; galactose, Mig1, Tup1, Hap43 regulated; FLC, ketoconazole-induced; stationary phase enriched protein; GlcNAc-induced protein; farnesol, hypoxia-repressed in biofilm; rat catheter and Spider biofilm induced	0	-0.860914	0.000923634	3.33615e-05
orf19.5552	Putative transcriptional regulator of ribonucleotide reductase genes; Spider biofilm induced	0	-0.857906	0.000482353	1.41556e-05
HGT1	High-affinity MFS glucose transporter; induced by progesterone, chloramphenicol, benomyl; likely essential for growth; protein newly produced during adaptation to the serum; rat catheter and Spider biofilm induced	0	-0.848263	0.0276821	0.00273165
orf19.1368	Protein of unknown function; flow model biofilm induced; Spider biofilm induced	0	-0.841007	6.78027e-05	1.28094e-06
orf19.2061	Ortholog of Candida albicans WO-1 : CAWG_03846	0	-0.821421	0.000888723	3.01566e-05
orf19.5763	Has domain(s) with predicted oxidoreductase activity and role in metabolic process	0	-0.813572	0.000923634	3.38824e-05
orf19.7214	Glucan 1,3-beta-glucosidase; regulated by Nrg1, Tup1 and possibly Tac1; induced by NO and during cell wall regeneration; stationary phase enriched; possibly essential (UAU1 method); F-12/CO2 early biofilm induced; flow biofilm repressed	0	-0.813313	0.000155715	3.54158e-06
SUN41	Cell wall glycosidase; role in biofilm formation and cell separation; possibly secreted; hypoxia, hyphal induced; caspofungin repressed; Efg1, Cph1 regulated; O-glycosylated, possible Kex2 substrate; 5'-UTR intron; Spider biofilm induced	0	-0.810911	0.000137461	3.07599e-06
HAL22	Putative phosphoadenosine-5'-phosphate or 3'-phosphoadenosine 5'-phosphosulfate phosphatase; possible role in sulfur recycling; Hap43-repressed; F-12/CO2 biofilm induced	0	-0.806756	0.00012607	2.79796e-06
orf19.254	Protein of unknown function; Hog1p-repressed; Spider biofilm induced	0	-0.794591	0.000572717	1.796e-05
CHA1	Similar to catabolic ser/thr dehydratases; repressed by Rim101; induced in low iron; regulated on white-opaque switch; filament induced; Tn mutation affects filamentation; flow model biofilm induced; Spider biofilm repressed	0	-0.787689	0.0294859	0.003007
orf19.3658	Ortholog(s) have role in protein folding in endoplasmic reticulum and Golgi apparatus, integral to endoplasmic reticulum membrane, mitochondrion localization	0	-0.786804	0.0016025	6.96612e-05
orf19.2210	Protein of unknown function; Spider biofilm induced	0	-0.781359	0.000293115	7.36552e-06
orf19.3973	Ortholog of Hua1, a zinc finger domain protein with sequence similarity to Type I J-proteins; flow model biofilm induced	0	-0.775753	0.000109121	2.32172e-06
orf19.1656	Protein with a predicted FYVE/PHD zinc finger domain; Hap43-repressed; Spider biofilm induced	0	-0.76861	0.00778011	0.000525143
IRO1	Putative transcription factor; role in iron utilization, pathogenesis; both IRO1 and adjacent URA3 are mutated in strain CAI4; suppresses S. cerevisiae aft1 mutant low-iron growth defect; hyphal-induced; reports differ about iron regulation	0	-0.765378	0.00284535	0.00014352
orf19.1736	Protein of unknown function; transcript detected on high-resolution tiling arrays	0	-0.760762	0.000201863	4.85035e-06
FAV2	Adhesin-like protein; induced by mating factor in MTLa/a opaque cells, in cyr1 null, in filaments; regulated by Nrg1, Rfg1, Tup1, Tec1, Efg1, Ntd80, Rob1, Brg1; induced in oralpharyngeal candidasis; Spider biofilm induced	0	-0.748459	0.0244492	0.00228707
BLP1	Protein of unknown function, serum-induced	0	-0.733887	0.00794929	0.000539769
orf19.2846	Protein of unknown function; Hap43-repressed; induced in core caspofungin response; regulated by yeast-hypha switch; Spider biofilm repressed	0	-0.730144	0.000302858	7.72143e-06
orf19.7310	Protein with a role in directing meiotic recombination events to homologous chromatids; induced by ciclopirox olamine; positively regulated by Sfu1; Hog1, FLC-repressed; Hap43-induced; Spider biofilm induced	0	-0.728783	4.26122e-05	7.19061e-07
ARD	D-arabitol dehydrogenase, NAD-dependent (ArDH); enzyme of D-arabitol and D-arabinose catabolism; D-arabitol is a marker for active infection in humans; rat catheter and Spider biofilm induced	0	-0.723232	0.00317288	0.000166442
orf19.5772	Ortholog(s) have role in histone exchange and Swr1 complex, cytosol localization	0	-0.716001	0.000363884	9.74452e-06
RBT4	Pry family protein; required for virulence in mouse systemic/rabbit corneal infections; not filamentation; mRNA binds She3, is localized to hyphal tips; Hap43-induced; in both yeast and hyphal culture supernatants; Spider biofilm induced	0	-0.697809	0.00285609	0.000144586
VPS20	ESCRT III complex protein; role in multivesicular body (MVB) trafficking; required for processing of Rim8; Bcr1-repressed in RPMI a/a biofilms	0	-0.69355	0.00159018	6.85539e-05
MAL2	Alpha-glucosidase; hydrolyzes sucrose for sucrose utilization; transcript regulated by Suc1, induced by maltose, repressed by glucose; Tn mutation affects filamentous growth; upregulated in RHE model; rat catheter and Spider biofilm induced	0	-0.693431	0.00093123	3.44023e-05
orf19.4459	Predicted heme-binding stress-related protein; Tn mutation affects filamentous growth; induced during chlamydospore formation in C. albicans and C. dubliniensis; Spider biofilm induced	0	-0.69115	0.000501492	1.53612e-05
HXK1	N-acetylglucosamine (GlcNAc) kinase; involved in GlcNAc utilization; required for wild-type hyphal growth and mouse virulence; GlcNAc-induced transcript; induced by alpha pheromone in SpiderM medium	0	-0.690121	0.0432317	0.00512307
orf19.3309	Ortholog of Candida tropicalis MYA-3404 : CTRG_04422 and Candida albicans WO-1 : CAWG_01254	0	-0.689489	0.000196136	4.60828e-06
PGA54	GPI-anchored protein; Hog1-repressed; induced in cyr1 or efg1 mutant or in hyphae; colony morphology-related gene regulation by Ssn6; induced in RHE model; mRNA binds She3; regulated in Spider biofilms by Tec1, Egf1, Ntd80, Rob1, Brg1	0	-0.686976	0.00226577	0.000108468
orf19.5022	Ortholog(s) have inorganic cation transmembrane transporter activity and role in cellular cobalt ion homeostasis, cellular manganese ion homeostasis, cobalt ion transport, manganese ion transport	0	-0.682796	7.13443e-05	1.37718e-06
orf19.4209	Ortholog(s) have NEDD8 activating enzyme activity, role in protein neddylation and cytosol, nucleus localization	0	-0.678854	0.00427984	0.000238641
orf19.5534	Protein with a predicted role in mitotic spindle elongation, vesicle-mediated transport; flow model biofilm induced	0	-0.674742	0.00287614	0.000146128
GPX1	Putative thiol peroxidase; rat catheter and Spider biofilm induced	0	-0.673577	0.00648575	0.000410416
orf19.5342.2	Protein of unknown function; protein newly produced during adaptation to the serum	0	-0.673002	0.00106229	4.11121e-05
orf19.3453	Ortholog(s) have cellular bud tip, cytoplasm localization	0	-0.666682	0.00210135	9.78984e-05
SSK1	Response regulator of two-component system; role in oxidative stress response, cell wall biosynthesis, virulence, hyphal growth on solid media; expressed in hyphae and yeast; peroxisomal targeting sequence (PTS1); Spider biofilm induced	0	-0.666538	9.9862e-05	2.05146e-06
STF2	Protein involved in ATP biosynthesis; repressed in hyphae; repressed by Efg1, Hap43; transcript upregulated in clinical isolates from HIV+ patients with oral candidiasis; rat catheter, flow model and Spider biofilm induced	0	-0.653628	0.0168728	0.00140504
orf19.5518	Protein of unknown function; Spider biofilm induced	0	-0.653298	0.00108361	4.21359e-05
orf19.5543	Ortholog(s) have cell division site, cytosol localization	0	-0.651884	0.000145439	3.28119e-06
orf19.7502	Protein of unknown function; Hap43-induced gene; upregulated in a cyr1 null mutant; Spider biofilm induced	0	-0.651028	0.000760098	2.48161e-05
orf19.3505	Ortholog(s) have role in TOR signaling cascade, actin filament bundle assembly, eisosome assembly, endosomal transport, establishment or maintenance of actin cytoskeleton polarity, regulation of cell growth	0	-0.646966	0.0284122	0.00283497
ALK2	N-Alkane inducible cytochrome P450	0	-0.646908	0.0326047	0.00348203
orf19.7077	Putative ferric reductase; induced by Mac1 under copper starvation; Plc1-regulated; Rim101-repressed	0	-0.646277	0.00160334	6.99917e-05
PST2	Putative NADH:quinone oxidoreductase; similar to 1,4-benzoquinone reductase; immunogenic in mice; induced by benomyl, oxidative stress via Cap1; fungal-specific; farnesol-repressed; Spider biofilm induced	0	-0.645612	0.00654757	0.00041793
orf19.4216	Putative heat shock protein; decreased expression in hyphae; transcription is increased in populations of cells exposed to FLC over multiple generations; overexpression increases resistance to farnesol and azoles	0	-0.642807	0.0129127	0.0010208
GDH2	Putative NAD-specific glutamate dehydrogenase; fungal-specific; transcript regulated by Nrg1, Mig1, Tup1, and Gcn4; stationary phase enriched protein; flow model biofilm induced; Spider biofilm induced	0	-0.642514	0.00907984	0.00063952
ISA1	Putative mitochondrial iron-sulfur protein; alkaline repressed; induced in high iron; regulated by Sef1, Sfu1, Hap43; Spider biofilm induced	0	-0.640193	0.000849991	2.86864e-05
orf19.376	Protein of unknown function; Hap43-repressed; Spider biofilm induced	0	-0.63913	0.0240641	0.00222928
orf19.104	Protein of unknown function; induced by alpha pheromone in SpiderM medium	0	-0.637751	0.0312923	0.0033231
orf19.5614	Putative ribonuclease H1; possibly an essential gene, disruptants not obtained by UAU1 method; flow model biofilm induced; Spider biofilm induced	0	-0.634845	2.55416e-05	3.88839e-07
orf19.3810	Ortholog(s) have methylenetetrahydrofolate dehydrogenase (NAD+) activity, role in folic acid-containing compound biosynthetic process, one-carbon metabolic process, purine nucleobase biosynthetic process and cytosol, nucleus localization	0	-0.632612	0.000366766	9.95624e-06
orf19.3222	Predicted vacuolar protein; rat catheter biofilm repressed; flow model biofilm repressed	0	-0.631936	0.0117912	0.000886721
PSA2	Mannose-1-phosphate guanyltransferase; Hap43, macrophage-repressed; stationary phase enriched protein; Spider biofilm induced; rat catheter biofilm repressed	0	-0.629757	0.00903636	0.000634799
orf19.3659	Putative CTD phosphatase; role in dephosphorylation of RNA polymerase II C-terminal domain, transcription from RNA polymerase II promoter; flow model biofilm induced	0	-0.627333	0.00344933	0.000183475
PHR1	Cell surface glycosidase; may act on cell-wall beta-1,3-glucan prior to beta-1,6-glucan linkage; role in systemic, not vaginal virulence (neutral, not low pH); high pH or filamentation induced; Bcr1-repressed in RPMI a/a biofilm	0	-0.626382	2.99866e-05	4.67509e-07
orf19.2905	Ortholog of Candida albicans WO-1 : CAWG_03194	0	-0.626371	0.00474448	0.000274122
CUP9	Transcription factor; represses SOK1 expression in response to farnesol inhibition; yeast-hypha switch repressed; ketoconazole-induced; Plc1-regulated; colony morphology-related Ssn6 regulation; Spider, flow model biofilm induced	0	-0.626361	0.0227327	0.00207647
orf19.1202	Ortholog of C. dubliniensis CD36 : Cd36_60350, C. parapsilosis CDC317 : CPAR2_603550, Candida tenuis NRRL Y-1498 : CANTEDRAFT_114325 and Debaryomyces hansenii CBS767 : DEHA2G04950g	0	-0.623135	0.00481391	0.000279899
orf19.5752	Ortholog(s) have ubiquitin-protein ligase activity, role in SCF-dependent proteasomal ubiquitin-dependent protein catabolic process and SCF ubiquitin ligase complex localization	0	-0.616929	0.0182891	0.00156521
orf19.7380	Has domain(s) with predicted nucleic acid binding, nucleotide binding activity	0	-0.610559	0.00566315	0.00034235
FMP27	Putative mitochondrial protein; mRNA binds She3	0	-0.608755	4.51754e-05	8.1203e-07
ARG3	Putative ornithine carbamoyltransferase; Gcn4-regulated; Hap43-induced; repressed in alkalinizing medium; rat catheter and Spider biofilm induced	0	-0.608002	0.0118513	0.00090211
orf19.3254	Ortholog of C. dubliniensis CD36 : Cd36_26020, Candida tropicalis MYA-3404 : CTRG_00984 and Candida albicans WO-1 : CAWG_01455	0	-0.604159	0.0123632	0.000954677
orf19.4530.1	Protein of unknown function; regulated by Nrg1, Tup1; Spider and flow model biofilm induced	0	-0.602714	0.0123632	0.000953817
SPB1	Putative AdoMet-dependent methyltransferase; Hap43-induced; repressed by prostaglandins; possibly essential gene, disruptants not obtained by UAU1 method; Spider biofilm induced	0	-0.599251	0.00378713	0.000206306
CTA1	Protein similar to S. cerevisiae Mos10p, which affects S. cerevisiae filamentous growth; activates transcription in 1-hybrid assay in S. cerevisiae; protein levels increase under weak acid stress; nonessential	0	-0.592909	0.00043013	1.21497e-05
HAT2	Putative Hat1-Hat2 histone acetyltransferase complex subunit; role in DNA damage repair and morphogenesis; mutations cause constitutive pseudohyphal growth, caspofungin sensitivity; rat catheter and Spider biofilm repressed	0	-0.589561	0.0151382	0.00123005
orf19.6864	Putative ubiquitin-protein ligase; role in protein ubiquitination; Spider biofilm induced	0	-0.588777	0.00431374	0.000241322
SAP10	Secreted aspartyl protease; roles in adhesion, virulence (RHE model), cell surface integrity; distinct specificity from Sap9; at cell membrane and wall; GPI-anchored; induced in low iron; Tbf1-activated; Spider biofilm induced	0	-0.587518	0.00612068	0.000378333
SNF4	Transcription factor; ortholog of S. cerevisiae Snf4; caspofungin repressed; transposon mutation affects filamentation	0	-0.58692	0.00865547	0.000603381
orf19.899	Ortholog of C. dubliniensis CD36 : Cd36_18040, C. parapsilosis CDC317 : CPAR2_211790, Candida tenuis NRRL Y-1498 : CANTEDRAFT_109928 and Debaryomyces hansenii CBS767 : DEHA2E21010g	0	-0.585937	0.039677	0.00457028
up-regulated
RBF1	Transcription factor; glutamine-rich activation domain; binds RPG-box DNA sequences; predominantly nuclear; mutation causes accelerated induction of filamentous growth; antigenic during human oral infection; Sko1p-repressed	0	0.586195	0.018405	0.00158373
CTN1	Carnitine acetyl transferase; required for growth on nonfermentable carbon sources, not for hyphal growth or virulence in mice; induced in macrophage; macrophage/pseudohyphal-repressed after 16 hr; rat catheter, Spider biofilm induced	0	0.587249	0.0477688	0.00592292
orf19.5103	Protein with a predicted phosphoglycerate mutase family domain; Hap43-repressed; clade-associated gene expression; induced by hypoxia	0	0.588419	0.00761968	0.000510122
orf19.6143	Predicted long-chain-alcohol oxidase; Spider biofilm induced	0	0.59171	0.0256308	0.00243991
HAP43	CCAAT-binding factor-dependent transcription factor; repressor; also called CAP2; required for low iron response; similar to bZIP transcription factor AP-1; repressed by Sfu1; ciclopirox olamine induced; rat catheter, Spider biofilm induced	0	0.593407	0.0029913	0.000154773
orf19.4169	Ortholog of C. dubliniensis CD36 : Cd36_40780, Candida tenuis NRRL Y-1498 : CANTEDRAFT_116553, Lodderomyces elongisporus NRLL YB-4239 : LELG_04263 and Debaryomyces hansenii CBS767 : DEHA2G21736g	0	0.593959	0.0240641	0.00223781
orf19.2128	Ortholog(s) have mitochondrion localization	0	0.599584	0.00275276	0.000138224
orf19.1968	Ortholog of C. dubliniensis CD36 : Cd36_51280, C. parapsilosis CDC317 : CPAR2_501840, Candida tenuis NRRL Y-1498 : cten_CGOB_00020 and Debaryomyces hansenii CBS767 : DEHA2F24310g	0	0.601061	0.000904019	3.12098e-05
MIA40	Predicted component of the mitochondrial intermembrane space import machinery; Hap43p-repressed gene	0	0.608682	0.000223579	5.53617e-06
RIM8	Beta-arrestin-like protein; involved in pH response; required for pathogenesis, activation of Rim101 and alkaline pH-induced hyphal growth; colony morphology-related gene regulation by Ssn6p negative feedback regulation target	0	0.611763	0.000572717	1.7963e-05
orf19.3113	Protein of unknown function; Spider biofilm induced	0	0.61272	0.00478574	0.000277383
FGR43	Protein lacking an S. cerevisiae ortholog; transposon mutation affects filamentous growth; induced by by Mnl1 under weak acid stress	0	0.613032	0.0268652	0.00261655
orf19.6413	Protein of unknown function; rat catheter biofilm induced	0	0.615304	3.31815e-05	5.23407e-07
orf19.4735	Ornithine cyclodeaminase family protein; Sef1, Sfu1, and Hap43-regulated; ortholog of S. cerevisiae YGL159W and S. pombe SPAP11E10.01; rat catheter biofilm induced	0	0.615842	0.0106312	0.000770237
CCH1	Voltage-gated Ca2+ channel of the high affinity calcium uptake system; roles in thigmotropism, establishment of galvanotropism; transcript regulated by Nrg1 and Mig1; flow model biofilm repressed	0	0.619163	0.00031137	8.05267e-06
THI20	Putative trifunctional enzyme of thiamine biosynthesis, degradation and salvage; Spider biofilm induced	0	0.62237	0.00150866	6.41983e-05
RPL5	Ribosomal protein; repressed upon phagocytosis by murine macrophages; Hap43-induced; Spider biofilm repressed	0	0.624221	0.0266103	0.00256732
orf19.4703	Protein with similarity to mutator-like element (MULE) transposase	0	0.628266	0.0182891	0.00156774
ZCF16	Predicted Zn(II)2Cys6 transcription factor; mutants are viable; rat catheter biofilm induced	0	0.629811	0.00630168	0.000392988
orf19.5339	Ortholog of S. cerevisiae Spg5; required for proteasome assembly during quiescence; transcript detected on high-resolution tiling arrays; Spider biofilm induced	0	0.630159	0.000352551	9.37634e-06
orf19.321	Ortholog(s) have L-methionine transmembrane transporter activity and role in methionine import	0	0.630588	0.0029913	0.000155271
orf19.1584	Predicted MFS membrane transporter; monocarboxylate porter family member; colony morphology-related gene regulation by Ssn6; flow model biofilm induced; Spider biofilm induced	0	0.633829	0.00195689	8.9015e-05
FTR1	High-affinity iron permease; required for mouse virulence, low-iron growth; iron, amphotericin B, caspofungin, ciclopirox, Hog1p, Sef1p, Sfu1p, and Hap43p regulated; complements S. cerevisiae ftr1 iron transport; Hap43p-repressed	0	0.637545	0.0306525	0.0031822
orf19.3743	Ortholog of C. dubliniensis CD36 : Cd36_27230, C. parapsilosis CDC317 : CPAR2_801320, Candida tenuis NRRL Y-1498 : CANTEDRAFT_113198 and Debaryomyces hansenii CBS767 : DEHA2E23782g	0	0.638472	0.00297102	0.000152136
orf19.6852	Ortholog of Rmd6 involved in S. cerevisiae sporulation; flow model biofilm induced	0	0.641687	0.00118511	4.84063e-05
SET3	NAD-dependent histone deacetylase; mutations affect filamentous growth; genetic evidence suggests Set3/Hos2 function as a complex to regulate white-opaque switching, morphogenesis, and virulence; flow model biofilm induced	0	0.645671	3.60479e-05	5.88456e-07
orf19.2414	Ortholog of S. cerevisiae Mpm1; a mitochondrial intermembrane space protein of unknown function; Hap43-repressed; Spider biofilm induced	0	0.647753	0.000304858	7.82834e-06
orf19.2184	Putative fumarylacetoacetate hydrolase; clade-associated gene expression; rat catheter and Spider biofilm repressed	0	0.650349	0.00176283	7.95408e-05
FMO2	Protein with a monooxygenase domain; Spider biofilm induced	0	0.652572	0.0334193	0.00367171
RHD1	Putative beta-mannosyltransferase required for the addition of beta-mannose to the acid-labile fraction of cell wall phosphopeptidomannan; 9-gene family memebr; regulated on yeast-hypha and white-opaque switches; Spider biofilm repressed	0	0.652797	0.00407276	0.0002256
MCM6	Putative MCM DNA replication initiation complex component; mRNA expression peak at cell-cycle M/G1 phase; regulated by tyrosol and cell density; repressed by alpha pheromone in SpiderM medium; Hap43-induced gene	0	0.653049	0.0278401	0.00275727
HSP70	Putative hsp70 chaperone; role in entry into host cells; heat-shock, amphotericin B, cadmium, ketoconazole-induced; surface localized in yeast and hyphae; antigenic in host; farnesol-downregulated in biofilm; Spider biofilm induced	0	0.653503	0.000949366	3.55229e-05
THI6	Putative thiamin-phosphate pyrophosphorylase, hydroxyethylthiazole kinase; fungal-specific; Spider biofilm induced	0	0.655374	0.000902165	3.07782e-05
SIT1	Transporter of ferrichrome siderophores, not ferrioxamine B; required for human epithelial cell invasion in vitro, not for mouse systemic infection; regulated by iron, Sfu1, Rfg1, Tup1, Hap43; rat catheter and Spider biofilm induced	0	0.663161	0.000917928	3.25463e-05
ERG28	Ortholog(s) have protein binding, bridging activity, role in ergosterol biosynthetic process and endoplasmic reticulum membrane localization	0	0.665086	0.000568192	1.76127e-05
XOG1	Exo-1,3-beta-glucanase; 5 glycosyl hydrolase family member; affects sensitivity to chitin and glucan synthesis inhibitors; not required for yeast-to-hypha transition or for virulence in mice; Hap43-induced; Spider biofilm induced	0	0.666514	0.018405	0.00158664
orf19.1430	Ortholog of C. parapsilosis CDC317 : CPAR2_402120, C. dubliniensis CD36 : Cd36_43870, Lodderomyces elongisporus NRLL YB-4239 : LELG_04437 and Candida orthopsilosis Co 90-125 : CORT_0E02170	0	0.671335	0.0266103	0.00255655
ZCF3	Zn(II)2Cys6 domain transcription factor; required for filamentous growth, resistance to rapamycin and flucytosine; possibly an essential gene, disruptants not obtained by UAU1 method; Hap43-repressed; Spider and flow model biofilm induced	0	0.680605	0.000401513	1.10893e-05
orf19.2958	Planktonic growth-induced gene	0	0.683502	0.0250782	0.00236891
HNT2	Putative dinucleoside triphosphate hydrolase; induced upon low-level peroxide stress	0	0.690042	0.00398237	0.000219133
orf19.276	Plasma membrane-associated protein; upregulated in an azole-resistant strain that overexpresses MDR1; Hap43-repressed; Spider biofilm induced	0	0.69079	0.00515939	0.000302826
orf19.1580	Protein of unknown function; Spider biofilm induced	0	0.699569	0.0428468	0.00506113
orf19.4358	Putative protein of unknown function; Hap43p-repressed gene; S. cerevisiae ortholog YDL157C localizes to mitochondria	0	0.703112	0.00175644	7.89303e-05
TPO4	Putative sperimidine transporter; fungal-specific (no human or murine homolog); Spider biofilm induced; promoter bound by Tec1 and Ndt80; Bcr1-repressed in RPMI a/a biofilms	0	0.704158	0.000100085	2.09276e-06
OPT1	Oligopeptide transporter; transports 3-to-5-residue peptides; alleles are distinct, one has intron; suppresses S. cerevisiae ptr2-2 mutant defects; induced by BSA or peptides; Stp3p, Hog1p regulated; flow model biofilm induced	0	0.705846	0.0453661	0.00551682
ERG4	Protein similar to sterol C-24 reductase; shows Mob2p-dependent hyphal regulation; FLC-induced; caspofungin repressed; rat catheter biofilm repressed	0	0.709207	9.14135e-05	1.8276e-06
orf19.6920	Protein of unknown function; induced during chlamydospore formation in both C. albicans and C. dubliniensis; Hap43-induced gene; Spider biofilm induced; F-12/CO2 early biofilm induced	0	0.709515	0.0118513	0.00090175
orf19.6311	Protein of unknown function; Hap43-induced; rat catheter and Spider biofilm induced	0	0.711571	1.35472e-06	1.21756e-08
PLB4.5	Phospholipase B; Hog1-induced; regulated by Ssn6; putative GPI-anchor; repressed during cell wall regeneration; clade-associated gene expression; Hap43-induced; rat catheter and Spider biofilm repressed	0	0.720848	0.00111832	4.43062e-05
orf19.708	Ortholog(s) have structural constituent of cytoskeleton activity	0	0.722887	0.0197727	0.00175169
MNN15	Putative alpha-1,3-mannosyltransferase; predicted role in protein O-linked glycosylation; Spider biofilm induced	0	0.72993	1.00295e-05	1.26932e-07
orf19.4013	Putative protein of unknown function; Hap43p-repressed gene; S. cerevisiae ortholog YHR045W localizes to the endoplasmic reticulum	0	0.737141	0.000100974	2.12986e-06
ORF298	Predicted ORF in retrotransposon Tca3; similar to Gag-Pol; a-specific transcript, alpha-factor induced; rat catheter biofilm repressed; mRNA binds She3	0	0.751297	0.000489548	1.45464e-05
ADR1	C2H2 transcription factor; ortholog of S. cerevisiae Adr1 but mutant phenotype suggests a different set of target genes; transposon mutation affects filamentous growth; Spider biofilm induced	0	0.754792	0.00196592	8.9786e-05
HGT19	Putative MFS glucose/myo-inositol transporter; 20 member family; 12 transmembrane segments, extended N terminus; expressed in rich medium; Hap43, phagocytosis, rat catheter, Spider and flow model biofilm induced	0	0.755405	0.0345536	0.00385972
CYB5	Cytochrome b(5); ortholog of S. cerevisiae Cyb5; induced in high iron; FLC-induced; shows colony morphology-related gene regulation by Ssn6; mutants are viable	0	0.759306	0.0221396	0.00200604
orf19.6556	Protein of unknown function; rat catheter, flow model and Spider biofilm induced	0	0.761894	0.0197828	0.00176168
MNN22	Alpha-1,2-mannosyltransferase; required for normal cell wall mannan; regulated by Tsa1, Tsa1B at 37 deg; repressed in core stress response; NO, Hog1 induced; confers sensitivity to cell wall perturbing agents; Spider biofilm repressed	0	0.767629	0.000401513	1.11941e-05
MDJ1	Putative member of the HSP40 (DnaJ) family of chaperones; rat catheter and Spider biofilm induced	0	0.772663	0.00257002	0.000127275
orf19.344	Protein of unknown function; upregulated by fluphenazine treatment or in an azole-resistant strain that overexpresses CDR1 and CDR2; transcript possibly regulated by Tac1	0	0.785244	0.00566315	0.000341356
HAP3	Predicted CCAAT-binding transcription factor that regulates respiration; Cap2-dependent induction in low iron; opaque specific, alkaline, ciclopirox olamine induced; regulated by Sef1, Sfu1, Hap43; Bcr1-regulated in RPMI a/a biofilms	0	0.793845	0.0226092	0.00205689
orf19.675	Cell wall protein; induced in core stress response and core caspofungin response; iron-regulated; amphotericin B, ketoconazole, and hypoxia induced; regulated by Cyr1, Ssn6; induced in oralpharyngeal candidasis; Spider biofilm repressed	0	0.794715	0.0111583	0.000835034
orf19.7296	Putative cation conductance protein; similar to stomatin mechanoreception protein; plasma-membrane localized; induced by Rgt1; rat catheter and Spider biofilm induced	0	0.801124	0.00111832	4.41326e-05
SSY1	Amino acid sensor; required for wild-type hyphal growth on solid serum or Lees media, not under all conditions; 12 predicted membrane spanning regions; Hap43-repressed; Spider biofilm induced	0	0.802206	4.51754e-05	8.0545e-07
orf19.3954.1	Ortholog of C. parapsilosis CDC317 : CPAR2_101170, Candida tenuis NRRL Y-1498 : CANTEDRAFT_113855, Debaryomyces hansenii CBS767 : DEHA2G20240g and Pichia stipitis Pignal : psti_CGOB_00174	0	0.803535	0.00952979	0.00067995
ERG24	C-14 sterol reductase, has a role in ergosterol biosynthesis; mutation confers increased sensitivity to dyclonine; rat catheter and Spider biofilm repressed	0	0.810693	0.0161713	0.00133179
orf19.3704.1	Ortholog(s) have structural constituent of ribosome activity and mitochondrial small ribosomal subunit localization	0	0.811211	0.0361028	0.00407819
orf19.210	Ortholog(s) have role in protein localization to bud neck and cellular bud neck, cytosol localization	0	0.812337	0.00210896	9.92235e-05
KTI11	Zn-ribbon protein; required for synthesis of diphthamide on translation factor eEF2; involved in modification of wobble nucleosides in tRNAs; rat catheter and Spider biofilm induced	0	0.820035	0.0452294	0.00545872
orf19.5649	Ortholog of Candida lusitaniae ATCC 42720 : CLUG_00275 and Candida albicans WO-1 : CAWG_03759	0	0.823208	0.0279525	0.00277371
orf19.1823	Predicted membrane protein; transcript repressed by ciclopirox olamine	0	0.826766	0.0198933	0.00177697
orf19.4243	Ortholog(s) have ubiquitin binding activity	0	0.827938	0.040878	0.0047611
orf19.4654	Protein of unknown function; Spider biofilm induced	0	0.828837	0.00539141	0.000317432
orf19.7013	Ortholog of C. dubliniensis CD36 : Cd36_70940, C. parapsilosis CDC317 : CPAR2_300280, Debaryomyces hansenii CBS767 : DEHA2F22220g and Pichia stipitis Pignal : PICST_32459	0	0.829005	0.0470284	0.00577935
orf19.2281	Ortholog(s) have mitochondrion localization	0	0.837163	0.000923634	3.31501e-05
orf19.4981	Ortholog(s) have endoplasmic reticulum localization	0	0.838917	0.00106229	4.10778e-05
HSP78	Heat-shock protein; regulated by macrophage response, Nrg1, Mig1, Gcn2, Gcn4, Mnl1p; heavy metal (cadmium) stress-induced; stationary phase enriched protein; rat catheter and Spider biofilm induced	0	0.841329	3.21679e-06	3.59912e-08
POT1-2	Putative peroxisomal 3-ketoacyl CoA thiolase; Hap43-repressed	0	0.843014	0.00016881	3.87037e-06
orf19.4921.1	Protein of unknown function; Spider biofilm repressed	0	0.843912	0.0136854	0.00109118
orf19.4305	Ortholog of C. dubliniensis CD36 : Cd36_52590, C. parapsilosis CDC317 : CPAR2_100565, Debaryomyces hansenii CBS767 : DEHA2G06908g and Candida guilliermondii ATCC 6260 : PGUG_02858	0	0.8528	0.00739944	0.000492662
SYG1	Ortholog(s) have role in signal transduction and Golgi apparatus, endoplasmic reticulum, mitochondrion, plasma membrane localization	0	0.85319	0.0038784	0.0002127
orf19.4814	Ortholog of C. dubliniensis CD36 : Cd36_08960, C. parapsilosis CDC317 : CPAR2_301680, Candida tenuis NRRL Y-1498 : cten_CGOB_00021 and Debaryomyces hansenii CBS767 : DEHA2F11088g	0	0.853216	0.00458746	0.000261684
CCE1	Putative Holliday junction resolving enzyme; similar to S. cerevisiae Cce1p	0	0.857204	0.0107196	0.000778607
MTM1	Ortholog(s) have metallochaperone activity, role in manganese ion transport and mitochondrion localization	0	0.869883	0.0124944	0.000973845
ARF3	Similar to but not orthologous to S. cerevisae Arf3; transcript filament induced; Tup1 regulated; rat catheter biofilm repressed (see Locus History Note for Assembly 19 correction)	0	0.874095	0.044423	0.00531741
orf19.6899	Putative oxidoreductase; mutation confers hypersensitivity to toxic ergosterol analog; rat catheter and Spider biofilm induced	0	0.876953	0.00101043	3.81785e-05
orf19.4702	Possible similarity to mutator-like element (MULE) transposase; flow model biofilm induced; expression regulated during planktonic growth	0	0.89467	0.0287527	0.00288776
orf19.6117	S. pombe ortholog SPAC5D6.04 is a predicted auxin family transmembrane transporter; ketoconazole and hypoxia induced	0	0.898141	4.46977e-05	7.7065e-07
PGA45	Putative GPI-anchored cell wall protein; repressed in core caspofungin response; Hog1-induced; regulated by Ssn6; Mob2-dependent hyphal regulation; flow model biofilm induced	0	0.905669	0.000463093	1.32506e-05
orf19.3337	Protein of unknown function; merged with orf19.3338; rat catheter, flow and Spider model biofilm induced; promoter bound by Bcr1, Efg1, Ndt80, and Rob1; orf19.3338 Bcr1-repressed in RPMI a/a biofilms	0	0.911081	0.000174559	4.06621e-06
STI1	Protein that interacts with Cdc37 and Crk1 in two-hybrid; may be involved in Cdc37 chaperone activity; soluble protein in hyphae; protein in exponential and stationary phase yeast cultures; YNB biofilm induced; Spider biofilm induced	0	0.925362	0.000100085	2.08039e-06
orf19.5539	Ortholog(s) have role in retrograde vesicle-mediated transport, Golgi to ER and SNARE complex, integral to cytosolic side of endoplasmic reticulum membrane localization	0	0.92644	0.00084892	2.84946e-05
FTH1	Protein similar to S. cerevisiae Fth1p, a high affinity iron transporter for intravacuolar stores of iron; repressed by Sfu1p, amphotericin B, caspofungin; induced by alkaline pH, ciclopirox olamine; regulated by Sef1p, Sfu1p, and Hap43p	0	0.935939	0.00101709	3.88032e-05
PUT4	Putative proline permease; fungal-specific (no human or murine homolog); repressed during the mating process	0	0.93921	0.000206129	5.02846e-06
AMO1	Putative peroxisomal copper amine oxidase	0	0.948072	0.0192372	0.00168308
orf19.5469	Protein with a predicted DEAD-like DNA/RNA helicase domain; shows colony morphology-related gene regulation by Ssn6; overlaps orf19.5472; Spider biofilm repressed	0	0.970663	0.00597337	0.000367036
orf19.7370	Possible G-protein coupled receptor; vacuolar membrane transporter for cationic amino acids; PQ-loop motif; rat catheter and Spider biofilm induced	0	0.971971	0.0471896	0.00582512
LEU4	Putative 2-isopropylmalate synthase; regulated by Nrg1, Mig1, Tup1, Gcn4; induced by human whole blood or PMNs; macrophage/pseudohyphal-repressed after 16h; Spider biofilm repressed	0	0.973067	0.000111656	2.4024e-06
ERG13	3-hydroxy-3-methylglutaryl coenzyme A synthase; ergosterol biosynthesis; sumoylation target; Tn mutation affects filamentation; amphotericin B, caspofungin repressed; exponential, stationary growth phase expressed; Spider biofilm repressed	0	0.989874	0.0156639	0.00127564
FRE9	Ferric reductase; alkaline induced; ciclopirox olamine; Hap43-induced	0	0.992587	0.000111656	2.41663e-06
orf19.5814.1	Ortholog of Debaryomyces hansenii CBS767 : DEHA2E07062g, Spathaspora passalidarum NRRL Y-27907 : SPAPADRAFT_60773 and Candida albicans WO-1 : CAWG_04278	0	1.00311	0.0073322	0.000486841
orf19.4783	Protein of unknown function; induced during chlamydospore formation in both C. albicans and C. dubliniensis	0	1.01769	0.00566315	0.000340491
SSA2	HSP70 family chaperone; cell wall fractions; antigenic; beta-defensin peptides impport; ATPase domain binds histatin 5; at hyphal surface, not yeast; farnesol-repressed in biofilm; flow model, Spider biofilm repressed; caspofungin repressed	0	1.02426	0.00103534	3.96894e-05
PGA7	GPI-linked hyphal surface antigen; induced by ciclopirox olamine, ketoconazole, Rim101 at pH 8; Hap43, FLC; flow model biofilm induced; Spider biofilm induced; required for RPMI biofilm; Bcr1-induced in a/a biofilm	0	1.03263	0.000501492	1.52568e-05
GOR1	Ortholog(s) have glyoxylate reductase activity, role in glyoxylate catabolic process and cytosol, extracellular region, mitochondrion, nucleus localization	0	1.03553	0.00210896	9.94134e-05
orf19.1363	Putative protein of unknown function; Plc1-regulated; transcript induced by Mnl1 under weak acid stress; flow model, rat catheter, Spider biofilm induced	0	1.03779	0.00252596	0.00012463
orf19.4196	Dubious open reading frame	0	1.03843	0.00372207	0.000200713
ERG2	C-8 sterol isomerase; enzyme of ergosterol biosynthesis; converts fecosterol to episterol; mutant is hypersensitive to multiple drugs; ketoconazole-induced; flow model and Spider biofilm repressed	0	1.03867	4.15744e-07	2.28766e-09
PGA10	GPI anchored membrane protein; utilization of hemin and hemoglobin for Fe in host; Rim101 at ph8/hypoxia/ketoconazole/ciclopirox/hypha-induced; required for RPMI biofilm formation, Bcr1-induced in a/a biofilm; rat catheter biofilm repressed	0	1.04479	0.00236802	0.000115474
PSO2	Putative DNA cross-link repair protein; expressed in opaque or white MTLa/MTLa or MTLalpha/MTLalpha, but not MTLa/MTLalpha cells; telomere-proximal gene; mutation does not affect white-to-opaque phenotypic switching	0	1.04697	0.018114	0.00154205
orf19.3499	Secreted potein; Hap43-repressed; FLC-induced; regulated by Tsa1, Tsa1B under H2O2 stress conditions; induced by Mnl1p under weak acid stress; Spider biofilm induced	0	1.09447	0.00275276	0.000138062
ERG25	Putative C-4 methyl sterol oxidase; C4-demethylation of ergosterol biosynthesis intermediates, based on similarity to S. cerevisiae Erg25; FLC-induced; induced in azole-resistant strain; rat catheter and Spider biofilm induced	0	1.10114	3.8135e-08	1.0492e-10
ERG1	Squalene epoxidase, epoxidation of squalene to 2,3(S)-oxidosqualene; ergosterol biosynthesis; allylamine antifungal drug target; NADH reducing cofactor but S. cerevisiae Erg1 uses NADPH; flow model biofilm induced; Spider biofilm repressed	0	1.10768	3.96804e-06	4.58523e-08
PGA37	Putative GPI-anchored protein; Hap43-repressed; Spider biofilm induced	0	1.11127	0.010164	0.000730793
CRZ2	C2H2 transcription factor; crz1 not crz2 null mutation suppresses FLC resistance of homozygous cka2 null; Rim101-repressed at pH 8; required for yeast cell adherence to silicone substrate; Spider biofilm induced	0	1.12086	0.00152098	6.50016e-05
FET3	Multicopper oxidase; for growth in low iron, prostaglandin E2 synthesis; ketoconazole/caspofungin/amphotericin B repressed; Sef1/Sfu1/Hap43 regulated; reports differ if functional homolog of ScFet3; rat catheter and Spider biofilm induced	0	1.13288	0.000960934	3.6132e-05
orf19.3544	Putative protein of unknown function; Hap43p-repressed gene	0	1.15087	0.00572163	0.000349468
orf19.2633.1	Ortholog of C. dubliniensis CD36 : Cd36_00150 and Lodderomyces elongisporus NRLL YB-4239 : LELG_01269	0	1.15857	0.00171743	7.62324e-05
UPC2	Zn2-Cys6 transcript factor; regulator of ergosterol biosynthetic genes and sterol uptake; binds ERG2 promoter; induced by ergosterol depletion, by azoles, anaerobicity; macrophage/pseudohyphal-repressed; flow model biofilm induced	0	1.16749	4.24543e-09	4.67216e-12
ERG11	Lanosterol 14-alpha-demethylase; cytochrome P450 family; role in ergosterol biosynthesis; target of azole antifungals; may contribute to drug resistance; azole or flow model biofilm induced; drug treated biofilm induced; hypoxia regulated	0	1.19292	1.16685e-05	1.51955e-07
PRM9	Protein described a similar to S. cerevisiae Prm9; not the ortholog though; mutant is viable	0	1.20311	0.00566315	0.000342327
orf19.1287	Protein of unknown function; flow model biofilm induced; Spider biofilm induced	0	1.2041	8.6328e-07	6.50137e-09
AQY1	Aquaporin water channel; osmotic shock resistance, WT freeze tolerance; virulent in mice; flucytosine repressed; flow model/RPMI/Spider/rat catheter biofilm induced; required for RPMI biofilm formation; Bcr1-induced in a/a RPMI biofilms	0	1.20848	0.0305918	0.00314748
MNN1	Putative alpha-1,3-mannosyltransferase; of the mannosyltransferase complex; negatively regulated by Rim101; transcript elevated in chk1 and nik1 mutants, but not in sln1 mutant; Spider and flow model biofilm induced	0	1.2195	1.26118e-05	1.66554e-07
orf19.6025	Ortholog(s) have N-acetylglucosaminyldiphosphodolichol N-acetylglucosaminyltransferase activity and role in dolichol-linked oligosaccharide biosynthetic process	0	1.2434	1.03193e-06	8.51742e-09
ERG3	C-5 sterol desaturase; introduces C-5(6) double bond into episterol; some clinical isolates show increased azole resistance and defects in hyphal growth and virulence; Efg1p-repressed; FLC-induced	0	1.25826	9.76208e-09	2.06012e-11
CRP1	Copper transporter; CPx P1-type ATPase; mediates Cu resistance; similar to Menkes and Wilson disease proteins; copper-induced; Tbf1-activated; suppresses Cu sensitivity of S. cerevisiae cup1 mutant; flow model biofilm induced	0	1.26737	1.25436e-06	1.08135e-08
orf19.1691	Plasma-membrane-localized protein; filament induced; Hog1, ketoconazole, FLC and hypoxia-induced; regulated by Nrg1, Tup1, Upc2; induced by prostaglandins; flow model biofilm induced; rat catheter and Spider biofilm repressed	0	1.28084	0.0043484	0.000244059
BUL1	Protein similar but not orthologous to S. cerevisiae Bul1; a protein involved in selection of substrates for ubiquitination; mutants are viable; macrophage/pseudohyphal-induced; rat catheter biofilm induced	0	1.28292	4.36126e-07	2.55281e-09
orf19.4187	Ortholog(s) have role in hyphal growth, mitochondrial genome maintenance, phospholipid transport, protein import into mitochondrial outer membrane, sporocarp development involved in sexual reproduction	0	1.30189	3.98042e-08	1.16814e-10
orf19.4577	Ortholog(s) have GTPase activating protein binding, cAMP-dependent protein kinase inhibitor activity, signal transducer activity	0	1.30266	0.000627389	2.00231e-05
TLO1	Member of a family of telomere-proximal genes of unknown function; hypha-induced expression; rat catheter biofilm repressed	0	1.31186	0.000199998	4.76885e-06
orf19.7468	Putative transcriptional activator; expression upregulated during growth in the mouse cecum; Spider biofilm induced	0	1.31385	2.35127e-07	1.20755e-09
orf19.699	Protein of unknown function; flow model, rat catheter, Spider biofilm induced	0	1.314	2.35127e-07	1.19392e-09
GIT3	Glycerophosphocholine permease; white cell specific transcript; fungal-specific; alkaline repressed; caspofungin, macrophage/pseudohyphal-repressed; flow model biofilm induced; Spider biofilm induced	0	1.36746	1.00411e-06	8.10358e-09
PUT1	Putative proline oxidase; alkaline upregulated by Rim101; flow model biofilm induced; Spider biofilm induced	0	1.37005	0.000172103	3.97743e-06
orf19.6222.1	Ortholog of C. parapsilosis CDC317 : CPAR2_208910, Candida tenuis NRRL Y-1498 : CANTEDRAFT_114047, Debaryomyces hansenii CBS767 : DEHA2D14388g and Pichia stipitis Pignal : PICST_37629	0	1.37988	1.92579e-05	2.86113e-07
orf19.674	Ortholog(s) have U6 snRNA binding, pre-mRNA binding activity and role in mRNA cis splicing, via spliceosome, spliceosomal snRNP assembly	0	1.38099	1.58955e-07	7.28882e-10
ICL1	Isocitrate lyase; glyoxylate cycle enzyme; required for virulence in mice; induced upon phagocytosis by macrophage; farnesol regulated; Pex5-dependent peroxisomal localization; stationary phase enriched; rat catheter, Spider biofilm induced	0	1.39019	3.00674e-06	3.30896e-08
orf19.7085	Protein of unknown function; induced in core stress response; induced by cadmium stress via Hog1; oxidative stress-induced via Cap1; induced by Mnl1 under weak acid stress; macrophage-repressed; rat catheter and Spider biofilm induced	0	1.40252	3.80907e-07	2.0261e-09
FRP1	Ferric reductase; alkaline-induced by Rim101; iron-chelation-induced by CCAAT-binding factor; FLC-repressed; ciclopirox-, hypoxia-, Hap43-induced; colony morphology-related regulation by Ssn6; Spider and flow model biofilm induced	0	1.4072	9.78372e-06	1.22027e-07
ITR1	MFS inositol transporter; uptake of exogenous inositol; 12 transmembrane motifs; expressed in rich medium; FLC, caspofungin repressed; possibly essential (UAU1 method); flow model, rat catheter and Spider biofilm induced	0	1.42436	4.89379e-09	6.77482e-12
orf19.810	Ortholog(s) have DNA helicase activity, role in DNA unwinding involved in DNA replication, reciprocal meiotic recombination, synapsis and nucleus localization	0	1.46216	1.73301e-05	2.44758e-07
orf19.4668	Protein with a glycoside hydrolase domain; mutants are viable	0	1.46878	0.00111832	4.41166e-05
orf19.4690	NRAMP metal ion transporter domain-containing protein; induced by nitric oxide independent of Yhb1; flow model biofilm induced; rat catheter biofilm repressed	0	1.49534	0.00159018	6.88341e-05
orf19.711	Protein of unknown function; induced by nitric oxide; predicted ORF from Assembly 19; removed from Assembly 20; restored based on transcription data	0	1.57387	0.029319	0.0029703
orf19.6557	Protein with a predicted fatty acid amide hydrolase I domain; induced by Mnl1 under weak acid stress	0	1.60771	8.6328e-07	6.65036e-09
orf19.6408	Putative DnaJ-like heat shock/chaperone; Hap43-repressed; Spider and F-12/CO2 biofilm induced	0	1.62874	1.86248e-06	1.84472e-08
orf19.69	Protein of unknown function; induced by Mnl1 under weak acid stress	0	1.66051	0.000938484	3.49435e-05
ERG6	Delta(24)-sterol C-methyltransferase, converts zymosterol to fecosterol, ergosterol biosynthesis; mutation confers nystatin resistance; Hap43, GlcNAc-, FLC-induced; upregulated in azole-resistant strain; Spider biofilm repressed	0	1.67603	0.038466	0.00440962
CAT8	Zn(II)2Cys6 transcription factor; similar to S. cerevisiae Cat8 but mutant phenotype suggests different target genes; mutant displays increased filamentous/invasive growth; flucytosine repressed; rat catheter biofilm induced	0	1.79302	4.56026e-07	2.76025e-09
orf19.5844	Ortholog(s) have role in meiotic DNA recombinase assembly, reciprocal meiotic recombination and condensed nuclear chromosome localization	0	1.83953	0.000398626	1.08942e-05
ZCF25	Putative Zn(II)2Cys6 transcription factor	0	1.86158	1.75565e-05	2.51175e-07
orf19.3742	Protein of unknown function; Spider biofilm induced; upregulated in a cyr1 null mutant	0	1.90945	1.69062e-09	1.55046e-12
RPN4	C2H2 transcription factor; putative regulator of proteasome genes; DNA recognition sequence (GAAGGCAAAA) enriched in regions upstream of proteasome genes; induced in core stress response; Hap43-induced; Spider biofilm induced	0	1.95992	9.64787e-05	1.96426e-06
orf19.7279.1	Protein of unknown function; Spider biofilm induced	0	1.99663	1.1666e-07	4.92147e-10
ERG251	C-4 sterol methyl oxidase; role in ergosterol biosynthesis; Hap43-induced; ketoconazole-induced; amphotericin B, caspofungin repressed; possibly essential gene, disruptants not obtained by UAU1 method; Spider biofilm repressed	0	2.05971	4.45186e-08	1.45558e-10
orf19.6628	Protein of unknown function; rat catheter biofilm repressed	0	2.19183	2.06551e-10	1.51541e-13
INO1	Inositol-1-phosphate synthase; antigenic in human; repressed by farnesol in biofilm or by caspofungin; upstream inositol/choline regulatory element; glycosylation predicted; rat catheter, flow model induced; Spider biofilm repressed	0	2.22391	7.77391e-06	9.55342e-08
orf19.673	Has domain(s) with predicted FMN binding, oxidoreductase activity and role in oxidation-reduction process	0	2.33151	1.46881e-07	6.46578e-10
orf19.851	Protein of unknown function; repressed by Rim101; negatively modulates intracellular ATP levels during the development of azole resistance; induced by Ca(2+) in a calcineurin-dependent manner; Spider biofilm induced	0	2.38504	1.99751e-10	1.09914e-13
orf19.3404	Protein of unknown function; transcription repressed by fluphenazine treatment	0	2.52433	8.14001e-07	5.67352e-09
orf19.4707	Putative secreted acid sphingomyelin phosphodiesterase; possible Kex2p substrate	0	2.60534	9.4525e-08	3.64091e-10
PGA31	Cell wall protein; putative GPI anchor; expression regulated upon white-opaque switch; induced by Congo Red and cell wall regeneration; Bcr1-repressed in RPMI a/a biofilms	0	2.62936	1.92579e-05	2.84678e-07
orf19.2922	Ortholog(s) have double-stranded DNA binding activity, role in reciprocal meiotic recombination, synapsis and condensed nuclear chromosome localization	0	2.8632	1.26636e-05	1.69561e-07
orf19.6484	Ortholog of C. parapsilosis CDC317 : CPAR2_808370, C. dubliniensis CD36 : Cd36_72070, Candida orthopsilosis Co 90-125 : CORT_0C00800 and Candida albicans WO-1 : CAWG_05577	0	3.02154	3.60479e-05	5.88022e-07
orf19.6391	Protein of unknown function; transcript upregulated in azole-resistant strain overexpressing MDR1; Spider biofilm induced	0	3.31813	1.82038e-06	1.76963e-08
orf19.2049	Plasma membrane-associated protein; heterozygous null mutant displays sensitivity to virgineone; Spider biofilm induced	0	3.32438	1.9295e-13	3.53907e-17
PGA16	Putative GPI-anchored protein	0	3.82765	3.62823e-08	9.3168e-11
orf19.2959	Predicted ORF from Assembly 19; removed from Assembly 20; subsequently reinstated in Assembly 21 based on comparative genome analysis	0	3.93945	4.51754e-05	7.90597e-07
orf19.2804	Ortholog of C. dubliniensis CD36 : Cd36_83980, C. parapsilosis CDC317 : CPAR2_102620, Candida tenuis NRRL Y-1498 : CANTEDRAFT_134550 and Debaryomyces hansenii CBS767 : DEHA2D12100g	0	4.00905	2.3616e-06	2.51234e-08
orf19.1920	Ortholog of C. dubliniensis CD36 : Cd36_15040	0	4.50474	1.92218e-07	9.16668e-10

## Sheet: rpn4∆∆ -FLC
cut-off of FDR < 0.05 and log2 = 1.5
gene	product	baseline (WT -FLC)	rpn4∆/∆ -FLC	FDR	P value
down-regulated
RPN4	C2H2 transcription factor; putative regulator of proteasome genes; DNA recognition sequence (GAAGGCAAAA) enriched in regions upstream of proteasome genes; induced in core stress response; Hap43-induced; Spider biofilm induced	0	-6.07112	5.58139e-11	7.16613e-14
UCF1	Upregulated by cAMP in filamentous growth; induced in high iron, decreased upon yeast-hypha switch; downregulation correlates with clinical FLC resistance; Ras1-regulated; Hap43-repressed; flow model biofilm induced	0	-5.3559	1.15023e-15	2.10973e-19
orf19.1353	Protein of unknown function; repressed by yeast-hypha switch; Ras1-regulated; oral infection induced; mutants defective in damage to oral epithelium; flow model biofilm induced; Spider biofilm induced	0	-4.86729	3.51442e-05	1.99152e-06
orf19.1691	Plasma-membrane-localized protein; filament induced; Hog1, ketoconazole, FLC and hypoxia-induced; regulated by Nrg1, Tup1, Upc2; induced by prostaglandins; flow model biofilm induced; rat catheter and Spider biofilm repressed	0	-4.32846	1.34433e-08	1.23288e-10
RHD3	GPI-anchored yeast-associated cell wall protein; induced in high iron; clade-associated gene expression; not essential for cell wall integrity; FLC-repressed; flow model and Spider biofilm repressed	0	-3.6679	1.15215e-05	5.262e-07
RNR22	Putative ribonucleoside diphosphate reductase;colony morphology-related gene regulation by Ssn6; transcript regulated by tyrosol and cell density; Hap43-repressed; Spider biofilm induced	0	-3.50341	3.24172e-10	1.07027e-12
QDR1	Putative antibiotic resistance transporter; regulated by white-opaque switch, Nrg1, Tup1; Hap43, caspofungin repressed; repressed during chlamydospore formation; flow model biofilm induced; Spider biofilm repressed	0	-3.50066	2.86274e-06	9.35847e-08
BLP1	Protein of unknown function, serum-induced	0	-3.48391	7.06099e-11	1.42463e-13
orf19.951	Protein of unknown function; transcript repressed upon yeast-hyphal switch; FLC-induced; Hap43-repressed; flow model biofilm induced	0	-3.42992	2.4701e-14	1.30316e-17
orf19.4450.1	Protein conserved among the CTG-clade; 2 adjacent upstream SRE-1 elements; highly up-regulated in cecum-grown cells in a Cph2-dependent manner; Hap43-repressed; rat catheter, Spider and flow model biofilm induced	0	-3.32834	3.27885e-08	3.96926e-10
SOD6	Copper- and zinc-containing superoxide dismutase; gene family includes SOD1, SOD4, SOD5, and SOD6; gene may contain an intron; Hap43-repressed; flow model and rat catheter biofilm induced	0	-3.21212	8.17235e-06	3.44762e-07
STF2	Protein involved in ATP biosynthesis; repressed in hyphae; repressed by Efg1, Hap43; transcript upregulated in clinical isolates from HIV+ patients with oral candidiasis; rat catheter, flow model and Spider biofilm induced	0	-3.13493	1.05457e-08	8.5108e-11
orf19.5334	Ortholog od S. cerevisiae Tis11, a mRNA-binding protein; transcription regulated by yeast-hyphal switch; flow model biofilm induced; Spider biofilm repressed	0	-3.11872	5.90545e-08	8.12378e-10
orf19.6816	Putative xylose and arabinose reductase; flow model biofilm induced; Spider biofilm repressed	0	-3.08608	1.51875e-09	8.07847e-12
orf19.2244	Similar to oxidoreductases and to S. cerevisiae Yjr096wp; Sfu1 repressed; induced by benomyl treatment, Ssr1; Hap43-repressed; flow model biofilm repressed	0	-3.07384	2.6275e-09	1.59038e-11
AQY1	Aquaporin water channel; osmotic shock resistance, WT freeze tolerance; virulent in mice; flucytosine repressed; flow model/RPMI/Spider/rat catheter biofilm induced; required for RPMI biofilm formation; Bcr1-induced in a/a RPMI biofilms	0	-3.03505	8.55362e-06	3.63984e-07
orf19.2048	Proten of unknown function; transcript positively regulated by Sfu1; Hap43 repressed; Spider biofilm induced	0	-2.96783	1.22659e-09	6.07447e-12
orf19.5282	Protein of unknown function; Hap43-repressed gene; mRNA binds to She3; repressed in hyphae; Efg1 and Efh1 regulated; 5'-UTR intron; induced by Mnl1 under weak acid stress; rat catheter biofilm induced	0	-2.89168	2.54917e-09	1.49621e-11
CDR4	Putative ABC transporter superfamily; FLC, Sfu1, Hog1, core stress response induced; caspofungin repressed; FLC resistance not affected by mutation or correlated with expression; rat catheter and flow model biofilm induced	0	-2.87761	1.12294e-09	5.3552e-12
orf19.5114.1	Ortholog of C. dubliniensis CD36 : Cd36_02630, C. parapsilosis CDC317 : CPAR2_206910, Candida tenuis NRRL Y-1498 : cten_CGOB_00051 and Pichia stipitis Pignal : psti_CGOB_00173	0	-2.86861	7.61389e-05	5.32078e-06
PGA10	GPI anchored membrane protein; utilization of hemin and hemoglobin for Fe in host; Rim101 at ph8/hypoxia/ketoconazole/ciclopirox/hypha-induced; required for RPMI biofilm formation, Bcr1-induced in a/a biofilm; rat catheter biofilm repressed	0	-2.86514	2.42866e-08	2.62823e-10
PDC11	Pyruvate decarboxylase; antigenic; on hyphal not yeast cell surface; Hap43, Gcn4, Efg1, Efh1, Hsf1 regulated; FLC, farnesol induced; amino acid starvation repressed; flow model biofilm induced; Spider biofilm repressed	0	-2.86143	0.00319083	0.000519656
orf19.411	Protein similar to GTPase regulators; induced in low iron; transcript activated by Mnl1 under weak acid stress; Hap43-, Sfu1- and Sef1-regulated; flow model biofilm induced, Spider biofilm induced	0	-2.76524	7.05062e-11	1.03457e-13
RSN1	Protein of unknown function; flow model biofilm induced; Spider biofilm induced; induced during the mating process; Hap43-repressed	0	-2.75586	6.88014e-08	9.8432e-10
BMT9	Beta-mannosyltransferase, 9-gene family that includes characterized genes BMT1, BMT2, BMT3, and BMT4 with roles in beta-1,2-mannosylation of cell wall phosphopeptidomannan; regulated by Sef1, Sfu1, Hap43; rat catheter biofilm repressed	0	-2.73605	9.35054e-08	1.44065e-09
OPT1	Oligopeptide transporter; transports 3-to-5-residue peptides; alleles are distinct, one has intron; suppresses S. cerevisiae ptr2-2 mutant defects; induced by BSA or peptides; Stp3p, Hog1p regulated; flow model biofilm induced	0	-2.70249	9.24514e-08	1.40746e-09
CRG1	Methyltransferase involved in sphingolipid homeostasis, methylates a drug cantharidin; decreased expression in hyphae compared to yeast; expression regulated during planktonic growth; flow model biofilm induced; Hap43-repressed gene	0	-2.69012	2.62282e-10	8.17826e-13
MNN22	Alpha-1,2-mannosyltransferase; required for normal cell wall mannan; regulated by Tsa1, Tsa1B at 37 deg; repressed in core stress response; NO, Hog1 induced; confers sensitivity to cell wall perturbing agents; Spider biofilm repressed	0	-2.63036	3.78802e-10	1.33019e-12
orf19.3021	Putative protein of unknown function; Hap43-repressed gene; Spider biofilm induced	0	-2.62603	2.47607e-09	1.40789e-11
IFE2	Putative alcohol dehydrogenase; yeast-enriched transcript; Efg1-regulated; induced by prostaglandins, Hog1, FLC; rat catheter biofilm induced	0	-2.62222	6.8999e-06	2.67038e-07
CRP1	Copper transporter; CPx P1-type ATPase; mediates Cu resistance; similar to Menkes and Wilson disease proteins; copper-induced; Tbf1-activated; suppresses Cu sensitivity of S. cerevisiae cup1 mutant; flow model biofilm induced	0	-2.61289	2.11238e-09	1.16235e-11
DAK2	Putative dihydroxyacetone kinase; repressed by yeast-hypha switch; FLC-induced; caspofungin repressed; protein enriched in stationary phase yeast cultures; flow model biofilm induced; rat catheter and Spider biofilm repressed	0	-2.56845	8.53742e-06	3.61728e-07
orf19.6222.1	Ortholog of C. parapsilosis CDC317 : CPAR2_208910, Candida tenuis NRRL Y-1498 : CANTEDRAFT_114047, Debaryomyces hansenii CBS767 : DEHA2D14388g and Pichia stipitis Pignal : PICST_37629	0	-2.52923	3.58811e-08	4.44737e-10
GPM2	Putative phosphoglycerate mutase; repressed in hyphae; macrophage/pseudohyphal-repressed; induced by high levels of peroxide stress, farnesol; flow model biofilm induced; rat catheter and Spider biofilm repressed	0	-2.48158	8.04564e-11	1.77087e-13
orf19.670.2	Protein of unknown function; hypoxia, Hap43-repressed; ketoconazole induced; induced in oralpharyngeal candidasis; 16h flow model biofilm repressed, late-stage flow model biofilm induced; rat catheter and Spider biofilm induced	0	-2.45624	1.08363e-07	1.70931e-09
YWP1	Secreted yeast wall protein; possible role in dispersal in host; mutation increases adhesion and biofilm formation; propeptide; growth phase, phosphate, Ssk1/Ssn6/Efg1/Efh1/Hap43 regulated; mRNA binds She3; flow and Spider biofilm repressed	0	-2.44049	7.58947e-05	5.2898e-06
orf19.7227	Protein phosphatase inhibitor; Hap43-repressed; homozygous Tn insertion decreases colony wrinkling but does not block hyphal growth in liquid media; mutation confers hypersensitivity to toxic ergosterol analog; Spider biofilm induced	0	-2.42852	1.71955e-10	5.04636e-13
HGT6	Putative high-affinity MFS glucose transporter; 20 family members; induced in core stress response; FLC, oralpharyngeal candidasis induced; flow model biofilm induced; Spider biofilm induced	0	-2.34151	3.92488e-09	2.8076e-11
HEM13	Coproporphyrinogen III oxidase; antigenic; on yeast cell surface, not hyphae; iron-regulated expression; Hap43, macrophage-repressed; farnesol-induced; possibly essential; flow model biofilm induced; rat catheter, Spider biofilm repressed	0	-2.33788	4.85204e-11	4.44978e-14
PFK2	Phosphofructokinase beta subunit; fructose 2,6-bisphosphate, AMP activated; ATP inhibited; phagocytosis, hyphal repressed; FLC-induced; stationary-phase enriched; flow model biofilm induced; rat catheter/Spider biofilm repressed	0	-2.33062	1.84059e-08	1.78815e-10
orf19.5103	Protein with a predicted phosphoglycerate mutase family domain; Hap43-repressed; clade-associated gene expression; induced by hypoxia	0	-2.25556	3.3382e-09	2.26547e-11
YHB1	Nitric oxide dioxygenase; acts in nitric oxide scavenging/detoxification; role in virulence in mouse; transcript activated by NO, macrophage interaction; Hap43, hypha repressed; mRNA binds She3	0	-2.24923	8.37148e-11	1.99614e-13
ECM29	Putative scaffold protein; assists in association of the proteasome core particle with the regulatory particle; ortholog of S. cerevisiae Ecm29; transposon mutation affects filamentous growth; flow model biofilm repressed	0	-2.23994	7.06099e-11	1.23948e-13
orf19.3292	Ortholog(s) have peptide-methionine (R)-S-oxide reductase activity, role in cellular response to oxidative stress and cytosol, mitochondrion, nucleus localization	0	-2.1764	1.03791e-08	8.18605e-11
PGA45	Putative GPI-anchored cell wall protein; repressed in core caspofungin response; Hog1-induced; regulated by Ssn6; Mob2-dependent hyphal regulation; flow model biofilm induced	0	-2.16512	2.94685e-08	3.5133e-10
HMS1	hLh domain Myc-type transcript factor; required for morphogenesis induced by elevated temperature or Hsp90 compromise; acts downstream of Pcl1; Spider biofilm induced	0	-2.14944	4.81991e-08	6.29065e-10
orf19.2585	Ortholog of Candida albicans WO-1 : CAWG_01548	0	-2.13767	0.000245147	2.22125e-05
FGR23	Protein of unknown function; repressed by a1/alpha2 in white-phase cells, a-specific, alpha factor-induced; Hap43-repressed; flow model biofilm induced; Tn mutation affects filamentous growth;	0	-2.10986	0.000239291	2.15063e-05
orf19.1381	Ortholog of S. cerevisiae/S. pombe Lsb5; predicted role in actin cortical patch localization, actin filament organization, endocytosis; flow model biofilm induced; Spider biofilm repressed	0	-2.09559	7.06099e-11	1.41119e-13
OSM1	Putative flavoprotein subunit of fumarate reductase; soluble protein in hyphae; caspofungin repressed; stationary phase enriched protein; flow model biofilm induced; Spider biofilm repressed	0	-2.07892	1.44484e-08	1.35156e-10
orf19.1034	Protein with a predicted cytochrome b5-like Heme/Steroid binding domain; Hap43, caspofungin repressed; flow model biofilm induced	0	-2.07446	4.32243e-05	2.60683e-06
YTH1	Putative mRNA cleavage and polyadenylation specificity factor; transcription is regulated upon yeast-hyphal switch; decreased expression in hyphae compared to yeast-form cells; FLC or flucytosine induced	0	-2.05812	1.2205e-06	3.22362e-08
INO1	Inositol-1-phosphate synthase; antigenic in human; repressed by farnesol in biofilm or by caspofungin; upstream inositol/choline regulatory element; glycosylation predicted; rat catheter, flow model induced; Spider biofilm repressed	0	-2.05774	4.76606e-05	3.02468e-06
orf19.7330	Protein with a predicted heme oxygenase domain; Spider biofilm induced	0	-2.03823	0.000129715	1.0421e-05
orf19.6753	Protein with a predicted RING-type zinc finger; possibly an essential gene, disruptants not obtained by UAU1 method	0	-2.02046	2.29019e-08	2.39436e-10
orf19.5291	Ortholog(s) have role in phospholipid biosynthetic process and endoplasmic reticulum localization	0	-1.99729	0.0124617	0.00270856
orf19.4617	Predicted peptide alpha-N-acetyltransferase; flow model biofilm induced	0	-1.98867	1.3341e-10	3.67049e-13
SUR2	Putative ceramide hydroxylase; predicted enzyme of sphingolipid biosynthesis; regulated by Tsa1, Tsa1B under H2O2 stress conditions; Spider and flow model biofilm induced	0	-1.97865	3.38343e-06	1.13567e-07
orf19.2397.3	Putative aminotransferase; Hap43-repressed; homozygous Tn insertion decreases colony wrinkling in filament-inducing conditions, does not block true hypha formation in liquid media; rat catheter and Spider biofilm induced	0	-1.97628	5.26946e-06	1.93304e-07
orf19.1314	Protein of unknown function; planktonic growth-induced gene	0	-1.94587	5.61174e-10	2.26446e-12
orf19.2371	Putative Gag protein of retrotransposon Tca2; separated by a stop codon from Pol protein orf19.2372; likely translated as single polyprotein that includes Gag, reverse transcriptase, protease, and integrase; rat catheter biofilm repressed	0	-1.94461	6.2643e-10	2.75758e-12
HGT7	Putative MFS glucose transporter; glucose, FLC, Snf3 induced, expressed at high glucose; 20 member C. albicans glucose transporter family; 12 TM regions predicted; flow model biofilm induced; Spider biofilm repressed	0	-1.91042	1.30576e-07	2.2513e-09
STP3	Transcription factor; regulates SAP2, OPT1 expression and thereby protein catabolism for nitrogen source; activated via amino-acid-induced proteolytic processing; macrophage/pseudohyphal-repressed; Spider biofilm repressed	0	-1.89654	1.02447e-09	4.69769e-12
orf19.1725	Putative adhesin-like protein	0	-1.87187	0.0422772	0.012756
BUB3	Protein similar to S. cerevisiae Bub3; a kinetochore checkpoint component; induced by hydroxyurea treatment; flow model biofilm induced; Spider biofilm induced	0	-1.86614	7.71839e-09	5.6628e-11
orf19.449	Putative phosphatidyl synthase; stationary phase enriched protein; transcript repressed by yeast-hypha switch; Hap43-repressed; rat catheter, Spider and flow model biofilm induced	0	-1.86559	1.01032e-05	4.50307e-07
orf19.7459	Putative mitochondrial protein with a predicted role in respiratory growth; FLC-induced; ketoconazole-repressed; mutants display a strong defect in flow model biofilm formation; Spider biofilm induced	0	-1.84921	6.91717e-06	2.7151e-07
CMK1	Putative calcium/calmodulin-dependent protein kinase II; expression regulated upon white-opaque switching; biochemically purified Ca2+/CaM-dependent kinase is soluble, cytosolic, monomeric, and serine-autophosphorylated; Hap43p-repressed	0	-1.82814	1.28628e-08	1.15605e-10
FCY24	Putative transporter; more similar to S. cerevisiae Tpn1, which is a vitamin B6 transporter, than to purine-cytosine permeases; transcription is regulated by Nrg1; Spider biofilm induced	0	-1.81661	2.33891e-08	2.4882e-10
orf19.3302	Putative type-1 protein phosphatase targeting subunit; transcript repressed by yeast-hyphal switch; transcript induced by Mnl1p under weak acid stress; flow model biofilm induced	0	-1.81545	1.22345e-08	1.0547e-10
ZRT2	Zinc transporter; ciclopirox olamine, FLC, alkaline repressed; transcript induced by amphotericin B, interaction with macrophages; possibly essential (UAU1 method); induced in oralpharyngeal candidiasis; Spider biofilm induced	0	-1.81454	0.000633328	7.23704e-05
FBA1	Fructose-bisphosphate aldolase; glycolytic enzyme; antigenic in murine/human infection; regulated by yeast-hypha switch; induced by Efg1, Gcn4, Hog1, FLC; phagocytosis-repressed; flow model biofilm induced; Spider biofilm repressed	0	-1.80293	2.50927e-08	2.79304e-10
orf19.4824	Planktonic growth-induced gene	0	-1.79086	0.0121334	0.0026194
orf19.3310	Protein of unknown function; Hap43-repressed; rat catheter and Spider biofilm induced	0	-1.79057	0.000104551	7.74737e-06
RHR2	Glycerol 3-phosphatase; roles in osmotic tolerance, glycerol accumulation in response to salt; Spider/flow model biofilm induced; regulated by macrophage, stress, yeast-hyphal switch, pheromone, Gcn4, Hog1, Nrg1, Tup1	0	-1.79057	1.41479e-05	6.85076e-07
orf19.2433	Ortholog of C. dubliniensis CD36 : Cd36_05790, C. parapsilosis CDC317 : CPAR2_103730, Pichia stipitis Pignal : PICST_28344, Candida tropicalis MYA-3404 : CTRG_04275 and Candida albicans WO-1 : CAWG_00795	0	-1.77268	0.0173473	0.00406159
MNN1	Putative alpha-1,3-mannosyltransferase; of the mannosyltransferase complex; negatively regulated by Rim101; transcript elevated in chk1 and nik1 mutants, but not in sln1 mutant; Spider and flow model biofilm induced	0	-1.76933	5.75676e-07	1.22484e-08
GAT1	GATA-type transcription factor; regulator of nitrogen utilization; required for nitrogen catabolite repression and utilization of isoleucine, tyrosine and tryptophan N sources; required for virulence in a mouse systemic infection model	0	-1.76633	8.55414e-07	2.009e-08
ECM21	Predicted regulator of endcytosis of plasma membrane proteins; FLC induced, alkaline induced by Rim101; repressed by caspofungin and in azole-resistant strain overexpressing MDR1; flow model, rat catheter and Spider biofilm induced	0	-1.76552	2.96885e-06	9.85622e-08
orf19.4474	Ortholog(s) have cytoplasm, nucleus localization	0	-1.71217	1.84071e-06	5.26689e-08
GSY1	UDP glucose/starch glucosyltransferase; transcript repressed by yeast-hyphal switch, Efg1-regulated; strong oxidative stress induced; colony morphology-related regulation by Ssn6; stationary phase enriched; flow model biofilm induced	0	-1.71039	5.89898e-06	2.19643e-07
orf19.6272	Putative ubiquitin C-terminal hydrolase; regulated by Gcn2p and Gcn4p	0	-1.70786	0.00524118	0.000941143
orf19.2049	Plasma membrane-associated protein; heterozygous null mutant displays sensitivity to virgineone; Spider biofilm induced	0	-1.70185	1.28439e-08	1.1308e-10
orf19.1406	Ortholog(s) have DNA-directed DNA polymerase activity, role in error-free translesion synthesis, error-prone translesion synthesis and mitochondrion, nuclear chromatin, zeta DNA polymerase complex localization	0	-1.69598	1.00464e-06	2.52449e-08
LAP3	Putative aminopeptidase; positively regulated by Sfu1; clade-associated gene expression; virulence-group-correlated expression; induced by alpha pheromone in SpiderM medium; Hap43-induced; Spider and flow model biofilm induced	0	-1.6913	0.000760942	8.93256e-05
MAF1	Putative negative regulator of RNA polymerase III; decreased expression in hyphae vs yeast cells; caspofungin repressed; Spider biofilm repressed	0	-1.68769	0.000317944	3.03831e-05
PFK1	Phosphofructokinase alpha subinit; activated by fructose 2,6-bisphosphate, AMP, ATP inhibited; activity reduced on hyphal induction; phagocytosis-repressed; FLC, flow model biofilm induced; rat catheter and Spider biofilm repressed	0	-1.66556	7.21828e-07	1.62848e-08
RIB3	3,4-Dihydroxy-2-butanone 4-phosphate synthase; homodimeric enzyme of riboflavin biosynthesis; converts ribulose 5-phosphate to L-3,4-dihydroxy-2-butanone 4-phosphate; transcription regulated on yeast-hyphal switch, macrophage interaction	0	-1.65479	1.23138e-05	5.71422e-07
PTR22	Oligopeptide transporter involved in uptake of di-/tripeptides; regulated by Stp2 and Stp3; transcript induced upon phagocytosis by macrophage; repressed by Rim101 at pH 8; flow model biofilm induced	0	-1.64837	2.16768e-05	1.13712e-06
orf19.7157	Protein with a tubulin binding cofactor C domain; flow model biofilm induced	0	-1.64033	0.00012123	9.36128e-06
orf19.2372	Pol protein of retrotransposon Tca2; separated by a stop codon from Gag protein orf19.2371; likely translated as single polyprotein with Gag, reverse transcriptase, protease, and integrase; rat catheter biofilm repressed	0	-1.6359	4.81991e-08	6.36525e-10
orf19.5339	Ortholog of S. cerevisiae Spg5; required for proteasome assembly during quiescence; transcript detected on high-resolution tiling arrays; Spider biofilm induced	0	-1.62265	1.85467e-08	1.83698e-10
PGA37	Putative GPI-anchored protein; Hap43-repressed; Spider biofilm induced	0	-1.61355	0.000689886	7.92129e-05
TDH3	NAD-linked glyceraldehyde-3-phosphate dehydrogenase; binds fibronectin, laminin; at cell surface; antigenic in infection; farnesol-repressed; stationary phase-enriched; GlcNAc-induced; flow model biofilm induced; Spider biofilm repressed	0	-1.61119	0.000580677	6.4516e-05
PHO15	4-nitrophenyl phosphatase, possible histone H2A phosphatase; involved in regulation of white-opaque switch; hyphal repressed; induced in core stress response; induced by cadmium stress via Hog1; rat catheter and Spider biofilm repressed	0	-1.59587	0.00403487	0.000693446
orf19.2301	Ortholog(s) have role in proteasome regulatory particle assembly and cytosol, nucleus localization	0	-1.59016	6.85001e-07	1.52027e-08
FCY2	Purine-cytosine permease of pyrimidine salvage; mutation associated with resistance to flucytosine in clinical isolates; transposon mutation affects filamentation; farnesol-upregulated in biofilm	0	-1.58238	7.45733e-06	2.96816e-07
FRP6	Putative ammonia transport protein; regulated by Nrg1 and Tup1; regulated by Ssn6; induced by human neutrophils	0	-1.57977	0.0286703	0.00773551
UPC2	Zn2-Cys6 transcript factor; regulator of ergosterol biosynthetic genes and sterol uptake; binds ERG2 promoter; induced by ergosterol depletion, by azoles, anaerobicity; macrophage/pseudohyphal-repressed; flow model biofilm induced	0	-1.57529	5.34776e-10	2.05985e-12
DAP1	Similar to mammalian membrane-associated progesterone receptors involved in DNA damage response; induced in core stress response; Hog1 regulated; clade-associated expression; Hap43-repressed	0	-1.57122	1.99546e-07	3.69665e-09
APG7	Ortholog(s) have APG12 activating enzyme activity, APG8 activating enzyme activity	0	-1.56698	4.34223e-05	2.6442e-06
orf19.6983	Protein of unknown function; Hap43-repressed gene; repressed by nitric oxide; Spider biofilm induced	0	-1.5531	1.90073e-07	3.45144e-09
orf19.270	Ortholog of C. parapsilosis CDC317 : CPAR2_102150, C. dubliniensis CD36 : Cd36_82780, Pichia stipitis Pignal : psti_CGOB_00155 and Candida orthopsilosis Co 90-125 : CORT_0B03450	0	-1.54258	3.96281e-06	1.38102e-07
orf19.4286	Protein of unknown function; flow model biofilm induced; Spider biofilm induced	0	-1.53871	0.00151768	0.000207943
orf19.3712	Protein of unknown function; induced by Mnl1 under weak acid stress; flow model biofilm induced; Spider biofilm induced	0	-1.53312	0.00304641	0.000487805
orf19.4550	Predicted MFS membrane transporter, member of the drug:proton antiporter (12 spanner) (DHA1) family; flow model biofilm induced	0	-1.53037	2.40691e-06	7.39537e-08
orf19.5626	Protein of unknown function; Plc1-regulated; induced by Mnl1 under weak acid stress; flow model biofilm induced	0	-1.52573	2.81503e-08	3.25287e-10
PEX5	Pex5p family protein; required for PTS1-mediated peroxisomal protein import, fatty acid beta-oxidation; similar to S. cerevisiae Pas10p peroxisomal targeting receptor; macrophage/pseudohyphal-repressed; Hap43p-repressed	0	-1.52378	5.24832e-07	1.10704e-08
ADH1	Alcohol dehydrogenase; oxidizes ethanol to acetaldehyde; at yeast cell surface; immunogenic in humans/mice; complements S. cerevisiae adh1 adh2 adh3 mutant; FLC, farnesol-induced; flow model biofilm induced; Spider biofilm repressed	0	-1.51142	2.90465e-07	5.48751e-09
orf19.2401	Ortholog(s) have cysteine-type endopeptidase activity	0	-1.51026	0.00112071	0.000142453
DUG3	Putative glutamine amidotransferase (GATase II); role in glutathione catabolism;	0	-1.50124	0.00278686	0.000436533
HXK2	Hexokinase II; antigenic in humans; repressed by human neutrophils; Efg1-regulated; FLC-induced; gene regulation by Ssn6; present in exponential and stationary growth phase; flow model biofilm induced; Spider biofilm repressed	0	-1.49842	4.5479e-06	1.61829e-07
orf19.4783	Protein of unknown function; induced during chlamydospore formation in both C. albicans and C. dubliniensis	0	-1.49788	0.000302914	2.86135e-05
orf19.3323	Ortholog of C. dubliniensis CD36 : Cd36_01240, C. parapsilosis CDC317 : CPAR2_109140, Candida tenuis NRRL Y-1498 : CANTEDRAFT_114227 and Debaryomyces hansenii CBS767 : DEHA2D15026g	0	-1.48676	3.77756e-07	7.34449e-09
SSY1	Amino acid sensor; required for wild-type hyphal growth on solid serum or Lees media, not under all conditions; 12 predicted membrane spanning regions; Hap43-repressed; Spider biofilm induced	0	-1.47677	1.15453e-07	1.92704e-09
orf19.2958	Planktonic growth-induced gene	0	-1.47271	4.56233e-05	2.88467e-06
orf19.4372	Predicted transmembrane transporter; rat catheter and Spider biofilm induced	0	-1.46966	1.09575e-06	2.81373e-08
CTA9	Protein required for normal filamentous growth; induced during the mating process; mRNA binds She3; activates transcription in 1-hybrid assay in S. cerevisiae	0	-1.4467	1.23138e-05	5.69715e-07
CIRT4B	Cirt family transposase; transcript repressed in an azole-resistant strain that overexpresses CDR1 and CDR2; Hap43-repressed; flow model biofilm induced	0	-1.44611	9.65548e-07	2.39406e-08
CHA1	Similar to catabolic ser/thr dehydratases; repressed by Rim101; induced in low iron; regulated on white-opaque switch; filament induced; Tn mutation affects filamentation; flow model biofilm induced; Spider biofilm repressed	0	-1.43284	0.00176024	0.000250218
RAD14	Putative DNA repair protein; transcription is regulated upon yeast-hyphal switch; flucytosine repressed	0	-1.42633	1.38849e-05	6.64702e-07
orf19.993	Protein of unknown function; rat catheter biofilm repressed	0	-1.40886	0.0409521	0.0122586
RHD1	Putative beta-mannosyltransferase required for the addition of beta-mannose to the acid-labile fraction of cell wall phosphopeptidomannan; 9-gene family memebr; regulated on yeast-hypha and white-opaque switches; Spider biofilm repressed	0	-1.40275	5.04338e-06	1.82235e-07
PUP2	Alpha5 subunit of the 20S proteasome; macrophage/pseudohyphal-repressed; regulated by Gcn2p and Gcn4p; protein present in exponential and stationary growth phase yeast cultures	0	-1.40225	0.0121689	0.00263154
orf19.1340	Putative aldose reductase; protein level decreases in stationary phase cultures; Spider biofilm repressed	0	-1.39993	0.0454822	0.0140027
GPM1	Phosphoglycerate mutase; surface protein that binds host complement Factor H and FHL-1; antigenic; FLC, or amino acid starvation (3-AT) induced, farnesol-repressed; Hap43, flow model biofilm induced; Spider biofilm repressed	0	-1.39901	3.85617e-05	2.23505e-06
orf19.915	Protein of unknown function; Spider biofilm induced	0	-1.39489	0.00214266	0.000316368
orf19.1387	Ortholog(s) have 4 iron, 4 sulfur cluster binding activity, role in iron-sulfur cluster assembly, tRNA wobble uridine modification and cytoplasm localization	0	-1.37509	0.000456195	4.64395e-05
RAD16	Ortholog of S. cerevisiae Rad16; a protein that recognizes and binds damaged DNA; flucytosine induced; rat catheter and Spider biofilm induced	0	-1.37389	1.18499e-07	1.99962e-09
CDC19	Pyruvate kinase at yeast cell surface; Gcn4/Hog1/GlcNAc regulated; Hap43/polystyrene adherence induced; repressed by phagocytosis/farnesol; hyphal growth role; stationary phase enriched; flow model biofilm induced; Spider biofilm repressed	0	-1.37079	3.91851e-07	7.69039e-09
orf19.4595	Ortholog of C. dubliniensis CD36 : Cd36_41860, C. parapsilosis CDC317 : CPAR2_400440, Candida tenuis NRRL Y-1498 : CANTEDRAFT_103033 and Debaryomyces hansenii CBS767 : DEHA2B03234g	0	-1.37014	0.000240221	2.1634e-05
HGT3	Putative glucose transporter of the major facilitator superfamily; the C. albicans glucose transporter family comprises 20 members; 12 probable membrane-spanning segments, extended C terminus; expressed in rich medium with 2% glucose	0	-1.37006	9.02083e-05	6.55218e-06
ERG251	C-4 sterol methyl oxidase; role in ergosterol biosynthesis; Hap43-induced; ketoconazole-induced; amphotericin B, caspofungin repressed; possibly essential gene, disruptants not obtained by UAU1 method; Spider biofilm repressed	0	-1.36924	3.95539e-05	2.29982e-06
orf19.6637	Predicted glycosyl hydrolase; hypoxia induced; flow model biofilm induced	0	-1.36753	2.1077e-06	6.22414e-08
orf19.7196	Putative vacuolar protease; upregulated in the presence of human neutrophils; Spider biofilm induced	0	-1.35808	5.8682e-08	7.96491e-10
orf19.5069	Ortholog of S. cerevisiae Sae3; meiosis specific protein involved in DMC1-dependent meiotic recombination in S. cerevisiae; Spider biofilm induced	0	-1.34891	1.55362e-05	7.77949e-07
PCL7	Putative cyclin-like protein; possible Pho85 cyclin; hyphal repressed; induced by Mnl1 under weak acid stress	0	-1.34781	2.74892e-08	3.12607e-10
ARF3	Similar to but not orthologous to S. cerevisae Arf3; transcript filament induced; Tup1 regulated; rat catheter biofilm repressed (see Locus History Note for Assembly 19 correction)	0	-1.33883	0.00358473	0.000602276
ALS2	ALS family protein; role in adhesion, biofilm formation, germ tube induction; expressed at infection of human buccal epithelial cells; putative GPI-anchor; induced by ketoconazole, low iron and at cell wall regeneration; regulated by Sfu1p	0	-1.33723	0.0290817	0.00789116
orf19.4699	Putative phospholipase of patatin family; similar to S. cerevisiae Tgl3p; predicted Kex2p substrate	0	-1.33294	9.52597e-07	2.32383e-08
TPO3	Putative polyamine transporter; MFS-MDR family; induced by Sfu1, regulated upon white-opaque; decreased expression in hyphae vs yeast-form cells; regulated by Nrg1; Spider biofilm repressed	0	-1.32181	0.000563261	6.14711e-05
orf19.6578	Predicted membrane transporter; vesicular neurotransmitter (VNT) family, major facilitator superfamily (MFS); repressed in core caspofungin response; induced in oralpharyngeal candidasis; Spider biofilm induced	0	-1.31654	0.000512461	5.35771e-05
orf19.904	Ortholog(s) have cytosol, nucleus localization	0	-1.31135	6.11275e-06	2.30966e-07
MEP1	Ammonium permease; Mep1 more efficient permease than Mep2, Mep2 has additional regulatory role; 11 predicted transmembrane regions; low mRNA abundance; hyphal downregulated; flow model biofilm induced	0	-1.3076	0.000139694	1.14276e-05
orf19.2398	Protein of unknown function; Hap43-repressed; transcript increased in azole-resistant strain overexpressing CDR1 and CDR2; possibly regulated by Tac1; induced by Mnl1 in weak acid stress; flow model biofilm induced; Spider biofilm induced	0	-1.30321	5.24832e-07	1.0968e-08
orf19.5813	Putative adhesin-like protein; upregulated during growth in the mouse cecum; flow model, rat catheter and Spider biofilm induced	0	-1.30163	1.42944e-06	3.93279e-08
UGA33	Zinc-finger transcription factor; similar to S. cerevisiae Uga3 which regulates gamma-aminobutyrate metabolism gene expression; required for yeast cell adherence to silicone substrate; rat catheter biofilm induced	0	-1.29653	6.88059e-06	2.65026e-07
orf19.7437	Putative protein of unknown function; Hap43p-repressed gene; ortholog of S. cerevisiae YJL218W	0	-1.29596	0.0002084	1.85006e-05
orf19.1993	Ortholog(s) have structural molecule activity, role in proteasome assembly, ubiquitin-dependent protein catabolic process and nucleus, proteasome regulatory particle, lid subcomplex, proteasome storage granule localization	0	-1.29025	1.85437e-05	9.42153e-07
UBC8	Predicted ubiquitin-conjugating enzyme that negatively regulates gluconeogenesis by mediating the glucose-induced ubiquitination of fructose-1,6-bisphosphatase; induced by alpha pheromone in SpiderM medium	0	-1.28535	9.1631e-05	6.68913e-06
PIR1	1,3-beta-glucan-linked cell wall protein; N-mannosylated, O-glycosylated by PMT1; cell wall defect in het mutant; Hog1/FLC/hypoxia induced; iron/Efg1/Plc1/temp regulated; flow model biofilm induced; hyphal, Spider biofilm repressed	0	-1.282	5.66056e-05	3.72733e-06
ARF1	ADP-ribosylation factor; probable GTPase involved in intracellular transport; one of several C. albicans ADP-ribosylation factors; N-myristoylprotein; substrate of NMT1; Spider biofilm induced	0	-1.27675	7.49562e-08	1.08612e-09
orf19.335	Sef1p-, Sfu1p-, and Hap43p-regulated gene	0	-1.2765	0.00169945	0.000239706
orf19.340	Ortholog(s) have role in protein targeting to membrane, protein targeting to vacuole and ESCRT I complex localization	0	-1.27155	8.55414e-07	2.024e-08
orf19.2064	Putative transcription factor with zinc finger DNA-binding motif	0	-1.27141	9.81402e-06	4.33818e-07
orf19.5953	C2H2 transcription factor; predicted regulator of ribosomal protein and biogenesis genes; possibly essential, disruptants not obtained by UAU1 method; rat catheter biofilm induced	0	-1.26816	0.000732705	8.52045e-05
GOR1	Ortholog(s) have glyoxylate reductase activity, role in glyoxylate catabolic process and cytosol, extracellular region, mitochondrion, nucleus localization	0	-1.26691	0.000985097	0.00012124
orf19.5131	Ortholog of S. cerevisiae Gid7, a GID complex protein; involved in proteasome-dependent catabolite inactivation of fructose-1,6-bisphosphatase; Hap43-repressed gene	0	-1.2665	0.0414265	0.0124538
PDX3	Pyridoxamine-phosphate oxidase; transcript regulated by yeast-hypha switch and by Nrg1, Mig1, Tup1; Hap43, caspofungin repressed; present in exponential and stationary phase yeast cultures	0	-1.26499	4.50444e-05	2.79255e-06
NRG1	Transcription factor/repressor; regulates chlamydospore formation/hyphal gene induction/virulence and rescue/stress response genes; effects both Tup1 dependent and independent regulation; flow model biofilm induced; Spider biofilm repressed	0	-1.26484	2.80892e-07	5.25513e-09
ARE2	Acyl CoA:sterol acyltransferase; uses cholesterol and oleoyl-CoA substrates; protoberberine derivative drug inhibits enzyme activity; ketoconazole-induced; Hap43-repressed; flow model biofilm induced; Spider biofilm induced	0	-1.26479	4.8139e-06	1.72177e-07
orf19.1534	Ortholog of S. cerevisiae Zrt3, vacuolar membrane zinc transporter; predicted Kex2 substrate; induced in oralpharyngeal candidasis; flow model biofilm induced; Spider biofilm induced	0	-1.26479	0.000197928	1.73168e-05
orf19.7340	Protein of unknown function; possibly C. albicans specific; Spider biofilm induced	0	-1.26437	0.000314802	2.9934e-05
DES1	Putative delta-4 sphingolipid desaturase; planktonic growth-induced gene	0	-1.26164	0.00259807	0.00040172
orf19.7445	Ortholog of S.c. Vid24; a peripheral membrane protein located at Vid (vacuole import and degradation) vesicles; regulated by Sef1, Sfu1, and Hap43; Spider biofilm induced	0	-1.26163	2.57173e-06	8.01896e-08
orf19.5876	Protein of unknown function; Cyr1-repressed; induced by alpha pheromone in SpiderM medium; rat catheter and Spider biofilm induced	0	-1.24649	1.57558e-07	2.74541e-09
orf19.3376	Ortholog of Candida albicans WO-1 : CAWG_03459	0	-1.24526	0.0116015	0.00248117
orf19.5136	Putative pyridoxamine 5'-phosphate oxidase; planktonic growth and early-stage flow model biofilm induced	0	-1.24432	1.11892e-07	1.80737e-09
orf19.2581	Protein with a predicted epimerase/dehydratase domain; Hap43-repressed gene	0	-1.24319	0.00400201	0.000686332
orf19.5961	Ortholog(s) have role in proteasome regulatory particle assembly, proteolysis and cytosol, nucleus, proteasome regulatory particle localization	0	-1.24265	1.11892e-07	1.84708e-09
orf19.192	Ortholog of C. dubliniensis CD36 : Cd36_19320, C. parapsilosis CDC317 : CPAR2_209670, Candida tenuis NRRL Y-1498 : CANTEDRAFT_113478 and Debaryomyces hansenii CBS767 : DEHA2C15136g	0	-1.24204	5.02138e-05	3.22356e-06
orf19.213	Ortholog(s) have role in ubiquitin-dependent protein catabolic process and nucleus, proteasome regulatory particle, lid subcomplex, proteasome storage granule localization	0	-1.2384	5.07359e-07	1.04226e-08
ERG1	Squalene epoxidase, epoxidation of squalene to 2,3(S)-oxidosqualene; ergosterol biosynthesis; allylamine antifungal drug target; NADH reducing cofactor but S. cerevisiae Erg1 uses NADPH; flow model biofilm induced; Spider biofilm repressed	0	-1.23793	8.63241e-06	3.70503e-07
orf19.5205	Protein of unknown function; Hap43-repressed gene	0	-1.23423	0.001098	0.000139163
orf19.3122.2	Ortholog(s) have role in exocytosis, filamentous growth, mRNA export from nucleus, proteasome assembly, proteasome-mediated ubiquitin-dependent protein catabolic process, regulation of cell cycle	0	-1.23297	0.0250085	0.00655028
CAF16	ABC family protein, predicted not to be a transporter; Hap43, caspofungin repressed; rat catheter and Spider biofilm repressed	0	-1.23051	1.38619e-05	6.61057e-07
GYP1	Putative Cis-golgi GTPase-activating protein; transcript regulated by Nrg1, Mig1, and Tup1	0	-1.22963	3.57363e-07	6.81689e-09
PRE9	Alpha3 (C9) subunit of the 20S proteasome; transcript regulated by Mig1; flow model biofilm repressed	0	-1.22419	0.00198557	0.000288804
SMF3	Putative vacuolar iron transporter; alkaline upregulated; caspofungin repressed; induced by Mnl1 under weak acid stress; Hap43-repressed	0	-1.22361	0.00160115	0.000221729
POT1-2	Putative peroxisomal 3-ketoacyl CoA thiolase; Hap43-repressed	0	-1.2198	7.66466e-06	3.12097e-07
OYE23	Putative NAPDH dehydrogenase; induced by nitric oxide, benomyl; oxidative stress-induced via Cap1; Hap43p-repressed; rat catheter biofilm induced	0	-1.21364	0.00220761	0.000326902
orf19.2866	Has domain(s) with predicted DNA binding activity	0	-1.21147	1.99145e-06	5.77127e-08
orf19.4013	Putative protein of unknown function; Hap43p-repressed gene; S. cerevisiae ortholog YHR045W localizes to the endoplasmic reticulum	0	-1.20975	2.10405e-06	6.13904e-08
orf19.2853	Protein of unknown function; rat catheter biofilm induced	0	-1.20925	5.7873e-07	1.25257e-08
orf19.5752	Ortholog(s) have ubiquitin-protein ligase activity, role in SCF-dependent proteasomal ubiquitin-dependent protein catabolic process and SCF ubiquitin ligase complex localization	0	-1.20656	4.45184e-05	2.75178e-06
ATO2	Putative fungal-specific transmembrane protein; FLC repressed, Hap43-repressed; flow model biofilm induced; Spider biofilm induced	0	-1.2042	0.000247956	2.25541e-05
IFF6	Putative GPI-anchored adhesin-like protein; opaque-specific transcript; macrophage-induced gene; Hap43-repressed gene; Spider biofilm induced	0	-1.2038	0.00138616	0.000185855
orf19.2030	Plasma membrane-associated protein; induced in cyr1 or ras1 mutant; induced by hypoxia, ketoconazole and during growth in the mouse cecum; induced in oralpharyngeal candidasis; Spider biofilm induced	0	-1.20306	0.00891943	0.00179305
orf19.4307	Ortholog(s) have role in late endosome to vacuole transport via multivesicular body sorting pathway, protein targeting to vacuole and late endosome localization	0	-1.19625	1.88433e-06	5.42625e-08
orf19.1189	Protein of unknown function; regulated by yeast-hypha switch; induced by Mnl1 in weak acid stress; 5' UTR intron; repressed by chlamydospore formation in C. albicans and C. dubliniensis; rat catheter, Spider and flow model biofilm induced	0	-1.18987	6.94156e-07	1.55332e-08
PR26	Protein with similarity to proteasomal 26S regulatory subunit of S. cerevisiae, H. sapiens, Methanobacterium thermoautotrophicum (Archaebacterium)	0	-1.18809	0.00812894	0.00159686
orf19.3940	Ortholog of C. dubliniensis CD36 : Cd36_54170, C. parapsilosis CDC317 : CPAR2_100960, Candida tenuis NRRL Y-1498 : CANTEDRAFT_96367 and Debaryomyces hansenii CBS767 : DEHA2G24618g	0	-1.1848	0.000113333	8.66837e-06
DOA4	Ortholog of S. cerevisiae Doa4;, a ubiquitin hydrolase involved in recycling ubiquitin from proteasome-bound ubiquitinated intermediates; oxidative stress-induced via Cap1; mutants are viable	0	-1.17809	3.81992e-06	1.32422e-07
orf19.3218	Putative multidrug resistance protein; upregulated by Efg1p	0	-1.17687	8.94545e-07	2.133e-08
orf19.6117	S. pombe ortholog SPAC5D6.04 is a predicted auxin family transmembrane transporter; ketoconazole and hypoxia induced	0	-1.17475	1.00152e-05	4.44548e-07
LYS142	Zn(II)2Cys6 transcription factor; has similarity to S. cerevisiae Lys14, involved in the regulation of lysine biosynthesis genes; fungal-specific	0	-1.17125	3.51442e-05	1.99185e-06
orf19.6559	RNA polymerase III transcription initiation factor complex (TFIIIC) subunit; growth phase regulated protein; downregulaated in stationary phase yeast cultures; Hap43-repressed; flow model biofilm induced; Spider biofilm repressed	0	-1.1673	8.15851e-06	3.40133e-07
TPI1	Triose-phosphate isomerase; antigenic in mouse/human; mutation affects filamentation; macrophage-repressed; protein in exponential and stationary growth phase yeast; possibly essential; flow model biofilm induced; Spider biofilm repressed	0	-1.16409	0.000329364	3.16168e-05
GPX3	Putative glutathione peroxidase involved in Cap1p-dependent oxidative stress response, required for Cap1p oxidation in response to H2O2; planktonic growth-induced	0	-1.15892	3.63576e-06	1.2337e-07
orf19.6557	Protein with a predicted fatty acid amide hydrolase I domain; induced by Mnl1 under weak acid stress	0	-1.1576	0.000134717	1.09464e-05
CBF1	Transcription factor; binds ribosomal protein gene promoters and rDNA locus with Tbf1; regulates sulfur starvation-response, respiratory, glycolytic genes; does not bind to centromeres as does S. cerevisiae Cbf1; Spider biofilm repressed	0	-1.15725	0.000491781	5.10543e-05
NPR1	Predicted serine/threonine protein kinase, involved in regulation of ammonium transport; induced in core stress response; Hap43p-repressed gene	0	-1.15495	1.24612e-06	3.38271e-08
RPT5	26S proteasome regulatory subunit; transcript regulated by Nrg1 and Mig1; regulated by Gcn2 and Gcn4; protein level decreases in stationary phase	0	-1.15439	0.0253761	0.00666985
orf19.457	Ortholog(s) have ubiquitin-specific protease activity, role in protein deubiquitination, ubiquitin-dependent protein catabolic process via the multivesicular body sorting pathway and cytosol localization	0	-1.15349	0.00978983	0.00199675
UBC15	Putative E2 ubiquitin-conjugating enzyme	0	-1.15216	5.46345e-05	3.58752e-06
SFT1	Putative Golgi v-SNARE; Plc1-regulated; Spider biofilm induced	0	-1.14676	0.00802491	0.0015676
GCA1	Extracellular/plasma membrane-associated glucoamylase; expressed in rat oral infection; regulated by carbohydrates, pH, galactose; promotes biofilm matrix formation; flow model biofilm induced; Bcr1 repressed in RPMI a/a biofilms	0	-1.1446	0.00656423	0.00122929
orf19.7499	Putative nicotinic acid mononucleotide adenylyltransferase, involved in NAD salvage pathway; Spider biofilm repressed	0	-1.14133	3.827e-08	4.84342e-10
orf19.3820	Protein with DNA binding domain, an endonuclease domain; adjacent to CEN4, the centromere region of Chr 4; clade-associated gene expression	0	-1.13585	4.1627e-05	2.45089e-06
orf19.2333	Ortholog(s) have role in retrograde transport, endosome to Golgi and cytosol, late endosome, nucleus localization	0	-1.13518	0.00172345	0.00024404
SCL1	Proteasome subunit YC7alpha; protein present in exponential and stationary growth phase yeast cultures; flow model and Spider biofilm repressed	0	-1.13438	1.84059e-08	1.78928e-10
orf19.7598	Ortholog(s) have histone acetyltransferase activity, role in histone acetylation and Ada2/Gcn5/Ada3 transcription activator complex localization	0	-1.12822	2.05392e-05	1.06991e-06
MIG1	C2H2 transcription factor; repressor; regulates genes for carbon source utilization; Tup1-dependent and independent functions; hyphal, Hap43 and caspofungin repressed; Spider and flow model biofilm induced	0	-1.12758	9.65548e-07	2.40856e-08
PRM9	Protein described a similar to S. cerevisiae Prm9; not the ortholog though; mutant is viable	0	-1.12749	0.0136536	0.00302773
SKN2	Protein with a potential role in beta-1,6 glucan biosynthesis; similarity to Kre6 and Skn1; possibly essential, disruptants not obtained by UAU1 method; Hap43-induced; flow model biofilm induced; rat catheter biofilm repressed	0	-1.12492	0.0196714	0.00480635
orf19.1427	Putative transporter; fungal-specific; Spider biofilm induced	0	-1.12237	0.000531645	5.64605e-05
CSP2	Putative cell wall associated protein; C. albicans and C. dubliniensis specific gene highly induced during chlamydospore development in both species; localized to chlamydospore cell wall; Hap43-repressed; Spider biofilm induced	0	-1.12233	0.000573312	6.30562e-05
TRS20	Ortholog(s) have role in ER to Golgi vesicle-mediated transport and TRAPP complex, cytosol, nucleus localization	0	-1.12049	1.69741e-05	8.56176e-07
orf19.2047	Putative protein of unknown function; Hap43p-repressed gene; mutation confers hypersensitivity to toxic ergosterol analog, and to amphotericin B	0	-1.10881	0.000127205	1.00594e-05
IFK2	Putative thiol-specific monooxygenase; mutant is viable; flow model biofilm induced	0	-1.10781	0.00551167	0.000998813
orf19.6555	Ortholog(s) have zinc ion binding activity, role in protein import into mitochondrial intermembrane space and cytosol, mitochondrial intermembrane space, nucleus localization	0	-1.10588	0.000727402	8.44544e-05
orf19.3939	Ortholog(s) have role in protein folding in endoplasmic reticulum and ER membrane protein complex, cell division site, cytosol, mitotic spindle pole body, nucleus localization	0	-1.10339	0.0307562	0.00847623
HEM14	Putative protoporphyrinogen oxidase; involved in heme biosynthesis; predicted Kex2p substrate; iron regulated transcript; Yfh1-induced; Hap43-repressed; rat catheter biofilm repressed	0	-1.09826	1.08616e-07	1.73323e-09
orf19.1277	Protein of unknown function; Rgt1, Hap43-repressed; flow model biofilm induced; Spider biofilm induced	0	-1.09582	0.00749077	0.00145089
PGI1	Glucose-6-phosphate isomerase; enzyme of glycolysis; antigenic; Efg1-regulated; induced upon adherence to polystyrene; repressed by phagocytosis, human neutrophils; flow model biofilm induced; rat catheter and Spider biofilm repressed	0	-1.09358	0.0189127	0.0045582
orf19.2175	Putative mitochondrial cell death effector; induced by nitric oxide; Spider biofilm induced; rat catheter biofilm repressed	0	-1.09052	8.55414e-07	1.99608e-08
orf19.399	Putative serine/threonine protein kinase; possibly an essential gene, disruptants not obtained by UAU1 method	0	-1.08912	0.00191458	0.000275158
orf19.4055	Protein similar to S. cerevisiae Ybr075wp; transposon mutation affects filamentous growth; clade-associated gene expression	0	-1.08897	0.00175053	0.000248195
LEU4	Putative 2-isopropylmalate synthase; regulated by Nrg1, Mig1, Tup1, Gcn4; induced by human whole blood or PMNs; macrophage/pseudohyphal-repressed after 16h; Spider biofilm repressed	0	-1.08822	0.000108834	8.26434e-06
orf19.1606	Protein of unknown function; Plc1-regulated	0	-1.08627	3.37428e-05	1.88148e-06
orf19.6690	Protein of unknown function; Hap43-repressed gene	0	-1.08486	0.000185076	1.60906e-05
NDE1	Putative NADH dehydrogenase; may act alternatively to complex I in respiration; caspofungin repressed; rat catheter biofilm induced; Spider biofilm repressed	0	-1.08087	0.00168292	0.000237066
orf19.4525	Ortholog(s) have endoplasmic reticulum, nuclear pore localization	0	-1.08052	0.000146987	1.22939e-05
orf19.2743	Ortholog(s) have RNA polymerase II core promoter proximal region sequence-specific DNA binding transcription factor activity involved in negative regulation of transcription, more	0	-1.07719	4.32243e-05	2.60836e-06
PHO87	Putative phosphate permease; transcript repressed by Rim101 at pH 8; regulated by white-opaque switch; caspofungin repressed; virulence-group-correlated expression; flow model biofilm induced	0	-1.07706	0.000404568	3.99522e-05
orf19.7396	Protein of unknown function; Spider biofilm induced; Hap43-repressed	0	-1.07588	1.41489e-05	6.87721e-07
orf19.6341	Ortholog(s) have 5-amino-6-(5-phosphoribosylamino)uracil reductase activity, role in riboflavin biosynthetic process and cytosol, nucleus localization	0	-1.07583	0.000273538	2.55877e-05
orf19.5660	Ortholog(s) have ubiquitin-protein ligase activity, role in protein import into peroxisome matrix, protein ubiquitination and endoplasmic reticulum, peroxisomal membrane localization	0	-1.07289	0.000564179	6.16747e-05
MSN4	Zinc finger transcription factor; similar to S. cerevisiae Msn4, but not a significant stress response regulator in C. albicans; partly complements STRE-activation defect of S. cerevisiae msn2 msn4 double mutant; flow model biofilm induced	0	-1.06945	2.12071e-06	6.34035e-08
PRB1	Endoprotease B; regulated by heat, carbon source (GlcNAc-induced), nitrogen, macrophage response, human neutrophils; similar to (does not replace) S. cerevisiae vacuolar B protease Prb1p; flow model biofilm induced; Spider biofilm induced	0	-1.06864	4.67083e-07	9.41722e-09
HEM15	Putative ferrochelatase involved in heme biosynthesis; transcript not regulated by iron levels and not affected by a yfh1 null mutation; Spider biofilm repressed	0	-1.06558	0.00236336	0.000358925
orf19.4907	Putative protein of unknown function; Hap43p-repressed gene; increased transcription is observed upon fluphenazine treatment; possibly transcriptionally regulated by Tac1p; induced by nitric oxide; fungal-specific (no human/murine homolog	0	-1.06521	0.000205862	1.81795e-05
PRE3	Putative beta-1 proteasome subunit; macrophage-induced protein; regulated by Gcn2p and Gcn4p; GlcNAc-induced protein	0	-1.05475	2.20836e-05	1.16656e-06
orf19.33	Predicted ORF from Assembly 19; removed from Assembly 20; restored based on transcription data; similar to orf19.7550	0	-1.05433	7.66456e-05	5.38431e-06
orf19.4280	Protein of unknown function; Spider biofilm induced; rat catheter biofilm repressed	0	-1.05403	1.54095e-05	7.63705e-07
RIM20	Protein involved in the pH response pathway; binds to the transcription factor Rim101 and may serve as a scaffold to facilitate the C-terminal proteolytic cleavage that activates Rim101; required for alkaline pH-induced hyphal growth	0	-1.05319	0.000133617	1.0759e-05
orf19.3607	Ortholog of C. dubliniensis CD36 : Cd36_22860, C. parapsilosis CDC317 : CPAR2_806540, Candida tenuis NRRL Y-1498 : CANTEDRAFT_108823 and Debaryomyces hansenii CBS767 : DEHA2B13596g	0	-1.05306	0.04018	0.0120127
IFC3	Oligopeptide transporter; transcript induced by macrophage phagocytosis, BSA or peptides; FLC-induced; induced by Rim101 at pH 8; virulence-group-correlated expression; Hap43-repressed; Spider biofilm induced	0	-1.04957	0.000851409	0.000101507
orf19.557	Protein of unknown function; Hap43-repressed; Spider biofilm repressed	0	-1.04796	3.50945e-05	1.97616e-06
SUC1	Zinc-finger transcription factor; regulates alpha-glucosidase exression; complements S. cerevisiae suc2 for sucrose utilization and mal13 maltase defect; required for yeast cell adherence to silicone substrate; rat catheter biofilm induced	0	-1.04469	3.46031e-05	1.94214e-06
ERO1	Ortholog of S. cerevisiae Ero1; role in formation of disulfide bonds in the endoplasmic reticulum; FLC-induced; induced by Mnl1 under weak acid stress; Spider biofilm induced	0	-1.04449	1.3236e-05	6.21501e-07
TLG2	Putative syntaxin-like t-SNARE; macrophage/pseudohyphal-repressed	0	-1.0416	0.0341454	0.00966993
FRP3	Putative ammonium transporter; upregulated in the presence of human neutrophils; FLC-downregulated; repressed by nitric oxide; Spider biofilm induced; rat catheter biofilm repressed	0	-1.03954	0.00286224	0.000451796
orf19.4116	Ortholog(s) have N-acetyltransferase activity, role in response to drug and nuclear envelope, plasma membrane localization	0	-1.03793	0.000134717	1.09439e-05
orf19.268	Ortholog(s) have role in transcription-coupled nucleotide-excision repair and Ddb1-Ckn1 complex, cytosol localization	0	-1.03644	0.000253319	2.31211e-05
orf19.1136	Ortholog(s) have AP-2 adaptor complex, cytosol, nucleus localization	0	-1.03358	0.00271589	0.000421929
RPN2	Putative 26S proteasome subunit; transcript regulated by Mig1; caspofungin repressed; regulated by Gcn2 and Gcn4; gene used for strain identification by multilocus sequence typing	0	-1.0313	0.000285796	2.68392e-05
orf19.35	Predicted kinase; rat catheter, flow model, Spider biofilm induced	0	-1.03048	0.00116183	0.000148958
VPS4	AAA-ATPase involved in transport from MVB to the vacuole and ESCRT-III complex disassembly; mutation decreases SAP secretion and virulence in murine intravenous infection; regulated by Gcn2p, Gcn4p; required for normal Rim8p processing	0	-1.02892	0.00482239	0.000853559
RPN3	Putative non-ATPase regulatory subunit of the 26S proteasome lid; amphotericin B repressed; oxidative stress-induced via Cap1p	0	-1.02322	7.99187e-06	3.29294e-07
UBP6	Putative ubiquitin-specific protease of the 26S proteasome; oxidative stress-induced via Cap1p	0	-1.01597	0.00399552	0.000684486
RPN5	Putative COP9 signalosome component; macrophage/pseudohyphal-repressed	0	-1.01181	3.77726e-05	2.18114e-06
orf19.321	Ortholog(s) have L-methionine transmembrane transporter activity and role in methionine import	0	-1.01165	0.000107854	8.13057e-06
EHT1	Putative acyl-coenzymeA:ethanol O-acyltransferase; regulated by Sef1, Sfu1, and Hap43; induced by alpha pheromone in SpiderM medium; Spider biofilm induced; promoter bound by Ndt80	0	-1.00578	2.81122e-06	8.92043e-08
orf19.3004	Ortholog(s) have fungal-type vacuole localization	0	-1.0042	1.55058e-05	7.73583e-07
orf19.1655.3	Ortholog(s) have role in cation transport, regulation of membrane potential and plasma membrane localization	0	-1.00393	0.0203801	0.00503894
orf19.1800	Protein of unknown function; Spider biofilm induced	0	-1.00381	0.00390031	0.000664755
orf19.5812	Ortholog of S. cerevisiae Ett1, a nuclear protein that inhibits replication of Brome mosaic virus; early-stage flow model biofilm induced	0	-1.00176	0.000587268	6.61177e-05
orf19.3781	Protein of unknown function; Hap43-repressed; Spider biofilm induced	0	-0.999075	0.037361	0.0108821
OFD1	Putative prolyl hydroxylase family member; regulates Ume6p stability in response to oxygen; inhibited by hypoxia; repressed by prostaglandins; Spider biofilm induced	0	-0.996719	5.02138e-05	3.21774e-06
orf19.1433	Protein of unknown function; Hap43-repressed; colony morphology-related gene regulation by Ssn6; Spider biofilm induced	0	-0.993044	1.9219e-05	9.79985e-07
RPN10	Putative 19S regulatory particle of the 26S proteasome; macrophage/pseudohyphal-repressed; regulated by Gcn2 and Gcn4; Spider biofilm repressed	0	-0.989202	7.46442e-06	3.00546e-07
orf19.3869	Protein of unknown function; regulated by Tsa1, Tsa1B in minimal media at 37 degrees C; shows colony morphology-related gene regulation by Ssn6; Spider biofilm induced	0	-0.988475	0.045475	0.0139795
orf19.6660	Protein of unknown function; mRNA binds to She3; Hap43-repressed; rat catheter and flow model biofilm induced	0	-0.988336	4.51326e-05	2.83113e-06
CAP4	Predicted bZip transcription factor; possibly an essential gene, disruptants not obtained by UAU1 method	0	-0.987445	3.6648e-06	1.25028e-07
DUR3	Spermidine transporter; induced in strains from HIV patients with oral candidiasis; alkaline repressed; amphotericin B induced; colony morphology regulated by Ssn6; reduced oral epithelial cell damage by mutant; Spider biofilm induced	0	-0.987028	5.80098e-05	3.85172e-06
orf19.4230	20S proteasome subunit (beta7); protein present in exponential and stationary growth phase yeast cultures	0	-0.986819	6.65421e-05	4.50368e-06
LEU1	3-isopropylmalate dehydratase; antigenic in humans; repressed in hyphae; alkaline repressed; upregulated by human whole blood or PMNs; regulated by Sef1, Sfu1, and Hap43; rat catheter biofilm induced, Spider biofilm repressed	0	-0.98626	8.18478e-05	5.80981e-06
orf19.3515	Putative 3-hydroxyanthranilic acid dioxygenase, involved in NAD biosynthesis; Hap43p-repressed gene	0	-0.984938	0.000886038	0.000106286
XYL2	D-xylulose reductase; immunogenic in mice; soluble protein in hyphae; induced by caspofungin, FLC, Hog1 and during cell wall regeneration; Mnl1-induced in weak acid stress; stationary phase enriched; flow model biofilm induced	0	-0.984594	1.26219e-05	5.88035e-07
orf19.247	Ortholog(s) have role in endosome organization, regulation of protein localization and BLOC-1 complex, endosome localization	0	-0.980908	3.56738e-06	1.20396e-07
THI20	Putative trifunctional enzyme of thiamine biosynthesis, degradation and salvage; Spider biofilm induced	0	-0.980877	4.56233e-05	2.88702e-06
HSK3	Subunit of the Dam1 (DASH) complex, which acts in chromosome segregation by coupling kinetochores to spindle microtubules; expression regulated during planktonic growth	0	-0.98026	0.000216834	1.93687e-05
orf19.5236	Ortholog(s) have dehydrodolichyl diphosphate synthase activity, role in protein glycosylation and lipid particle localization	0	-0.977581	0.000123401	9.59688e-06
FCR1	Transcription factor; repressor of FLC/ketoconazole/brefeldin A resistance; Tn mutation enhances filamentation; partially rescues S. cerevisiae pdr1 pdr3 FLC sensitivity; rat catheter biofilm induced/Spider biofilm repressed	0	-0.975891	0.00406383	0.000701405
MOH1	Ortholog of S. cerevisiae Moh1, essential for staionary phase growth; induced by alpha pheromone in SpiderM medium and by Mnl1 under weak acid stress; possibly essential (UAU1 method); flow model biofilm induced; Spider biofilm induced	0	-0.974907	0.000408019	4.04875e-05
orf19.782	Ortholog(s) have serine hydrolase activity, triglyceride lipase activity, role in lipid homeostasis and lipid particle localization	0	-0.974636	2.02957e-05	1.0535e-06
orf19.6065	RNA polymerase II holoenzyme/mediator subunit; regulated by Mig1, Tup1; amphotericin B, caspofungin repressed; protein present in exponential and stationary growth phase yeast; Hap43-repressed; Spider biofilm repressed	0	-0.974392	0.00212595	0.000313121
RPT1	Putative 26S proteasome regulatory subunit 7; Hap43p-repressed gene; regulated by Gcn2p and Gcn4p; overlaps orf19.442	0	-0.970551	0.000243932	2.20129e-05
GYP7	Protein similar to S. cerevisiae Gyp7p (GTPase-activating protein for Ypt1p); caspofungin-induced	0	-0.97017	7.51929e-05	5.19951e-06
DDI1	Putative DNA damage inducible v-SNARE binding protein; macrophage/pseudohyphal-repressed	0	-0.969886	0.000793611	9.37428e-05
VPS36	ESCRT II protein sorting complex subunit; involved in Rim8 processing and proteolytic activation of Rim101, which regulates pH response; role in uptake of Histatin-5 into vacuole	0	-0.967051	0.00635572	0.00118091
orf19.5833	Ortholog(s) have polyubiquitin binding activity	0	-0.96644	0.00767992	0.00149175
PSF2	Ortholog(s) have role in DNA-dependent DNA replication, cellular protein localization, double-strand break repair via break-induced replication, meiotic chromosome segregation	0	-0.965303	0.00157647	0.000217734
TPS2	Trehalose-6-phosphate (Tre6P) phosphatase; mutant heat sensitive, accumulates Tre6P, decreased mouse virulence; possible drug target; 2 conserved phospohydrolase motifs; no mammalian homolog; Hap43-repressed; flow model biofilm induced	0	-0.961552	0.00115973	0.000148263
NTH1	Neutral trehalase; hyphal induction in mutant delayed but not reduced overall; not required for virulence in mice; possible regulatory cAMP-dependent phosphorylation at S10,S213; Hap43-repressed gene; Spider biofilm induced	0	-0.960667	0.000146987	1.22673e-05
orf19.2838	Protein of unknown function; mutation confers hypersensitivity to amphotericin B; flow model biofilm induced	0	-0.959474	0.00719127	0.00137969
LYS5	Phosphopantetheinyl transferase; enzyme of lysine biosynthesis; modifies, and thereby activates, Lys2p alpha-aminoadipate reductase; functional homolog of S. cerevisiae Lys5p	0	-0.959397	0.00277821	0.00043365
orf19.1516	Ortholog(s) have ubiquitin-specific protease activity	0	-0.956643	2.92574e-06	9.65944e-08
PEX4	Putative peroxisomal ubiquitin conjugating enzyme; regulated by Sef1, Sfu1, and Hap43; rat catheter biofilm induced; Spider biofilm induced	0	-0.956045	6.63993e-05	4.48183e-06
orf19.7473	Ortholog(s) have role in endocytosis and actin cortical patch, cellular bud neck, cytoplasm localization	0	-0.949934	0.000393421	3.86782e-05
orf19.4850	Ortholog(s) have cytosol, nucleus localization	0	-0.946832	0.000884642	0.000105956
orf19.2452	Protein of unknown function; induced in high iron; repressed in core caspofungin response; ketoconazole-repressed; colony morphology-related gene regulation by Ssn6; possibly subject to Kex2 processing	0	-0.943204	0.0187776	0.00451531
orf19.733	Ortholog(s) have endoplasmic reticulum localization	0	-0.939145	0.00197045	0.000285882
orf19.5929	Putative protein of unknown function, transcription is positively regulated by Tbf1p	0	-0.938008	0.00368372	0.00062161
KIS2	Scaffold protein of Snf1p complex; similar to S. cerevisiae Gal83p and Sip2p; interacts with Snf4p; interaction with Snf1p complex is regulated by carbon source, decreased on ethanol; N-terminal myristoylation; Hog1p-downregulated	0	-0.93544	5.15252e-06	1.87124e-07
orf19.1258	Adhesin-like protein; regulated by Tsa1, Tsa1B in minimal media at 37 deg; clade-associated gene expression; induced by alpha pheromone in SpiderM medium; Hap43-induced; Spider biofilm repressed	0	-0.929999	0.000146987	1.22761e-05
SYG1	Ortholog(s) have role in signal transduction and Golgi apparatus, endoplasmic reticulum, mitochondrion, plasma membrane localization	0	-0.929335	0.00360205	0.000605875
MHP1	Protein similar to S. cerevisiae Mhp1p, which is involved in microtubule stabilization; transposon mutation affects filamentous growth; possibly transcriptionally regulated upon hyphal formation; possibly an essential gene (by UAU1 method)	0	-0.926416	5.02138e-05	3.20322e-06
RPT2	Putative ATPase of the 19S regulatory particle of the 26S proteasome; oxidative stress-induced via Cap1; Spider biofilm repressed	0	-0.924862	4.51326e-05	2.82401e-06
orf19.6852.1	Protein of unknown function; Spider biofilm induced	0	-0.924693	0.000438387	4.44659e-05
PRE10	Alpha7 (C8) subunit of the 20S proteasome; multiple phosphorylated residues; transcript induced upon filamentous growth; Spider biofilm repressed	0	-0.922315	0.000144511	1.19012e-05
orf19.1889	Putative phosphoglycerate mutase family protein; stationary phase enriched protein; early-stage flow model biofilm induced; Spider biofilm repressed	0	-0.921876	0.0220215	0.00555459
orf19.5370	Ortholog(s) have fungal-type vacuole membrane localization	0	-0.919603	0.00804742	0.00157593
PRE2	Putative proteasome beta-5 subunit; macrophage-induced protein	0	-0.918819	0.00187564	0.000268341
HSE1	ESCRT-0 complex subunit; SH3-domain-containing protein	0	-0.918406	0.000988979	0.00012208
orf19.4738	Ortholog(s) have role in protein folding in endoplasmic reticulum and integral to endoplasmic reticulum membrane localization	0	-0.91782	4.27609e-05	2.55687e-06
PEP7	Vesicle transport protein; acts in endosomal transport; roles in metal ion resistance, virulence, adhesion, hyphal growth, chlamydospore formation; similar to S. cerevisiae Pep7p	0	-0.916053	1.14172e-05	5.19342e-07
SSU1	Protein similar to S. cerevisiae Ssu1 sulfite transport protein; Tn mutation affects filamentous growth; regulated by Gcn2 and Gcn4; induced by nitric oxide; Hap43-repressed; Spider and flow model biofilm induced	0	-0.916022	0.000914653	0.000110725
orf19.211	Predicted homeodomain-like transcription factor; also has a metal-binding Ada DNA repair protein domain; Spider biofilm induced	0	-0.913546	0.00206406	0.000302112
orf19.3517	Ortholog(s) have Dsc E3 ubiquitin ligase complex, endoplasmic reticulum, fungal-type vacuole lumen localization	0	-0.913237	2.46029e-05	1.3222e-06
orf19.4914	Ortholog(s) have role in cellular response to DNA damage stimulus	0	-0.912318	0.000201211	1.77148e-05
orf19.5397	Putative conserved oligomeric Golgi complex subunit; decreased transcription is observed upon fluphenazine treatment	0	-0.908877	6.17808e-05	4.12476e-06
MNN14	Predicted alpha-1,3-mannosyltransferase activity with a role in protein glycosylation; Hap43-repressed; Spider biofilm induced	0	-0.907057	8.11324e-06	3.36316e-07
PTC4	Type PP2C serine/threonine phosphatase; localized to mitochondria; mutation causes sensitivity to sodium, potassium and azole drugs; decreased expression in hyphae compared to yeast-form cells	0	-0.904897	1.02119e-05	4.57677e-07
DOA1	WD repeat protein; required for ubiquitin-mediated protein degradation; role in control of cellular ubiquitin levels; may promote efficient NHEJ in postdiauxic/stationary phase; Spider biofilm repressed	0	-0.904581	0.00101624	0.000125818
PUP1	Putative beta 2 subunit of the 20S proteasome; macrophage/pseudohyphal-repressed; Spider biofilm repressed	0	-0.904487	0.0274806	0.00736413
orf19.2335	Putative aspartyl aminopeptidase; stationary phase enriched protein; mutation confers hypersensitivity to 5-fluorouracil (5-FU); Hog1-induced; planktonic growth-induced; rat catheter and Spider biofilm repressed	0	-0.904389	0.000262242	2.43868e-05
orf19.5468	Predicted ORF from Assembly 19; removed from Assembly 20; restored based on transcription data; almost identical to orf19.6113, orf19.4055, orf19.5370	0	-0.904119	0.00170136	0.000240288
RIM9	Protein required for alkaline pH response via the Rim101 signaling pathway; ortholog of S. cerevisiae Rim9 and A. nidulans palI; Spider biofilm induced	0	-0.901994	0.000226788	2.02995e-05
orf19.1356	Ortholog(s) have thiosulfate sulfurtransferase activity, role in tRNA wobble position uridine thiolation and mitochondrion localization	0	-0.901435	0.0308824	0.00854193
RPN8	Putative regulatory subunit of the 26S proteasome; mutation confers hypersensitivity to amphotericin B; regulated by Mig1, Gcn2 and Gcn4; Spider biofilm repressed	0	-0.901005	6.88014e-08	9.77492e-10
VPS28	ESCRT I protein sorting complex subunit; involved in Rim8 processing and proteolytic activation of Rim101, which regulates pH response; role in echinocandin, azole sensitivity	0	-0.899798	0.00140198	0.000188234
MUQ1	Putative choline phosphate cytidylyltransferase/phosphoethanolamine cytidylyltransferase; repressed in hyphae compared vs yeast; Hap43-repressed; flow model biofilm induced; Spider biofilm repressed	0	-0.899583	0.000887614	0.000106876
PRE6	Putative alpha-4 subunit of the proteasome; reported as macrophage-induced protein and macrophage/pseudohyphal-repressed gene; regulated by Gcn2p and Gcn4p; removed from/reinstated in Assembly 20 (see Locus History)	0	-0.897062	1.80122e-06	5.12086e-08
orf19.1121	Has domain(s) with predicted hydrolase activity	0	-0.897024	0.000572343	6.27772e-05
orf19.4947	Mitochondrial membrane protein of unknown function; Spider biofilm induced	0	-0.895695	0.000177787	1.54243e-05
orf19.2050	Ortholog(s) have sterol esterase activity, role in cellular lipid metabolic process, sterol metabolic process and fungal-type vacuole, integral to membrane, lipid particle localization	0	-0.894698	0.000887614	0.000106877
orf19.3881	Ortholog of C. dubliniensis CD36 : Cd36_31790, C. parapsilosis CDC317 : CPAR2_204900, Candida tenuis NRRL Y-1498 : CANTEDRAFT_136864 and Debaryomyces hansenii CBS767 : DEHA2F13200g	0	-0.894147	0.000553364	5.94775e-05
orf19.5299.1	Protein of unknown function	0	-0.893863	0.0482128	0.015121
PHO113	Putative constitutive acid phosphatase; Rim101-repressed; DTT-extractable; N-glycosylated; possibly an essential gene, disruptants not obtained by UAU1 method	0	-0.890057	0.0391172	0.0116089
orf19.6143	Predicted long-chain-alcohol oxidase; Spider biofilm induced	0	-0.889655	0.00199411	0.000290778
orf19.2730	Has domain(s) with predicted zinc ion binding activity	0	-0.888593	0.000760335	8.91149e-05
orf19.834	Ortholog(s) have carbohydrate binding, mannosyl-oligosaccharide 1,2-alpha-mannosidase activity, role in ER-associated ubiquitin-dependent protein catabolic process and endoplasmic reticulum lumen localization	0	-0.885534	8.15851e-06	3.41485e-07
orf19.2261	Ortholog(s) have RNA binding activity, role in mRNA splicing, via spliceosome and U2 snRNP, U2-type prespliceosome, cytosol localization	0	-0.885156	4.32249e-05	2.61633e-06
orf19.4734	Protein of unknown function; Hap43-repressed	0	-0.885123	7.21763e-05	4.94302e-06
HOS1	Histone deacetylase; similar to S. cerevisiae Hos1; has conserved deacetylation motif; slightly greater expression in white cells than in opaque cells	0	-0.883912	0.026749	0.00713371
orf19.6113	Protein of unknown function; transcript detected on high-resolution tiling arrays	0	-0.883364	0.00691319	0.00131239
orf19.6986	Has domain(s) with predicted Rab GTPase activator activity, role in regulation of Rab GTPase activity and intracellular localization	0	-0.882821	0.0409848	0.0122759
orf19.6868	Putative NADPH-dependent methylglyoxal reductase; homozygous transposon insertion causes decreased colony wrinkling under filamentous growth-inducing conditions, but does not block true hyphal formation in liquid media	0	-0.878956	0.0128217	0.00281738
orf19.6396	Putative patatin-like phospholipase; similar to S. cerevisiae Nte1p, which is predicted to be a membrane protein; antigenic during human oral infection; Hap43p-repressed gene	0	-0.878488	0.0229299	0.00584181
orf19.2770	Ortholog of C. dubliniensis CD36 : Cd36_42220, C. parapsilosis CDC317 : CPAR2_500340, Debaryomyces hansenii CBS767 : DEHA2G17754g and Pichia stipitis Pignal : PICST_31424	0	-0.877777	0.00073991	8.6178e-05
orf19.2498	Predicted ubiquitin-protein ligase; Hap43-repressed gene; oxidative stress-induced via Cap1; flow model biofilm induced	0	-0.877485	0.00332328	0.000549816
orf19.409	Ortholog of S. cerevisiae Aim38/Rcf2, cytochrome c oxidase subunit; plasma membrane localized; Hap43-repressed; induced in oralpharyngeal candidasis; flow model biofilm induced; Spider biofilm repressed	0	-0.873359	0.000957064	0.000116737
orf19.201	Protein of unknown function; unmerged from orf19.202 in a revision of Assembly 21	0	-0.873049	0.00205247	0.000299663
TRS33	Putative TRAPP complex subunit; constitutive expression independent of MTL or white-opaque status	0	-0.87291	0.0102263	0.00211203
EAF6	Subunit of the NuA4 histone acetyltransferase complex; Hap43-repressed; Spider biofilm repressed	0	-0.872355	2.79544e-05	1.53308e-06
orf19.229	Ortholog(s) have ubiquitin-protein ligase activity, role in protein ubiquitination involved in ubiquitin-dependent protein catabolic process and chromosome, centromeric region, mitotic spindle pole body, nucleus localization	0	-0.870875	1.68473e-05	8.4669e-07
APE2	Neutral arginine, alanine, leucine specific metallo-aminopeptidase; purified from cell wall/intracellular fractions; protein repressed during mating; Hog1, farnesol-induced; may be essential (UAU1 method); rat catheter biofilm repressed	0	-0.870792	6.8999e-06	2.68301e-07
orf19.2674	Putative transcription factor with zinc finger DNA-binding motif; Hap43p-repressed gene	0	-0.870422	0.00810295	0.00159027
SIT4	Serine/threonine protein phosphatase catalytic subunit; has a role in cell wall maintenance, hyphal growth, and virulence in a mouse systemic infection model	0	-0.870204	0.0335227	0.00942596
orf19.7580	Ortholog of C. dubliniensis CD36 : Cd36_35095, C. parapsilosis CDC317 : CPAR2_200710, Candida tenuis NRRL Y-1498 : CANTEDRAFT_112338 and Debaryomyces hansenii CBS767 : DEHA2G06094g	0	-0.869819	6.03784e-06	2.25921e-07
SFT2	Putative membrane protein; transcript regulated by Mig1; Spider biofilm induced	0	-0.869298	6.07709e-06	2.28504e-07
NPL4	Putative ubiquitin-binding protein; regulated by Gcn2p and Gcn4p	0	-0.868336	0.00485174	0.000863204
orf19.524	Ortholog(s) have role in mitotic sister chromatid segregation and cytosol, nucleus localization	0	-0.864193	0.00291027	0.00046227
orf19.4430	Ortholog(s) have ubiquitin binding activity, role in proteasome-mediated ubiquitin-dependent protein catabolic process and cytoplasm, nucleus localization	0	-0.864034	7.02242e-05	4.79152e-06
RBR2	Cell wall protein; expression repressed by Rim101; transcript regulated upon white-opaque switching; repressed by alpha pheromone in SpiderM medium; macrophage-induced gene	0	-0.862826	0.000580677	6.45433e-05
orf19.50	Ortholog(s) have role in SCF-dependent proteasomal ubiquitin-dependent protein catabolic process, cellular response to DNA damage stimulus, cellular response to methylmercury and SCF ubiquitin ligase complex, cytosol, nucleus localization	0	-0.860726	2.31196e-05	1.22553e-06
TPS1	Trehalose-6-phosphate synthase; role in hyphal growth and virulence in mouse systemic infection; induced in presence of human neutrophils; macrophage/pseudohyphal-repressed after 16h; stationary phase enriched protein; Hap43-repressed	0	-0.858878	0.0173052	0.00404122
orf19.7457	Protein with Mob2p-dependent hyphal regulation	0	-0.858132	2.30082e-06	6.95937e-08
MBP1	Putative component of the MBF transcription complex involved in G1/S cell-cycle progression; non-periodic mRNA expression; predicted, conserved MBF binding sites upstream of G1/S-regulated genes	0	-0.857574	0.00593548	0.00109086
orf19.7027	Protein of unknown function; Spider biofilm induced	0	-0.8567	0.0431314	0.0130612
orf19.3061.1	Ortholog of S. cerevisiae Rps22Ap and Rps22Bp; gene contains 5' UTR intron	0	-0.855899	0.0119147	0.00256127
PTC8	Predicted type 2C protein phosphatase, ser/thr-specific; required for hyphal growth; transcript induced by stress; flow model biofilm induced; Spider biofilm induced	0	-0.855488	0.00286224	0.000452015
orf19.7404	Catabolic L-serine (L-threonine) deaminase;, catalyzes degradation of L-serine and L-threonine; required to use serine or threonine as a sole nitrogen source; Spider biofilm repressed	0	-0.85219	5.09867e-05	3.32331e-06
orf19.6211	Protein of unknown function; protein newly produced during adaptation to the serum	0	-0.850413	6.51022e-05	4.35846e-06
AGP2	Amino acid permease; hyphal repressed; white-opaque switch regulated; induced in core caspofungin response, during cell wall regeneration, by flucytosine; regulated by Sef1, Sfu1, and Hap43; rat catheter and Spider biofilm induced	0	-0.848592	0.0345436	0.00983974
orf19.1653	Has domain(s) with predicted integral to membrane localization	0	-0.845543	0.00550803	0.000997142
orf19.6809	Putative phosphomutase-like protein; protein present in exponential and stationary growth phase yeast; Hap43-repressed; Spider biofilm repressed	0	-0.84288	0.0339323	0.00960126
orf19.2670	Ortholog(s) have 3-hydroxyacyl-[acyl-carrier-protein] dehydratase activity, role in fatty acid biosynthetic process and mitochondrion localization	0	-0.839345	0.000428277	4.28905e-05
RIM11	Ortholog of S. cerevisiae Rim11; a protein kinase involved in meiosis and sporulation in S. cerevisiae; mutant is viable	0	-0.838889	7.41571e-06	2.93799e-07
orf19.2076	Protein of unknown function; S. pombe ortholog SPAC7D4.05 encodes a predicted hydrolase; Hap43-repressed; Spider biofilm induced	0	-0.837225	2.48255e-05	1.34327e-06
orf19.3140.1	Ortholog(s) have role in cellular response to DNA damage stimulus, proteasome assembly, ubiquitin-dependent protein catabolic process and cytosol, nucleus localization	0	-0.836376	0.00154628	0.00021328
orf19.7264	Metalloprotease subunit of the 19S regulatory particle of the 26S proteasome lid; couples the deubiquitination and degradation of proteasome substrates; role in fission of mitochondria and peroxisome; Spider biofilm repressed	0	-0.836371	0.000561979	6.08271e-05
orf19.6882.1	Ribosomal 60S subunit protein; Spider biofilm repressed	0	-0.836326	0.00960049	0.00195109
orf19.4764	Ortholog(s) have poly(A)-specific ribonuclease activity, role in mRNA 3'-end processing, postreplication repair and PAN complex localization	0	-0.833829	0.0346943	0.00989539
orf19.4580	Protein of unknown function; Hap43-repressed gene	0	-0.833546	1.41479e-05	6.84163e-07
orf19.5925	Ortholog of S. cerevisiae : AIM6, C. glabrata CBS138 : CAGL0C05533g, C. dubliniensis CD36 : Cd36_84610, C. parapsilosis CDC317 : CPAR2_404550 and Candida tenuis NRRL Y-1498 : CANTEDRAFT_115337	0	-0.833392	0.000887614	0.000106963
HNT2	Putative dinucleoside triphosphate hydrolase; induced upon low-level peroxide stress	0	-0.832619	0.00160547	0.000222916
GPD1	Glycerol-3-phosphate dehydrogenase; glycerol biosynthesis; regulated by Efg1; regulated by Tsa1, Tsa1B under H2O2 stress conditions; Sflow model and Spider biofilm induced	0	-0.832176	0.0431587	0.0130774
orf19.5422	Ortholog of C. dubliniensis CD36 : Cd36_80400, Candida tropicalis MYA-3404 : CTRG_06188 and Candida albicans WO-1 : CAWG_02379	0	-0.829485	0.0135567	0.00299381
orf19.4264	Protein of unknown function; induced during chlamydospore formation in both C. albicans and C. dubliniensis; flow model biofilm induced	0	-0.824219	0.012653	0.00276872
orf19.6498	Ortholog(s) have role in RNA polymerase II complex localization to nucleus, RNA polymerase III complex localization to nucleus and DNA-directed RNA polymerase II, holoenzyme, cytoplasm localization	0	-0.822254	0.000308745	2.92209e-05
orf19.3730	Protein similar to S. cerevisiae Kre27p, which has a role in resistance to killer toxin; predicted Kex2p substrate	0	-0.82169	0.00701938	0.00134156
orf19.3281	Ortholog(s) have histone demethylase activity (H3-K36 specific), methylated histone residue binding activity and role in histone demethylation	0	-0.816231	0.000586754	6.58646e-05
CCE1	Putative Holliday junction resolving enzyme; similar to S. cerevisiae Cce1p	0	-0.811361	0.0217328	0.00545313
orf19.2510	Ortholog(s) have role in protein folding, tubulin complex assembly	0	-0.810369	0.0327881	0.00917642
orf19.4169	Ortholog of C. dubliniensis CD36 : Cd36_40780, Candida tenuis NRRL Y-1498 : CANTEDRAFT_116553, Lodderomyces elongisporus NRLL YB-4239 : LELG_04263 and Debaryomyces hansenii CBS767 : DEHA2G21736g	0	-0.80794	0.00456887	0.000801144
orf19.2350	Protein similar to S. cerevisiae Yor378w; MFS family transporter; transposon mutation affects filamentous growth; null mutants are viable; fungal-specific (no human or murine homolog)	0	-0.807335	0.0117204	0.00250875
orf19.6225.1	Ortholog(s) have role in mitochondrial respiratory chain complex IV assembly and mitochondrion localization	0	-0.806292	0.00617699	0.00114317
orf19.3928	Putative transcription factor with zinc finger DNA-binding motif	0	-0.80368	0.00223753	0.000334071
RPS27A	Ribosomal protein S27; rat catheter and Spider biofilm induced	0	-0.801769	0.0311282	0.00863275
orf19.2227	Protein of unknown function; flow model biofilm induced; nitric oxide-repressed	0	-0.800448	0.0041764	0.000721601
OPI3	Phosphatidylethanolamine N-methyltransferase; phosphatidylcholine biosynthesis; downregulation correlates with clinical development of FLC resistance; amphotericin B, caspofungin repressed; Hap43-induced; Spider biofilm repressed	0	-0.800088	0.0345009	0.00981884
orf19.1110	Thiamine pyrophosphokinase, phosphorylates thiamine to produce the coenzyme thiamine pyrophosphate (thiamine diphosphate); active as a homodimer	0	-0.799438	0.0316986	0.00882583
PPH3	Putative catalytic subunit of protein phosphatase complex; functions with regulatory subunit Psy2p in dephosphorylation of Rad53p in response to DNA damage; dephosphorylates Rfa2p in G1 phase; ortholog of S. cerevisiae Pph3p	0	-0.79868	0.00221596	0.000328817
SRP101	Signal recognition particle (SRP) receptor alpha subunit; involved in SRP-dependent protein targeting; rat catheter biofilm repressed	0	-0.795499	1.37285e-05	6.52178e-07
orf19.2728	Ortholog(s) have DNA clamp loader activity, role in DNA damage checkpoint, nucleotide-excision repair, reciprocal meiotic recombination and Rad17 RFC-like complex, nucleus localization	0	-0.794917	0.000353929	3.43412e-05
orf19.7545	Protein similarity to mutator-like element (MULE) transposase	0	-0.791639	0.00197313	0.000286633
orf19.7567	Protein of unknown function; induced by alpha pheromone in SpiderM medium	0	-0.788966	0.00333697	0.000553305
BTS1	Putative geranylgeranyl diphosphate synthase; repressed by benomyl treatment; Spider biofilm induced	0	-0.785047	0.000983244	0.000120832
ECM38	Putative gamma-glutamyltransferase; alkaline upregulated; Spider biofilm induced; possibly an essential gene, disruptants not obtained by UAU1 method	0	-0.782587	0.00334016	0.000554447
STB3	Putative SIN3-binding protein 3 homolog; caspofungin induced; macrophage/pseudohyphal-repressed; rat catheter biofilm induced	0	-0.782139	0.0294225	0.00803562
ERG11	Lanosterol 14-alpha-demethylase; cytochrome P450 family; role in ergosterol biosynthesis; target of azole antifungals; may contribute to drug resistance; azole or flow model biofilm induced; drug treated biofilm induced; hypoxia regulated	0	-0.781904	0.00331303	0.000546973
ALS4	GPI-anchored adhesin; role in adhesion, germ tube induction; growth, temperature regulated; expressed during infection of human buccal epithelial cells; repressed by vaginal contact; biofilm induced; repressed during chlamydospore formation	0	-0.781495	0.00121112	0.000157054
TPS3	Predicted trehalose-phosphate synthase regulatory subunit; regulated by Efg1; regulated by Tsa1, Tsa1B under H2O2 stress conditions; flow model biofilm induced (reports differ)	0	-0.780483	0.000216834	1.9333e-05
RIB4	Lumazine synthase (6,7-dimethyl-8-ribityllumazine synthase, DMRL synthase); catalyzes the penultimate step in the synthesis of riboflavin; Hap43-induced; rat catheter and Spider biofilm repressed	0	-0.775258	0.00183693	0.000261793
orf19.5078	Protein of unknown function; Hap43-repressed gene; rat catheter biofilm repressed	0	-0.774606	0.000235139	2.109e-05
orf19.7507	Ortholog of C. dubliniensis CD36 : Cd36_25310, Pichia stipitis Pignal : PICST_30877, Candida tropicalis MYA-3404 : CTRG_01053 and Candida lusitaniae ATCC 42720 : CLUG_02644	0	-0.7736	0.00124656	0.000162969
GNP1	Similar to asparagine and glutamine permease; FLC, caspofungin induced; regulated by Nrg1, Mig1, Tup1, Gcn2, Gcn4, and alkaline regulated by Rim101; repressed during chlamydospore formation; rat catheter, flow model biofilm induced	0	-0.772932	2.12071e-06	6.30398e-08
RPN7	Subunit of the proteasome regulatory particle; regulated by Gcn2p and Gcn4p; protein present in exponential and stationary growth phase yeast cultures	0	-0.772168	0.00014518	1.20095e-05
PDE2	High affinity cyclic nucleotide phosphodiesterase; moderates signaling by cAMP; required for virulence, switching, cell wall, hyphal, not pseudohyphal growth; expressed shortly after hyphal induction; rat catheter and Spider biofilm induced	0	-0.771282	0.016749	0.00387662
HYM1	Protein of RAM cell wall integrity signaling network; involved in regulation of Ace2 activity and cellular morphogenesis; role in cell separation, azole sensitivity; required for hyphal growth	0	-0.770333	0.00125395	0.000164448
PGA14	Putative GPI-anchored protein; induced during cell wall regeneration; regulated by Ssn6p	0	-0.768047	0.035897	0.0102977
orf19.7405	Ortholog of Rad33; involved in nucleotide excision repair in S. cerevisiae; induced by Mnl1 under weak acid stress	0	-0.767582	2.13433e-05	1.11571e-06
orf19.1861	Protein of unknown function; flow model biofilm induced	0	-0.765192	0.000353076	3.41937e-05
PGA38	Putative adhesin-like GPI-anchored protein; repressed during cell wall regeneration; possibly an essential gene, disruptants not obtained by UAU1 method; rat catheter and Spider biofilm repressed	0	-0.762068	0.0202497	0.00499556
SDS24	Protein similar to S. cerevisiae Sds24 involved in cell separation during budding; transcript regulated by Mig1 and Tup1; FLC-induced; flow model biofilm induced	0	-0.761742	7.62869e-05	5.34512e-06
ASE1	Putative microtubule-associated protein; member of conserved Mcm1p regulon; periodic mRNA expression, peak at cell-cycle G2/M phase	0	-0.761219	0.0499228	0.0157998
PCL5	Putative cyclin for Pho85 kinase; Gcn4-induced; suppresses toxicity of C. albicans Gcn4 overproduction in S. cerevisiae via increased Pho85-dependent phosphorylation and degradation of Gcn4; rat catheter and Spider biofilm induced	0	-0.758656	0.0105793	0.00220241
SAH1	S-adenosyl-L-homocysteine hydrolase; sulfur amino acid metabolism; antigenic in human; alkaline-, FLC-induced expression; Gcn4-regulated; amino acid starvation (3-AT) repressed; flow model biofilm induced; Spider biofilm repressed	0	-0.75602	0.0279592	0.00751288
orf19.4528	Ortholog(s) have role in vacuolar protein processing and endoplasmic reticulum localization	0	-0.754728	0.0231123	0.00590526
orf19.5250	Has domain(s) with predicted cofactor binding activity	0	-0.754421	0.00278686	0.000436332
HOM3	Putative L-aspartate 4-P-transferase; fungal-specific (no human or murine homolog); regulated by Gcn2 and Gcn4; early-stage flow model biofilm induced	0	-0.754227	2.76804e-06	8.73263e-08
orf19.3325	Putative glycogen synthesis initiator; regulated by Efg1 and Efh1; Hog1-repressed; colony morphology-related gene regulation by Ssn6; induced by prostaglandins; flow model biofilm induced	0	-0.751968	0.00100638	0.000124413
SHP1	Regulator of the type 1 protein phosphatase Glc7p activity, involved in control of morphogenesis, progression through the cell cycle and response to DNA damage	0	-0.750419	0.00148484	0.000202899
orf19.2638.1	Ortholog of C. parapsilosis CDC317 : CPAR2_502070, Candida tenuis NRRL Y-1498 : CANTEDRAFT_115402, Lodderomyces elongisporus NRLL YB-4239 : LELG_04205 and Debaryomyces hansenii CBS767 : DEHA2E22660g	0	-0.749196	0.0180121	0.00426845
CYM1	Putative metalloprotease of the mitochondrial intermembrane space; rat catheter biofilm induced	0	-0.749189	0.0161132	0.00368547
orf19.4570	Ortholog of C. dubliniensis CD36 : Cd36_42090, Debaryomyces hansenii CBS767 : DEHA2C14872g, Pichia stipitis Pignal : PICST_74821 and Spathaspora passalidarum NRRL Y-27907 : SPAPADRAFT_58607	0	-0.748781	0.0342389	0.00971525
RBE1	Pry family cell wall protein; Rim101, Efg1, Ssn6, alkaline repressed; O-glycosylation; no GPI anchor predicted; ketoconazol induced; regulated by Sef1, Sfu1, Hap4; flow model biofilm induced; rat catheter and Spider biofilm repressed	0	-0.748712	0.000197597	1.72155e-05
orf19.3156	Protein of unknown function; induced by Mnl1 under weak acid stress	0	-0.748298	0.000169912	1.45853e-05
PDR6	Putative pleiotropic drug resistance regulatory protein 6; transcript regulated by Nrg1; induced by alpha pheromone in SpiderM medium	0	-0.747862	0.0387159	0.0114472
BLM3	Putative proteasome activator; binds core proteasome and stimulates proteasome-mediated protein degradation by inducing gate opening; ortholog of S. cerevisiae Blm10; transcript regulated by Nrg1 and Mig1	0	-0.746173	0.000112001	8.54591e-06
RVS162	Protein containing a BAR domain, which is found in proteins involved in membrane curvature; null mutant does not display the endocytic, hyphal growth, virulence, or cell wall defects exhibited by mutants in related genes RVS161 and RVS167	0	-0.745208	3.99741e-05	2.33158e-06
orf19.3973	Ortholog of Hua1, a zinc finger domain protein with sequence similarity to Type I J-proteins; flow model biofilm induced	0	-0.744123	0.000258304	2.39623e-05
PUP3	Putative beta 3 subunit of the 20S proteasome; macrophage/pseudohyphal-repressed	0	-0.743166	4.31365e-05	2.58724e-06
orf19.3053	Protein of unknown function; present in exponential and stationary phase yeast; identified in extracts from biofilm and planktonic cells; flow model biofilm induced gene; GlcNAc-induced protein	0	-0.743109	0.00070716	8.15854e-05
ROB1	Zn(II)2Cys6 transcription factor; required for Spider model biofilm formation; mutant displays abnormal colony morphology and invasive growth; caspofungin repressed; flow model biofilm induced; rat catheter biofilm repressed	0	-0.742894	0.038213	0.0112214
orf19.7296	Putative cation conductance protein; similar to stomatin mechanoreception protein; plasma-membrane localized; induced by Rgt1; rat catheter and Spider biofilm induced	0	-0.74216	0.00425705	0.000736317
LIP6	Secreted lipase, member of family of lipase genes expressed differentially in response to carbon source and during infection; may have a role in nutrition and/or in creating an acidic microenvironment; induced on adherence to polystyrene	0	-0.740639	0.000404568	3.99967e-05
orf19.6635	Ortholog of C. dubliniensis CD36 : Cd36_31170, C. parapsilosis CDC317 : CPAR2_205340, Candida tenuis NRRL Y-1498 : CANTEDRAFT_133521 and Debaryomyces hansenii CBS767 : DEHA2E21868g	0	-0.740251	0.00428212	0.000741438
PGK1	Phosphoglycerate kinase; localizes to cell wall and cytoplasm; antigenic in murine/human infection; flow model biofilm, Hog1-, Hap43-, GCN-induced; repressed upon phagocytosis; repressed in Spider biofilms by Bcr1, Ndt80, Rob1, Brg1	0	-0.740022	9.12571e-05	6.6451e-06
OSM2	Putative mitochondrial fumarate reductase; regulated by Ssn6p, Gcn2p, and Gcn4p; Hog1p-downregulated; stationary phase enriched protein; Hap43p-repressed gene	0	-0.737772	0.0347886	0.00993503
TYE7	bHLH transcription factor; control of glycolysis; required for biofilm formation; hyphally regulated by Cph1, Cyr1; flucytosine, Hog1 induced; amphotericin B, caspofungin repressed; induced in flow model biofilm and planktonic cultures	0	-0.737457	0.0014416	0.000195029
orf19.1392	Ortholog(s) have chaperone binding, protein disulfide isomerase activity, unfolded protein binding activity and role in ER-associated ubiquitin-dependent protein catabolic process, protein retention in ER lumen	0	-0.735587	0.000531645	5.64553e-05
orf19.4843	Putative iron/copper reductas; involved in iron homeostasis; rat catheter and Spider biofilm induced	0	-0.732949	0.016153	0.00369754
HRT2	Protein described as having a role in Ty3 transposition; repressed in hyphae; stationary phase enriched protein; rat catheter and Spider biofilm repressed	0	-0.730621	0.0435762	0.0132439
orf19.5253	Has domain(s) with predicted ATP binding, protein tyrosine kinase activity and role in protein phosphorylation	0	-0.730256	0.00449727	0.000786115
FOX3	Putative peroxisomal 3-oxoacyl CoA thiolase; transcript regulated by white-opaque switch; Spider biofilm induced	0	-0.727381	0.000544067	5.81282e-05
URA1	Dihydroorotate dehydrogenase; de novo pyrimidine biosynthesis; regulated by yeast-hypha switch, Nrg1/Mig1/Tup1; flow model biofilm induced; rat catheter and Spider biofilm repressed	0	-0.726107	2.76514e-05	1.51139e-06
orf19.1888	Putative nicotinamide riboside hydrolase; cleaves N-glycosidic bonds in nucleosides; pyrimidine salvage and nicotinamide riboside salvage pathways; Spider biofilm induced	0	-0.723138	0.00333427	0.000552246
orf19.1604	Predicted Gal4-like DNA-binding transcription factor; Spider biofilm induced	0	-0.722535	0.00031862	3.05061e-05
LYS12	Homoisocitrate dehydrogenase; catalyzes 4th step in the alpha-aminoadipate pathway of lysine biosynthesis; clade-associated gene expression; protein level decreases in stationary phase cultures; Spider biofilm repressed	0	-0.722331	0.00444931	0.000775282
orf19.204	Ortholog of C. dubliniensis CD36 : Cd36_23180, Candida tropicalis MYA-3404 : CTRG_01968 and Candida albicans WO-1 : CAWG_05983	0	-0.721196	0.0300695	0.00824041
orf19.4144	Predicted protein kinase; clade-associated gene expression	0	-0.720052	0.0241007	0.00625062
orf19.1745	Protein of unknown function; Hap43-repressed gene	0	-0.718895	0.0165619	0.00381239
orf19.6909	Ortholog(s) have TFIIH-class transcription factor binding, TFIIH-class transcription factor recruiting transcription factor activity	0	-0.718281	0.0100447	0.00206716
orf19.719	Ortholog(s) have ubiquitin-protein ligase activity	0	-0.717549	0.000101143	7.42058e-06
VPH2	Ortholog(s) have role in vacuolar acidification, vacuolar proton-transporting V-type ATPase complex assembly and endoplasmic reticulum membrane localization	0	-0.715859	0.00124656	0.000162909
RPS25B	Ribosomal protein; macrophage/pseudohyphal-induced after 16 h; repressed upon phagocytosis by murine macrophage; transcript positively regulated by Tbf1; 5'-UTR intron; Hap43-induced; Spider biofilm repressed	0	-0.713793	0.0498169	0.0157351
orf19.7444	Ortholog(s) have cytoplasm, holo TFIIH complex localization	0	-0.712899	0.0115552	0.00246916
orf19.3237	Ortholog(s) have cytosol, mitochondrion, nucleus localization	0	-0.712862	0.000317944	3.03264e-05
orf19.1107	Protein of unknown function; Spider biofilm induced	0	-0.71138	0.0136403	0.00302228
orf19.7043	Ortholog(s) have endoplasmic reticulum localization	0	-0.711165	0.00486218	0.000866846
INO4	Transcription factor; activator that forms a heterodimer with Ino2; likely regulates genes involved in phosphatidylcholine and phosphatidylinositol biosynthesis, fatty acid beta-oxidation, and peroxisome biogenesis; gene has intron	0	-0.710539	0.00825256	0.0016272
PPS1	Putative dual specificity protein phosphatase, similar to S. cerevisiae Pps1p; mutant shows virulence defect	0	-0.710234	0.0335653	0.00945639
SMT3	SUMO, small ubiquitin-like protein; Smt3p-conjugated proteins localize to septation site and mother side of bud neck; C. albicans septins appear not to be Smt3p-modified, in contrast to S. cerevisiae septins	0	-0.706588	0.010343	0.00214561
orf19.2078	Ortholog(s) have role in Golgi to vacuole transport and AP-1 adaptor complex localization	0	-0.706364	0.000865915	0.000103395
NIT3	Putative nitrilase; regulated by Gcn2p and Gcn4p; protein present in exponential and stationary growth phase yeast cultures	0	-0.704739	0.00253927	0.000391231
orf19.4779	Putative transporter; slightly similar to the Sit1p siderophore transporter; Gcn4p-regulated; fungal-specific; induced by Mnl1p under weak acid stress	0	-0.704037	4.38158e-05	2.68644e-06
SWE1	Putative protein kinase with a role in control of growth and morphogenesis, required for full virulence; mutant cells are small, rounded, and sometimes binucleate; not required for filamentous growth; mutant is hypersensitive to caspofungin	0	-0.701797	0.0094878	0.00191949
orf19.3041	Ortholog(s) have ubiquitin protein ligase binding activity	0	-0.701378	0.00187339	0.000267676
orf19.3285	Ortholog of C. dubliniensis CD36 : Cd36_25800, Candida tenuis NRRL Y-1498 : CANTEDRAFT_116265, Debaryomyces hansenii CBS767 : DEHA2E17380g and Pichia stipitis Pignal : PICST_62836	0	-0.700761	0.0379498	0.0111162
orf19.4031	Ortholog(s) have cytoplasm localization	0	-0.700328	0.0022589	0.000338089
orf19.5345	Putative ubiquitin-like polyubiquitin-binding protein; induced by nitric oxide independent of Yhb1; Spider biofilm repressed	0	-0.698475	0.00818593	0.00161106
orf19.2284	Protein with an FMN-binding domain; Hap43-repressed; flow model biofilm induced	0	-0.697204	0.00043944	4.46533e-05
orf19.6770	protein with ENTH Epsin domain, N-terminal; Spider biofilm repressed	0	-0.694553	5.09547e-05	3.3085e-06
orf19.302	Ortholog(s) have Rab guanyl-nucleotide exchange factor activity, role in ER to Golgi vesicle-mediated transport and TRAPP complex, cytosol, nucleus localization	0	-0.689079	0.00134708	0.00017938
MDH1-3	Predicted malate dehydrogenase; farnesol regulated; protein present in exponential and stationary growth phase yeast; Hap43p-repressed gene	0	-0.688882	4.24016e-05	2.51983e-06
orf19.6973	ATP-dependent LON protease family member; Hap43-repressed gene; regulated by Gcn2 and Gcn4; Spider biofilm induced	0	-0.688537	0.000715165	8.26401e-05
DSL1	Protein similar to S. cerevisiae Dsl1p, which is a member of the t-SNARE complex of the endoplasmic reticulum	0	-0.688526	0.0173052	0.00403798
THI6	Putative thiamin-phosphate pyrophosphorylase, hydroxyethylthiazole kinase; fungal-specific; Spider biofilm induced	0	-0.688266	0.00115923	0.000147774
orf19.2001	Has domain(s) with predicted L-ascorbic acid binding, iron ion binding, oxidoreductase activity, acting on paired donors, with incorporation or reduction of molecular oxygen and 2-oxoglutarate as one donor, more	0	-0.687669	0.0246409	0.00642689
RCA1	Protein involved in regulation of carbonic anhydrases; controls CO2 sensing; bZIP domain-containing transcription factor of the ATF/CREB family; null mutant displays slow growth, abnormal colony morphology and invasive growth	0	-0.684237	0.00891469	0.00178843
orf19.540	Has domain(s) with predicted palmitoyl-(protein) hydrolase activity and role in cellular protein modification process	0	-0.681926	0.00186127	0.000265603
orf19.5642	Ortholog of S. cerevisiae Dif1; which regulates nuclear localization of Rnr2 and Rnr4; colony morphology-related gene regulation by Ssn6; induced in cyr1 mutant; Spider biofilm induced	0	-0.681275	0.0239083	0.00617152
orf19.7326	Ortholog(s) have protein-lysine N-methyltransferase activity, role in peptidyl-lysine dimethylation and cytoplasm, nucleus localization	0	-0.678047	0.000282085	2.6439e-05
orf19.1276	Protein with a selenoprotein domain and a thioredoxin-like fold domain; similar to S. cerevisiae Vhs3p, which is a putative phosphopantothenoylcysteine decarboxylase	0	-0.677798	0.00445469	0.000777038
RPS15	Putative ribosomal protein; macrophage/pseudohyphal-induced after 16 h; repressed upon phagocytosis by murine macrophage; Spider biofilm repressed	0	-0.677453	0.0303222	0.00834805
orf19.6020	Ortholog(s) have Atg8 ligase activity and role in C-terminal protein lipidation, CVT pathway, autophagic vacuole assembly, cellular response to nitrogen starvation, mitochondrion degradation, piecemeal microautophagy of nucleus	0	-0.674971	0.0073984	0.00142893
orf19.4373	Protein similar to S. cerevisiae Fmn1p, which is riboflavin kinase; predicted Kex2p substrate; Hap43p-repressed gene	0	-0.674858	0.0437935	0.013318
CDC48	Putative microsomal ATPase; plasma membrane-localized; regulated by Gcn2 and Gcn4; induced by amino acid starvation (3-AT); macrophage/pseudohyphal-repressed; protein levels decrease in stationary phase yeast; Spider biofilm repressed	0	-0.673127	3.66927e-05	2.09307e-06
LPG20	Aldo-keto reductase family protein; similar to aryl alcohol dehydrogenases; osmotic stress-induced, correlates with overexpression of MDR1 in FLC-resistant isolate; stationary phase enriched protein	0	-0.672365	0.000560044	6.05036e-05
TRP99	Putative thioredoxin peroxidase/alkyl hydroperoxide reductase; induced in low iron; regulated by Gcn4; induced in response to amino acid starvation (3-AT treatment)	0	-0.672212	0.000369559	3.60611e-05
orf19.4014	Planktonic growth-induced gene	0	-0.671814	0.0316947	0.00881894
orf19.7269	Putative polyamine acetyltransferase; acetylates polyamines (e.g. putrescine, spermidine, spermine) and aralkylamines (e.g. tryptamine, phenylethylamine); Spider biofilm repressed	0	-0.669671	0.00042065	4.19724e-05
orf19.4596	Protein of unknown function; Spider biofilm induced	0	-0.669302	0.0110955	0.00233836
UBP13	Ortholog of S. cerevisiae Ubp13; putative ubiquitin carboxyl-terminal hydrolase; flow model biofilm induced; rat catheter biofilm repressed	0	-0.66924	0.000988979	0.000121915
orf19.1557	Ortholog(s) have S-adenosylmethionine-dependent methyltransferase activity, role in protein methylation and cytosol, nucleus localization	0	-0.668648	0.000590695	6.68486e-05
orf19.4837.1	Ortholog of C. parapsilosis CDC317 : CPAR2_804880, Candida tenuis NRRL Y-1498 : CANTEDRAFT_111283, Debaryomyces hansenii CBS767 : DEHA2B10604g and Pichia stipitis Pignal : PICST_40454	0	-0.668439	0.00892751	0.00179631
orf19.5438	Putative ubiquitin-protein ligase; role in protein sumoylation, protein ubiquitination; Spider biofilm induced	0	-0.66737	0.00107987	0.000136668
PSP1	Protein repressed during the mating process	0	-0.66731	0.00545518	0.000985575
orf19.285	Ortholog of S. cerevisiae Igo2; role in mRNA stabilization of mRNA; Spider biofilm induced	0	-0.665618	0.00166542	0.00023399
ZCF14	Putative Zn(II)2Cys6 transcription factor; caspofungin induced	0	-0.665531	0.00735614	0.00141942
ITR1	MFS inositol transporter; uptake of exogenous inositol; 12 transmembrane motifs; expressed in rich medium; FLC, caspofungin repressed; possibly essential (UAU1 method); flow model, rat catheter and Spider biofilm induced	0	-0.660463	0.000175534	1.51966e-05
orf19.3184	Ortholog(s) have Golgi apparatus, fungal-type vacuole membrane localization	0	-0.660394	0.000749771	8.74641e-05
orf19.7547	Ortholog(s) have phosphatidylinositol-3-phosphate binding, ubiquitin-protein ligase activity, role in protein ubiquitination and cytosol, fungal-type vacuole membrane, late endosome, nucleus localization	0	-0.657575	0.0160484	0.00366769
orf19.4901	Predicted methyltransferase; Spider biofilm induced	0	-0.657436	0.00428804	0.00074346
CAN3	Predicted amino acid transmembrane transporter; transcript regulated by white-opaque switch; Hap43-repressed gene	0	-0.656623	0.0339323	0.00960336
HOS3	Histone deacetylase; similar to S. cerevisiae Hos3p; greater expression and longer mRNA in white cells, compared to opaque cells; has conserved deacetylation motif	0	-0.65642	0.000430102	4.331e-05
orf19.846	Predicted protein kinase similar to S. cerevisiae Nnk1; implicated in proteasome function in S. cerevisiae; induced by Mnl1 under weak acid stress	0	-0.654335	0.000938419	0.00011429
CDC34	Putative ubiquitin-protein ligase; transcript regulated by Nrg1 and Tup1, and by Gcn2 and Gcn4; rat catheter biofilm induced	0	-0.651133	0.00057591	6.38022e-05
FAD1	Ortholog(s) have ATP binding, FMN adenylyltransferase activity, magnesium ion binding activity, role in FAD biosynthetic process and cytosol, nucleus localization	0	-0.650551	0.00986761	0.00202529
ISN1	Putative inosine 5'-monophosphate 5'-nucleotidase; fungal-specific (no human or murine homolog)	0	-0.649873	8.10723e-05	5.73989e-06
orf19.413	Protein of unknown function; induced by Sfu1; Spider biofilm induced	0	-0.648514	0.000485918	5.01783e-05
orf19.1595	Ortholog(s) have Dsc E3 ubiquitin ligase complex, endoplasmic reticulum localization	0	-0.646289	0.00686871	0.00130017
DCK2	Protein similar to S. cerevisiae Ylr422wp; transposon mutation affects filamentous growth; induced by Mnl1p under weak acid stress	0	-0.644587	0.00019842	1.74327e-05
orf19.5782	Ortholog(s) have mitochondrion localization	0	-0.643492	0.00135028	0.000180252
orf19.4657	Ortholog(s) have phosphoprotein phosphatase activity, role in negative regulation of phospholipid biosynthetic process, nuclear envelope organization and Nem1-Spo7 phosphatase complex, integral to membrane, mitochondrion localization	0	-0.643447	0.0277204	0.00744363
LIG4	DNA ligase; mRNA detected in yeast-form and pseudohyphal cells, induced upon hyphal induction; suppresses S. cerevisiae ime1-1 mutant IME2 transcription defect; required for wild-type filamentous growth and wild-type pathogenesis	0	-0.642075	0.0102533	0.00212325
orf19.2755	Ortholog(s) have role in proteasomal ubiquitin-independent protein catabolic process, proteasome-mediated ubiquitin-dependent protein catabolic process and cytosol, nucleus, proteasome core complex, beta-subunit complex localization	0	-0.64016	0.00248712	0.00038137
NBP35	Similar to nucleotide-binding proteins; increased transcription is observed upon benomyl treatment; transcription is induced upon filamentous growth	0	-0.637994	0.000438387	4.44425e-05
AOX2	Alternative oxidase; cyanide-resistant respiration; induced by antimycin A, oxidants; growth; Hap43, chlamydospore formation repressed; rat catheter, Spider biofilm induced; regulated in Spider biofilms by Bcr1, Tec1, Ndt80, Brg1	0	-0.637802	0.0385191	0.011343
LAP4	Protein similar to aminopeptidase I; mutation confers hypersensitivity to amphotericin B; transcript regulated in macrophage response; flow model biofilm induced	0	-0.637105	0.0102655	0.00212766
MNT3	Mannosyltransferase; transcription elevated in cyr1, chk1, nik1, and sln1 homozygous null mutants; fungal-specific (no human or murine homolog)	0	-0.636008	0.00873995	0.00174094
orf19.5053	Ortholog(s) have acetyltransferase activity, chromatin binding activity	0	-0.635609	0.0259549	0.00687217
KRS1	Putative tRNA-Lys synthetase; repressed upon phagocytosis by murine macrophages; stationary phase enriched protein; Spider biofilm repressed	0	-0.635143	0.0369267	0.010698
orf19.5965	Ortholog(s) have ubiquitin-ubiquitin ligase activity, role in ER-associated ubiquitin-dependent protein catabolic process, protein ubiquitination, response to stress and cytoplasm, nucleus localization	0	-0.633653	0.000522566	5.51757e-05
orf19.1309	Ortholog of C. dubliniensis CD36 : Cd36_43290, C. parapsilosis CDC317 : CPAR2_403630, Candida tenuis NRRL Y-1498 : CANTEDRAFT_114295 and Debaryomyces hansenii CBS767 : DEHA2G17336g	0	-0.633438	0.00157777	0.000218203
orf19.6393	Putative Arf3p GTPase activating protein; Hap43p-repressed gene; possibly an essential gene, disruptants not obtained by UAU1 method	0	-0.632799	0.000833097	9.90181e-05
SYS1	Putative Golgi integral membrane protein; transcript regulated by Mig1	0	-0.632496	0.0300937	0.00827319
orf19.4127	Ortholog(s) have actin filament binding activity, role in actin cortical patch localization, actin filament bundle assembly, endocytosis and actin cortical patch localization	0	-0.631992	8.61236e-05	6.19505e-06
orf19.3701	Protein of unknown function; mutants are viable; ortholog of S. cervisiae Art10, a protein of unknown function	0	-0.63144	0.00845543	0.00167186
NCE4	Putative RecQ-mediated genome instability protein; Hap43-repressed gene; periodic mRNA expression, peak at cell-cycle G2/M phase; flow model biofilm induced	0	-0.63121	0.00274118	0.000426864
MED22	RNA polymerase II mediator complex subunit	0	-0.630309	0.0254709	0.0067134
TPK2	cAMP-dependent protein kinase catalytic subunit; isoform of Tpk1; needed for epithelial cell damage, engulfment and oral (not systemic) virulence in mice; control of morphogenesis and stress response; rat catheter, Spider biofilm repressed	0	-0.629902	0.000768631	9.03692e-05
RPT4	26S proteasome regulatory subunit; regulated by Gcn2p and Gcn4p; protein level decreases in stationary phase cultures	0	-0.625528	0.00484861	0.000861757
APS3	Component of the adaptor complex AP-3, which is involved in vacuolar protein sorting	0	-0.624705	0.0055592	0.00101121
orf19.4984	Has domain(s) with predicted chitin binding, chitinase activity and role in carbohydrate metabolic process, cell wall macromolecule catabolic process, chitin catabolic process	0	-0.623719	0.00891469	0.00178829
orf19.5504	Ortholog of C. dubliniensis CD36 : Cd36_73400, C. parapsilosis CDC317 : CPAR2_703180, Candida tenuis NRRL Y-1498 : CANTEDRAFT_104803 and Debaryomyces hansenii CBS767 : DEHA2A04466g	0	-0.623402	0.0120342	0.00259357
COX15	Cytochrome oxidase assembly protein; transcript regulated by Nrg1 and Tup1; alkaline repressed; Hap43-repressed; early-stage flow model biofilm induced; Spider biofilm repressed	0	-0.622417	0.0276347	0.00741048
MBF1	Putative transcriptional coactivator; caspofungin repressed	0	-0.620974	0.000934587	0.000113309
orf19.1619	Putative kinase subunit of RNA polymerase II carboxy-terminal domain kinase I; possibly an essential gene, disruptants not obtained by UAU1 method	0	-0.619416	0.00130531	0.00017286
orf19.3815	Has domain(s) with predicted ubiquitin thiolesterase activity and role in ubiquitin-dependent protein catabolic process	0	-0.61925	0.00130531	0.000172533
COQ4	Protein with a putative role in coenzyme Q biosynthesis; transcriptionally induced by interaction with macrophage; Hap43p-repressed gene	0	-0.619107	0.000482402	4.96382e-05
orf19.3996	Putative mannosyltransferase; similar to S. cerevisiae Gpi10p; has HKEXRF motif	0	-0.617783	0.00289296	0.000458459
GUA1	Putative GMP synthase, involved in the final step of guanine biosynthesis; soluble protein in hyphae; flucytosine induced; macrophage-downregulated protein abundance; protein level decreases in stationary phase cultures	0	-0.616124	0.0254401	0.00669131
orf19.6247.1	Ortholog(s) have protein channel activity and role in mitochondrial outer membrane translocase complex assembly, protein targeting to mitochondrion	0	-0.615522	0.00981102	0.00200793
orf19.2637	Ortholog(s) have Golgi apparatus, fungal-type vacuole membrane localization	0	-0.614754	0.00686866	0.0012989
SCS7	Putative ceramide hydroxylase; regulated by Nrg1; induced in high iron; FLC-induced; Hap43-repressed; Spider biofilm induced	0	-0.613702	0.000149442	1.2554e-05
orf19.4390	Protein of unknown function; repressed by alpha pheromone in SpiderM medium; transcript induced by Mnl1 under weak acid stress	0	-0.61172	0.004034	0.000692558
orf19.3898	Ortholog(s) have SNAP receptor activity, role in endocytosis, vesicle fusion and Golgi apparatus, SNARE complex, endoplasmic reticulum, endosome, trans-Golgi network localization	0	-0.609923	0.0176125	0.00415114
ATG15	Putative lipase; fungal-specific (no human or murine homolog); Hap43p-repressed gene	0	-0.608238	0.000544445	5.83192e-05
orf19.4370	Protein of unknown function; induced by nitric oxide; oxidative stress-induced via Cap1; fungal-specific (no human or murine homolog)	0	-0.607645	0.00373353	0.000630701
VPS27	Putative ESCRT-0 complex protein with a role in multivesicular body (MVB) trafficking	0	-0.606782	0.000624084	7.10852e-05
ALG6	Putative glucosyltransferase involved in cell wall mannan biosynthesis; transcription is elevated in chk1, nik1, and sln1 homozygous null mutants; repressed by nitric oxide; possibly essential gene, disruptants not obtained by UAU1 method	0	-0.605533	0.00610668	0.00112792
BPH1	Ortholog of S. cerevisiae Bph1; a putative ortholog of human Chediak-Higashi syndrome protein and murine beige gene implicated in disease syndromes involving defective lysosomal trafficking; mutant is viable	0	-0.605124	0.000125298	9.8593e-06
VPS35	Putative role in vacuolar sorting; downregulated in biofilm; induced upon adherence to polystyrene	0	-0.602925	0.000485597	5.0056e-05
orf19.2721	Ortholog(s) have role in ascospore formation, regulation of mitotic cell cycle, regulation of translation and cytosol, nucleus localization	0	-0.602235	0.0124699	0.00271263
NAT5	Subunit of the N-terminal acetyltransferase NatA; Spider biofilm repressed	0	-0.601198	0.00664445	0.00124919
orf19.6528	Ortholog of C. dubliniensis CD36 : Cd36_71740, C. parapsilosis CDC317 : CPAR2_703440, Candida tenuis NRRL Y-1498 : CANTEDRAFT_102923 and Debaryomyces hansenii CBS767 : DEHA2C03190g	0	-0.600216	0.012653	0.00276246
XKS1	Putative xylulokinase; Hap43-repressed; induced by prostaglandins; rat catheter biofilm repressed	0	-0.599006	4.34223e-05	2.63632e-06
VPS2	Ortholog(s) have role in intralumenal vesicle formation, protein retention in Golgi apparatus, protein targeting to vacuole involved in ubiquitin-dependent protein catabolic process via the multivesicular body sorting pathway	0	-0.59747	0.00584219	0.00106868
orf19.3342	Ortholog(s) have role in protein deubiquitination and cytoplasm, nucleus localization	0	-0.597351	0.026513	0.00705134
orf19.2111	Ortholog(s) have core RNA polymerase II binding transcription factor activity and role in transcription elongation from RNA polymerase II promoter, transcriptional start site selection at RNA polymerase II promoter	0	-0.597114	0.00132961	0.000176566
YME1	Ortholog(s) have ATP-dependent peptidase activity	0	-0.597061	0.000633328	7.23693e-05
orf19.4706	Protein of unknown function; induced in cyr1 or ras1 mutant; induced by FLC, by alpha pheromone in SpiderM medium and during oralpharyngeal candidasis; Spider biofilm induced	0	-0.595916	0.00163908	0.000229293
PIM1	ATP-dependent Lon protease; role in degradation of misfolded proteins in mitochondria, biogenesis and maintenance of mitochondria; rat catheter biofilm induced	0	-0.594696	5.02666e-05	3.23617e-06
orf19.3411	Ortholog(s) have role in cellular bud site selection and cytosol, nucleus localization	0	-0.594312	0.000753656	8.81938e-05
SCO1	Putative copper transporter; Hap43p-repressed gene	0	-0.594071	0.00209921	0.000308027
orf19.4581	Putative glycosylphosphatidylinositol-alpha 1,4 mannosyltransferase I; regulated by Tsa1p, Tsa1Bp under H2O2 stress conditions	0	-0.59299	0.00446557	0.000779755
orf19.1576	Ortholog(s) have nuclear localization sequence binding, ubiquitin binding activity, role in response to ethanol and cytosol localization	0	-0.591418	0.000107776	8.10116e-06
orf19.3901	Putative benzene desulfurase; induced by nitric oxide independent of Yhb1p	0	-0.591319	0.0254709	0.00671144
NAT4	Putative histone acetyltransferase; involved in regulation of white-opaque switch; early-stage flow model biofilm induced; Spider biofilm induced	0	-0.589222	0.00428804	0.000744036
orf19.7228	Possible Golgi membrane protein; transcript positively regulated by Tbf1; mRNA binds She3	0	-0.587798	0.0370498	0.0107711
RPL24A	Predicted ribosomal protein; downregulated upon phagocytosis by murine macrophage; intron in 5'-UTR; Hap43-induced; Spider biofilm repressed	0	-0.587728	0.0444968	0.0136053
orf19.1386	Ortholog(s) have SNAP receptor activity and role in ER to Golgi vesicle-mediated transport, retrograde vesicle-mediated transport, Golgi to ER, vesicle fusion	0	-0.587403	0.00146179	0.000198945
orf19.2346	Putative protein of unknown function, transcription is positively regulated by Tbf1p	0	-0.586869	0.00120771	0.000156169
MAD2	Protein required for the spindle assembly checkpoint of the cell cycle; necessary for survival in host cell macrophages and for virulence in a mouse model of systemic candidiasis	0	-0.586342	0.00102107	0.000126978
orf19.2710	Ortholog(s) have enzyme activator activity, role in chromosome segregation and cytoplasm, nucleus localization	0	-0.58516	0.00051984	5.47301e-05
up-regulated
orf19.3483	Putative phosphatidyl glycerol phospholipase C; Plc1-regulated; flow model biofilm induced; Spider biofilm induced	0	0.585011	0.0177702	0.00419483
orf19.1092	Dolichol-P-Man dependent alpha(1-3) mannosyltransferase; role in the synthesis of dolichol-linked oligosaccharide donor for N-linked glycosylation of proteins; rat catheter biofilm repressed	0	0.585628	0.00358473	0.000602148
NDH51	Nicotinamide adenine dinucleotide dehydrogenase complex I subunit of the mitochondrial electron transport chain; required for wild-type filamentous growth; alkaline repressed; Hap43-repressed; Spider biofilm repressed	0	0.586054	0.0246677	0.00643839
orf19.4479	Putative U3-containing 90S preribosome subunit; Hap43-induced; repressed in core stress response; Spider biofilm induced	0	0.586179	0.00305865	0.000490327
orf19.6137	Ortholog of C. dubliniensis CD36 : Cd36_32940, Candida tenuis NRRL Y-1498 : CANTEDRAFT_134955, Debaryomyces hansenii CBS767 : DEHA2E04422g and Pichia stipitis Pignal : PICST_33357	0	0.586192	0.00331303	0.000547512
orf19.2302	Ortholog(s) have enzyme regulator activity, role in cellular calcium ion homeostasis and integral to endoplasmic reticulum membrane localization	0	0.586494	0.00867156	0.00172254
orf19.7398	Protein of unknown function' Hap43-induced gene; repressed by prostaglandins	0	0.586648	0.00690184	0.00130897
LAC1	Ceramide synthase; required for biosynthesis of ceramides with C18:0 fatty acids, which serve as precursors for glucosylsphingolipids; caspofungin induced	0	0.587416	0.0241941	0.00628817
orf19.5012	Ortholog of C. dubliniensis CD36 : Cd36_12740, C. parapsilosis CDC317 : CPAR2_201620, Candida tenuis NRRL Y-1498 : CANTEDRAFT_107586 and Debaryomyces hansenii CBS767 : DEHA2D04994g	0	0.588268	0.0473205	0.0147464
BMS1	Putative GTPase; Hap43-induced gene; mutation confers resistance to 5-fluorocytosine (5-FC); flucytosine induced; repressed by prostaglandins; Spider biofilm induced	0	0.588995	0.00288854	0.000456699
orf19.6903	Predicted RNA polymerase III subunit C37; Spider biofilm induced	0	0.58939	0.011409	0.00241908
orf19.7460	Putative 2'-O-methyltransferase with a predicted role in tRNA modification; transcription is activated in the presence of elevated CO2	0	0.589608	0.000391944	3.83892e-05
orf19.6723	Protein of unknown function; Spider biofilm induced	0	0.593208	0.000256689	2.36535e-05
orf19.2742	Ortholog of C. parapsilosis CDC317 : CPAR2_400095, C. dubliniensis CD36 : Cd36_42560, Candida tenuis NRRL Y-1498 : CANTEDRAFT_113280 and Lodderomyces elongisporus NRLL YB-4239 : LELG_04166	0	0.594602	0.0127006	0.00278378
orf19.3508	Putative protein of unknown function; stationary phase enriched protein	0	0.59473	0.00285049	0.000449115
orf19.4557	Ortholog(s) have microtubule binding, structural constituent of cytoskeleton activity and role in microtubule nucleation, mitotic spindle assembly checkpoint, protein localization to kinetochore, sister chromatid biorientation	0	0.595443	0.00192635	0.000278777
orf19.6722	Protein similar to S. cerevisiae Rad4p; down-regulation associated with azole resistance	0	0.595499	0.002277	0.000341634
RPA34	Putative RNA polymerase I subunit; rat catheter biofilm induced	0	0.596125	0.00794447	0.00155043
orf19.5575	Putative peripheral peroxisomal membrane peroxin; required for regulating peroxisome size and maintenance; Spider biofilm induced	0	0.596265	0.006745	0.00126967
NOC2	Putative nucleolar complex protein; Hap43-induced; transposon mutation affects filamentous growth; mutation confers hypersensitivity to 5-fluorouracil (5-FU), tubercidin (7-deazaadenosine); repressed in core stress response	0	0.597023	0.00891469	0.00179046
NAN1	Putative U3 snoRNP protein; Hap43p-induced gene; physically interacts with TAP-tagged Nop1p	0	0.597367	0.000247956	2.2558e-05
orf19.7288	Protein with predicted oxidoreductase and dehydrogenase domains; Hap43-repressed; Spider biofilm induced	0	0.598695	0.0192731	0.00466272
orf19.1547	Ortholog(s) have double-stranded DNA binding, polynucleotide 3'-phosphatase activity and role in double-strand break repair	0	0.599183	0.0459419	0.0142326
orf19.114	Ortholog of C. dubliniensis CD36 : Cd36_61190, C. parapsilosis CDC317 : CPAR2_603230, Candida tenuis NRRL Y-1498 : cten_CGOB_00054 and Debaryomyces hansenii CBS767 : DEHA2E21142g	0	0.600005	0.000531645	5.63532e-05
orf19.3547	Ortholog(s) have mRNA 3'-UTR binding, translation repressor activity, nucleic acid binding activity, role in negative regulation of translation, ribosomal large subunit biogenesis and large ribosomal subunit, nucleolus localization	0	0.603244	0.00206406	0.000301848
WSC1	Putative cell wall component; transcript upregulated in cyr1 mutant (yeast or hyphae); Spider and flow model biofilm induced	0	0.605058	0.000827467	9.81972e-05
orf19.6769	Ortholog(s) have cytoplasm localization	0	0.605417	0.0228855	0.0058263
GLT1	Putative glutamate synthase; regulated by Sef1, Sfu1, and Hap43; rat catheter biofilm repressed	0	0.60546	0.00125848	0.000165273
orf19.3694	Ortholog of C. dubliniensis CD36 : Cd36_02210, C. parapsilosis CDC317 : CPAR2_106350, Candida tenuis NRRL Y-1498 : CANTEDRAFT_116785 and Debaryomyces hansenii CBS767 : DEHA2C01980g	0	0.605791	0.00449996	0.000788236
orf19.7662	Ortholog(s) have RNA polymerase II core binding activity, role in mRNA 3'-end processing, negative regulation of transposition, RNA-mediated and nuclear chromatin, site of double-strand break localization	0	0.607954	0.00236949	0.000360291
orf19.5543	Ortholog(s) have cell division site, cytosol localization	0	0.610337	0.000979936	0.000120245
RHD2	Predicted ORF in retrotransposon Tca4 with similarity to the Gag region encoding nucleocapsid-like protein; overlaps blocked reading frame orf19.2668.1; yeast-enriched transcript; rat catheter biofilm induced	0	0.61057	0.00212126	0.000312041
orf19.5799	Ortholog(s) have cytoplasm localization	0	0.611965	0.0410458	0.0123074
orf19.3978	Protein required for maturation of 18S rRNA; rat catheter biofilm repressed	0	0.612945	0.0300695	0.00824541
CDC20	Activator of anaphase-promoting complex/cyclosome; induced under Cdc5 depletion; member of conserved Mcm1 regulon; mRNA expression peaks at cell-cycle G2/M phase; mRNA binds She3 and is localized to buds of yeast cells and to hyphal tips	0	0.614077	0.0429031	0.0129764
orf19.3003	Putative lipid-binding protein with a predicted role in calcium-dependent phospholipid-binding	0	0.615805	0.0443937	0.0135656
orf19.1083	Putative protein of unknown function; macrophage-induced gene	0	0.616972	6.73856e-05	4.58548e-06
orf19.3704	Ortholog(s) have role in maturation of 5.8S rRNA from tricistronic rRNA transcript (SSU-rRNA, 5.8S rRNA, LSU-rRNA), maturation of LSU-rRNA from tricistronic rRNA transcript (SSU-rRNA, 5.8S rRNA, LSU-rRNA)	0	0.617028	0.00120466	0.000155554
orf19.7100	Putative vacuolar transporter of large neutral amino acids; possibly transcriptionally regulated upon hyphal formation; not the true Avt1 ortholog of S. cerevisiae	0	0.617705	0.000553364	5.94446e-05
YTM1	Protein similar to S. cerevisiae Ytm1p, which is involved in biogenesis of the large ribosomal subunit; transposon mutation affects filamentous growth; protein level decreases in stationary phase cultures; Hap43p-induced gene	0	0.618491	0.000104272	7.68846e-06
orf19.2528	Putative RNA polymerase III transcription factor (TFIIIB) subunit; flucytosine repressed	0	0.619432	0.0399017	0.0119149
MSS116	Putative DEAD-box protein; required for efficient splicing of mitochondrial Group I and II introns; Hap43-induced; rat catheter biofilm induced	0	0.619639	0.00142056	0.00019143
orf19.6862	Hap43-induced gene; mutation confers hypersensitivity to 5-fluorocytosine (5-FC), 5-fluorouracil (5-FU), and tubercidin (7-deazaadenosine)	0	0.619845	0.0108663	0.00228606
MOB1	Putative mitotic exit network component; periodic mRNA expression, peak at cell-cycle G2/M phase	0	0.62233	0.0166688	0.00385229
MRT4	Putative mRNA turnover protein; Hap43-induced; mutation confers hypersensitivity to tubercidin (7-deazaadenosine); rat catheter biofilm induced	0	0.623821	0.00152744	0.000210121
OPY2	Predicted transmembrane protein; role in cell wall biogenesis; required for Cek1 phosphorylation; Spider biofilm induced	0	0.62393	0.000253319	2.31388e-05
LSP1	Eisosome component with a predicted role in endocytosis; protein present in exponential and stationary growth phase yeast cultures; caspofungin repressed; biofilm induced; fungal-specific (no human/murine homolog); sumoylation target	0	0.62421	0.00878506	0.00175153
SMC1	Protein similar to chromosomal ATPases; RNA abundance regulated by tyrosol and cell density; cell-cycle regulated periodic mRNA expression	0	0.62472	3.77726e-05	2.18239e-06
BUD23	Putative methyltransferase; Hap43-induced; repressed by prostaglandins	0	0.62492	0.000170796	1.47238e-05
orf19.6499	Predicted DNA-directed RNA polymerase; role in transcription; Spider biofilm induced	0	0.625008	0.00121112	0.000157023
SPB4	Putative ATP-dependent RNA helicase; flucytosine repressed; Spider biofilm induced	0	0.625427	0.0334081	0.00938148
ICL1	Isocitrate lyase; glyoxylate cycle enzyme; required for virulence in mice; induced upon phagocytosis by macrophage; farnesol regulated; Pex5-dependent peroxisomal localization; stationary phase enriched; rat catheter, Spider biofilm induced	0	0.626595	0.0368952	0.0106652
orf19.515	Has domain(s) with predicted nucleic acid binding, zinc ion binding activity	0	0.626635	0.0182768	0.00435129
orf19.6583	Protein of unknown function; induced by alpha pheromone in SpiderM medium	0	0.627252	0.00231385	0.000348227
ISY1	Putative pre-mRNA-splicing factor; mutation confers resistance to 5-fluorocytosine (5-FC); rat catheter biofilm induced	0	0.628409	0.000169463	1.44845e-05
orf19.6888	Zn(II)2Cys6 domain transcription factor; regulated by Mig1 and Tup1; rat catheter and Spider biofilm induced	0	0.629901	0.00695681	0.00132487
orf19.3431	Ortholog(s) have 3'-5' exonuclease activity, DNA-directed DNA polymerase activity, role in mitochondrial DNA replication and mitochondrion localization	0	0.630338	0.0019861	0.000289245
ISA1	Putative mitochondrial iron-sulfur protein; alkaline repressed; induced in high iron; regulated by Sef1, Sfu1, Hap43; Spider biofilm induced	0	0.63062	0.00303023	0.000484103
JIP5	Ortholog of S. cerevisiae Jip5; predicted role in biogenesis of the large ribosomal subunit; repressed in core stress response; Hap43-induced gene	0	0.632555	0.00482897	0.000856496
orf19.2310	Predicted single-stranded nucleic acid binding protein; flow model biofilm induced	0	0.633093	0.0326729	0.00912708
NUP82	Linker nucleoporin of the nuclear pore complex; role in mRNA andexport from nucleus, protein import into nucleus, ribosomal large subunit export from nucleus, ribosomal small subunit export from nucleus; rat catheter biofilm repressed	0	0.633962	6.71599e-05	4.55781e-06
UTP18	Putative U3 snoRNA-associated protein; Hap43-induced; repressed in core stress response; physically interacts with TAP-tagged Nop1	0	0.634516	0.00325551	0.000531894
FAS2	Alpha subunit of fatty-acid synthase; required for virulence in mouse systemic infection and rat oropharyngeal infection models; regulated by Efg1; FLC-induced; amphotericin B repressed; flow model and Spider biofilm repressed	0	0.636024	8.61236e-05	6.2081e-06
CWC22	Predicted spliceosome-associated protein; role in pre-mRNA splicing; Spider biofilm induced	0	0.639177	0.000935223	0.000113558
RMS1	Putative lysine methyltransferase; Hap43-induced; protein induced during mating; possibly essential, disruptants not obtained by UAU1 method; rat catheter and Spider biofilm induced	0	0.640811	0.0226366	0.00575463
orf19.4492	Ortholog(s) have role in nuclear division, rRNA processing and mitotic spindle pole body, nuclear periphery, nucleolus, preribosome, large subunit precursor localization	0	0.641361	0.000404568	3.98944e-05
GIN4	Autophosphorylated kinase; role in pseudohyphal-hyphal switch and cytokinesis; phosphorylates Cdc11p on S395; necessary for septin ring within germ tube but not for septin band at mother cell junction; physically associates with septins	0	0.642033	0.00232922	0.000352886
MSH6	Protein similar to S. cerevisiae Msh6p, which is involved in mismatch repair; repressed under Cdc5p depletion; Hap43p-induced gene	0	0.642206	5.68579e-05	3.75603e-06
ASH2	Ortholog(s) have histone methyltransferase activity (H3-K4 specific) activity	0	0.645142	0.0154355	0.00349366
SWD3	Ortholog(s) have histone methyltransferase activity (H3-K4 specific) activity, role in chromatin silencing at telomere, histone H3-K4 methylation, telomere maintenance and Set1C/COMPASS complex localization	0	0.645933	0.00222327	0.000330846
PEL1	Predicted enzyme of mitochondrial phospholipid biosynthesis; rat catheter and flow model biofilm induced	0	0.647206	0.00608316	0.00112246
DIP2	Putative small ribonucleoprotein complex; Tn mutation affects filamentous growth; physically interacts with TAP-tagged Nop1; heterozygous null mutant exhibits resistance to parnafungin; Hap43-induced gene; Spider biofilm induced	0	0.648796	0.011409	0.00241869
NOC4	Putative nucleolar protein; Hap43-induced; mutation confers resistance to 5-fluorocytosine (5-FC), 5-fluorouracil (5-FU), and tubercidin (7-deazaadenosine); Spider biofilm induced	0	0.64902	0.00101626	0.000126008
orf19.4206	Ortholog(s) have crossover junction endodeoxyribonuclease activity	0	0.649207	0.0010467	0.00013151
orf19.1037	Protein of unknown function; rat catheter biofilm repressed	0	0.650881	0.00130531	0.000172855
orf19.3798	Ortholog(s) have tRNA (guanine-N7-)-methyltransferase activity, role in tRNA methylation and nucleolus, tRNA methyltransferase complex localization	0	0.65113	0.018967	0.00457477
orf19.2934	Similar to S. cerevisiae Bud20; predicted role in cellular bud site selection; rat catheter and Spider biofilm induced	0	0.653748	0.0213512	0.00532996
RHO2	Ortholog(s) have GTPase activity	0	0.654066	0.00732881	0.00141252
NAG1	Glucosamine-6-phosphate deaminase; required for normal hyphal growth and mouse virulence; converts glucosamine 6-P to fructose 6-P; reversible reaction in vitro; gene and protein is GlcNAc-induced; Spider biofilm induced	0	0.654714	0.0183421	0.00438231
NMD3	Putative nonsense-mediated mRNA decay protein; repressed in core stress response; repressed by prostaglandins	0	0.655744	0.0100825	0.00207679
NAB3	Putative nuclear polyadenylated RNA-binding protein; flucytosine repressed	0	0.657282	0.000313829	2.97597e-05
orf19.2237.1	Ortholog of Slx9 required for pre-rRNA processing; associated with 90S pre-ribosome and 43S small ribosomal subunit precursor, interacts with U3 snoRNA in S. cerevisiae; gene has intron; Spider biofilm induced	0	0.65731	0.00160418	0.000222444
BUD14	Putative SH3-domain-containing protein; predicted role in bud-site selection; Spider biofilm induced	0	0.658043	0.0148802	0.00334886
orf19.5710	Nucleoporin component of central core of the nuclear pore complex; mRNA binds She3	0	0.660431	3.7507e-05	2.1464e-06
HET1	Putative sphingolipid transfer protein; involved in localization of glucosylceramide which is important for virulence; Spider biofilm repressed	0	0.66148	0.00163908	0.000229179
TSM1	Putative transcription initiation factor TFIID subunit; transcript is upregulated in clinical isolates from HIV+ patients with oral candidiasis; Nrg1-regulated	0	0.661522	0.000557057	6.00788e-05
orf19.6219	Ortholog of C. dubliniensis CD36 : Cd36_06470, C. parapsilosis CDC317 : CPAR2_208960, Candida tenuis NRRL Y-1498 : CANTEDRAFT_114040 and Pichia stipitis Pignal : PICST_51125	0	0.661856	0.00192289	0.000277571
orf19.3751	Putative serine/threonine protein kinase; possibly an essential gene, disruptants not obtained by UAU1 method	0	0.667689	0.00273638	0.000425614
orf19.3774.1	Ortholog(s) have protein tag activity and role in cell morphogenesis involved in conjugation with cellular fusion, cellular protein localization, cellular protein modification process, mRNA cis splicing, via spliceosome	0	0.671419	0.0262676	0.00696679
SGD1	Predicted small ribosomal subunit biogenesis protein; repressed in core stress response; transcript increases in populations of cells exposed to FLC over multiple generations; Spider biofilm induced	0	0.673194	2.45455e-05	1.31462e-06
KTI12	Protein similar to S. cerevisiae Kti12p, which associates with Elongator complex; has a role in resistance to killer toxin; predicted Kex2p substrate; Hap43p-induced gene	0	0.673354	0.00867156	0.0017223
orf19.6916	Ortholog(s) have unfolded protein binding activity, role in mitochondrial proton-transporting ATP synthase complex assembly and mitochondrion localization	0	0.673408	0.000393315	3.85957e-05
GLC3	Putative 1,4-glucan branching enzyme; FLC-induced; colony morphology-related gene regulation by Ssn6; stationary phase enriched protein	0	0.675965	0.0100253	0.00205997
orf19.5686	Protein of unknown function; Spider biofilm induced	0	0.6768	0.000496269	5.16113e-05
orf19.4795	Protein of unknown function; Sef1-, Sfu1-, and Hap43 regulated; Spider biofilm induced	0	0.67685	0.0138718	0.00308375
FTR1	High-affinity iron permease; required for mouse virulence, low-iron growth; iron, amphotericin B, caspofungin, ciclopirox, Hog1p, Sef1p, Sfu1p, and Hap43p regulated; complements S. cerevisiae ftr1 iron transport; Hap43p-repressed	0	0.677027	0.0454725	0.0139704
GDB1	Putative glycogen debranching enzyme; expression is regulated upon white-opaque switch; regulated by Nrg1, Tup1; rat catheter biofilm repressed	0	0.677383	0.0198871	0.00488423
orf19.6360	Protein involved in pre-mRNA splicing; Spider biofilm induced	0	0.6783	0.0090343	0.00182277
orf19.2319	Putative nucleolar protein with a predicted role in pre-rRNA processing; Hap43-induced gene; repressed in core stress response	0	0.681665	0.000602679	6.83205e-05
LEU5	Putative mitochondrial carrier protein; Hap43-repressed; rat catheter biofilm induced	0	0.682455	0.0359873	0.0103368
orf19.259	Protein with a predicted role in 60S ribosomal subunit assembly; flow model biofilm induced	0	0.683272	0.0106257	0.00222181
orf19.2386	Ortholog(s) have role in endonucleolytic cleavage in 5'-ETS of tricistronic rRNA transcript (SSU-rRNA, 5.8S rRNA and LSU-rRNA), more	0	0.684658	0.000575421	6.35492e-05
MET10	Sulfite reductase; role in sulfur amino acid metabolism; induced by human whole blood or PMNs; Hog1-induced; possibly adherence-induced; flow model, Spider model, F-12/CO2 biofilm induced	0	0.686182	0.00367222	0.000618997
PGA27	Putative GPI-anchored protein	0	0.689015	0.00191458	0.000275317
orf19.4600	Protein of unknown function; possible mitochondrial protein; Spider biofilm induced	0	0.691583	0.0454391	0.0139518
orf19.6230	Ortholog(s) have enzyme regulator activity, pyrophosphatase activity	0	0.692429	6.63993e-05	4.4741e-06
orf19.1360	Ortholog(s) have role in mitochondrial genome maintenance and mitochondrion localization	0	0.694356	0.00107875	0.00013613
orf19.5126	Putative adhesin-like protein	0	0.695215	0.000914653	0.000110699
orf19.6319	Ortholog(s) have mRNA binding, ubiquitin-specific protease activity and role in protein deubiquitination, regulation of ER to Golgi vesicle-mediated transport, regulation of response to osmotic stress, ribophagy	0	0.695422	0.0143661	0.0032068
CIP1	Possible oxidoreductase; transcript induced by cadmium but not other heavy metals, heat shock, yeast-hypha switch, oxidative stress (via Cap1), or macrophage interaction; stationary phase enriched protein; Spider biofilm induced	0	0.696629	0.0369267	0.010694
orf19.5326	Putative transcription factor with zinc finger DNA-binding motif; possible ortholog of S. cerevisiae Mig2p	0	0.697537	0.0212632	0.00529241
orf19.7194	Protein required for virulence in reconstituted human epithelium (RHE) model of ex vivo infection; decreased transcription is observed upon fluphenazine treatment; induced upon adherence to polystyrene	0	0.698219	0.00114995	0.00014638
orf19.5049	Putative U3-containing 90S preribosome processome complex subunit; Hap43-induced gene; rat catheter and Spider biofilm induced; F-12/CO2 early biofilm induced	0	0.698754	0.000257594	2.38128e-05
SAL6	Putative protein phosphatase of the Type 1 family; serine/threonine-specific; similar to S. cerevisiae Ppq1; mutant has virulence defect; Spider biofilm induced	0	0.699364	0.00963079	0.00195901
ECM1	Putative pre-ribosomal factor; decreased mRNA abundance observed in cyr1 homozygous mutant hyphae; induced by heavy metal (cadmium) stress; Hog1p regulated	0	0.699407	4.50619e-05	2.81017e-06
CDC14	Protein involved in exit from mitosis and morphogenesis; ortholog of S. cerevisiae Cdc14p, which is a dual-specificity phosphatase and cell-cycle regulator; suppresses S. cerevisiae cdc15-lyt1, dbf2-2, and (partially) tem1 mutant phenotypes	0	0.700383	0.000133929	1.08332e-05
orf19.3578	Ortholog of C. dubliniensis CD36 : Cd36_19950, C. parapsilosis CDC317 : CPAR2_104135, Candida tenuis NRRL Y-1498 : cten_CGOB_00075 and Debaryomyces hansenii CBS767 : DEHA2F07964g	0	0.701681	0.00313683	0.000506311
orf19.1195	Ortholog(s) have metalloendopeptidase activity, role in cellular iron ion homeostasis, protein processing involved in protein targeting to mitochondrion and mitochondrion localization	0	0.702169	0.00432797	0.000752553
orf19.6855	Ortholog of C. dubliniensis CD36 : Cd36_04370, C. parapsilosis CDC317 : CPAR2_105410, Candida tenuis NRRL Y-1498 : CANTEDRAFT_114891 and Debaryomyces hansenii CBS767 : DEHA2D13420g	0	0.702434	0.00120332	0.000154939
PLD1	Phospholipase D1; required for phosphatidic acid and for most diacylglycerol production; required for wild-type mouse virulence, but not rat oral virulence; mutant defect in hyphal growth on solid substrates; similar to S. cerevisiae Spo14p	0	0.702728	0.0127163	0.00278956
TAZ1	Putative lyso-phosphatidylcholine acyltransferase, required for normal phospholipid content of mitochondrial membranes; rat catheter biofilm induced	0	0.703513	0.000481805	4.94062e-05
ISW2	Ortholog of S. cerevisiae Isw2; an ATPase involved in chromatin remodeling; required for chlamydospore formation; Hap43-induced gene; repressed by high-level peroxide stress	0	0.704029	0.000253662	2.32167e-05
OGG1	Mitochondrial glycosylase/lyase; repairs oxidative damage to mitochondrial DNA, contributes to UVA resistance, role in base-excision repair; Spider biofilm induced	0	0.704768	0.00307179	0.000492997
HMX1	Heme oxygenase; utilization of hemin iron; transcript induced by heat, low iron, or hemin; repressed by Efg1; induced by low iron; upregulated by Rim101 at pH 8; Hap43-induced; Spider and flow model biofilm induced	0	0.705797	0.00531837	0.000956955
RTG3	Putative transcription factor with bZIP DNA-binding motif; mutants are sensitive to cations and antifungal drugs, and defective in filamentous growth	0	0.70582	0.000142648	1.17216e-05
TLO13	Member of a family of telomere-proximal genes of unknown function; may be spliced in vivo; overlaps orf19.6337.1, which is a region annotated as blocked reading frame	0	0.706365	0.00107463	0.000135412
PRP3	Predicted splicing factor, component of the U4/U6-U5 snRNP complex; Hap43-induced gene; rat catheter biofilm induced	0	0.706742	0.00125159	0.000163909
FAD3	Omega-3 fatty acid desaturase; production of alpha-linolenic acid, a major component of membranes; caspofungin induced; Plc1-regulated; colony morphology-related gene regulation by Ssn6; Spider biofilm induced, flow model biofilm repressed	0	0.70677	7.53293e-05	5.22276e-06
RLP24	Putative ribosomal protein; Hap43-induced; essential gene; heterozygous mutation confers hypersensitivity to 5-fluorocytosine (5-FC), 5-fluorouracil (5-FU), and tubercidin (7-deazaadenosine); Spider biofilm induced	0	0.708179	0.000147492	1.23631e-05
MCR1	NADH-cytochrome-b5 reductase; soluble in hyphae; alkaline downregulated; farnesol, ketoconazole or flucytosine induced; protein present in exponential and stationary growth phase yeast; YNB biofilm induced; rat catheter biofilm repressed	0	0.708412	7.46442e-06	3.00117e-07
orf19.7488	Component of the SSU processome; predicted role in pre-18S rRNA processing; Spider biofilm induced	0	0.709042	0.000544067	5.81788e-05
orf19.275	Ortholog(s) have RNA binding, ribonuclease MRP activity, ribonuclease P activity, role in intronic box C/D snoRNA processing, mRNA cleavage and endoplasmic reticulum, nucleolar ribonuclease P complex, ribonuclease MRP complex localization	0	0.709285	0.00406383	0.000700101
orf19.5502	Ortholog of C. dubliniensis CD36 : Cd36_73420, Debaryomyces hansenii CBS767 : DEHA2A05456g, Pichia stipitis Pignal : PICST_30999 and Candida guilliermondii ATCC 6260 : PGUG_00155	0	0.710492	0.0394954	0.0117356
FAT1	Predicted enzyme of sphingolipid biosynthesis; upregulated in biofilm	0	0.711301	0.00135028	0.000180301
orf19.1183	Ortholog(s) have fungal-type vacuole localization	0	0.711456	1.35006e-05	6.36399e-07
orf19.494	Putative RNA-binding protein; role in assembly of box H/ACA snoRNPs and thus pre-rRNA processing; Spider biofilm induced	0	0.711459	0.0108615	0.00228107
orf19.4194	Putative TFIIH complex subunit; possibly an essential gene, disruptants not obtained by UAU1 method	0	0.711564	5.08269e-05	3.29088e-06
YVH1	Putative dual specificity phosphatase (phosphoserine/threonine and phosphotyrosine phosphatase); required for wild-type growth rate and for wild-type virulence in mouse model of systemic infection; Hap43p-induced gene	0	0.711832	0.0399017	0.0119117
MTO1	Putative mitochondrial protein; rat catheter biofilm induced	0	0.714219	0.00278927	0.000437422
RPF1	Putative nucleolar protein with a predicted role in the assembly and export of the large ribosomal subunit; essential for growth; rat catheter and Spider biofilm induced	0	0.714668	0.0326016	0.00910117
orf19.3453	Ortholog(s) have cellular bud tip, cytoplasm localization	0	0.718431	0.00335281	0.000557777
CTA26	Putative transcription factor/activator; Med2 mediator complex ddomain; transcript is upregulated in an RHE model of oral candidiasis; member of a family of telomere-proximal genes; Efg1, Hap43-repressed	0	0.719761	0.0177901	0.00420279
orf19.2018	Protein with a predicted DnaJ chaperone domain and a CSL-type zinc finger; Spider biofilm induced	0	0.721433	0.000329364	3.16556e-05
orf19.3328	Putative transcription factor; S. cerevisiae ortholog Hot1 is required for the transient induction of glycerol biosynthetic genes GPD1 and GPP2 in response to high osmolarity; filament induced	0	0.722008	0.00070419	8.11136e-05
orf19.3393	Putative DEAD-box helicase; Hap43-induced; Spider biofilm induced	0	0.722427	0.0172883	0.00403034
OPT8	Oligopeptide transporter; similar to Opt1 and to S. cerevisiae Ygl114wp, but not other OPTs; induced by nitric oxide, amphotericin B; expression of OPT6, 7, 8 does not complement mutants lacking Opt1, Opt2, and Opt3; Spider biofilm induced	0	0.723105	0.00107987	0.000136516
DNA2	Protein similar to S. cerevisiae Dna2p, which is a DNA replication factor involved in DNA repair; induced under hydroxyurea treatment	0	0.725519	0.000120097	9.20772e-06
orf19.6707	Predicted vacuolar protein with a calcineurin-like phosphoesterase domain; repressed by alpha pheromone in SpiderM medium	0	0.726453	0.000817131	9.68207e-05
orf19.4629	Ortholog(s) have ubiquitin-ubiquitin ligase activity, role in mitochondrion inheritance, protein monoubiquitination, protein polyubiquitination and plasma membrane, ubiquitin ligase complex localization	0	0.726587	0.000573312	6.30938e-05
UTP21	Putative U3 snoRNP protein; Hap43-induce; physically interacts with TAP-tagged Nop1; Spider biofilm induced	0	0.726912	3.75745e-05	2.15716e-06
orf19.7552	Putative U3-containing small subunit processome complex protein; Hap43-induced gene; repressed in core stress response; Spider biofilm induced	0	0.727789	0.000544067	5.80985e-05
ISU1	Protein with similarity to NifU; possible role in iron-sulfur cluster biogenesis; induced in low iron; rat catheter biofilm induced; rat catheter and Spider biofilm induced	0	0.728262	0.000471295	4.8236e-05
AXL2	Ortholog of S. cerevisiae Axl2; a plasma membrane protein involved in determination of budding pattern; O-glycosylated by Pmt4; mutant is viable	0	0.730012	0.0213312	0.00532106
orf19.1139	Protein of unknown funtion; S. cerevisiae ortholog Svl3 plays a role in endocytosis and is localized to the bud neck; Spider biofilm induced	0	0.731659	0.00231385	0.000349251
orf19.4793	Putative ribosome-associated protein; ortholog of S. cerevisiae Tma16; Hap43-induced gene; Spider biofilm induced	0	0.732046	0.000347863	3.35612e-05
orf19.6316.4	Protein of unknown function; Hap43-induced; rat catheter and Spider biofilm induced	0	0.732502	0.000753656	8.81874e-05
orf19.7624	Ortholog(s) have role in rRNA processing and 90S preribosome, nucleolus localization	0	0.733012	0.00335002	0.000556699
orf19.3432.1	Ortholog(s) have enzyme regulator activity, role in cation transport and plasma membrane localization	0	0.734675	0.0336827	0.00950184
CHS4	Activator of Chs3p chitin synthase; required for wild-type wall chitin content, but not for hyphal growth; mutant resistant to Calcofluor white; prenylation and 2 transmembrane segments predicted; functional homolog of S. cerevisiae Chs4p	0	0.736242	0.00168292	0.000236913
HPA2	Ortholog(s) have D-amino-acid N-acetyltransferase activity, role in D-amino acid metabolic process and cytosol, nucleus localization	0	0.736456	0.00695681	0.00132578
TRM2	Putative tRNA methyltransferase; repressed by prostaglandins; Spider biofilm induced	0	0.736833	8.41747e-05	6.02402e-06
orf19.5608	RNA polymerase III subunit; Spider biofilm induced	0	0.739754	0.000431843	4.35645e-05
orf19.2892	Ortholog of C. dubliniensis CD36 : Cd36_45910, C. parapsilosis CDC317 : CPAR2_501110, Candida tenuis NRRL Y-1498 : CANTEDRAFT_119393 and Debaryomyces hansenii CBS767 : DEHA2E08976g	0	0.740311	0.0136269	0.00301682
CEK1	ERK-family protein kinase; required for wild-type yeast-hypha switch, mating efficiency, virulence in mice; Cst20-Hst7-Cek1-Cph1 MAPK pathway regulates mating, and invasive hyphal growth under some conditions; Spider biofilm induced	0	0.741562	0.00398238	0.000681505
ZFU2	Zn(II)2Cys6 transcription factor; regulator of yeast form adherence; mutants display increased colonization of mouse kidneys; required for yeast cell adherence to silicone substrate; Spider biofilm induced	0	0.741696	0.00947929	0.00191603
orf19.1646	Ortholog(s) have rRNA primary transcript binding activity	0	0.747822	8.76058e-05	6.33101e-06
orf19.4160	Ortholog(s) have serine-type endopeptidase activity, role in glycoprotein metabolic process, mitochondrial tRNA threonylcarbamoyladenosine modification and mitochondrion localization	0	0.748921	0.000563117	6.1352e-05
orf19.773	Protein similar to S. cerevisiae Rsa3 predicted nucleolar protein involved in maturation of pre-60S ribosomal particles; rat catheter and Spider biofilm induced	0	0.749107	8.41747e-05	6.03674e-06
orf19.6777	Ortholog of Candida albicans WO-1 : CAWG_03032	0	0.753494	0.0258242	0.00682551
orf19.4376	Protein of unknown function; Spider biofilm induced	0	0.754486	0.0219288	0.00551438
orf19.7422	Ortholog(s) have RNA binding activity and nucleus localization	0	0.7545	0.000205862	1.82376e-05
PRN4	Protein with similarity to pirins; induced by benomyl treatment; flow model biofilm repressed	0	0.755119	0.00192912	0.000279532
YVC1	Putative vacuolar cation channel shock; repressed by alpha pheromone in SpiderM medium; flow model biofilm repressed	0	0.755618	1.44851e-05	7.14692e-07
orf19.6828	Ortholog(s) have role in rRNA processing and nucleolus, preribosome, large subunit precursor localization	0	0.756426	0.0111191	0.00235059
DOT6	Protein with a predicted role in telomeric gene silencing and filamentation; repressed by high-level peroxide stress; Spider biofilm induced	0	0.757484	0.0213162	0.0053095
orf19.2066	Ortholog(s) have cytoplasm localization	0	0.75836	0.0137589	0.00305361
orf19.22	Protein with homology to peroxisomal membrane proteins; Sef1p-, Sfu1p-, and Hap43p-regulated gene	0	0.759099	0.00056276	6.121e-05
LMO1	Protein involved together with Dck1p and Rac1p in invasive filamentous growth and cell wall integrity; acts upstream of MAP kinase Cek1p; has similarity to human ELMO1	0	0.759595	0.0331322	0.0092797
orf19.4106	Ortholog of S. cerevisiae : YJR141W, C. glabrata CBS138 : CAGL0M00264g, C. dubliniensis CD36 : Cd36_20520, C. parapsilosis CDC317 : CPAR2_104880 and Candida tenuis NRRL Y-1498 : CANTEDRAFT_126860	0	0.759877	0.00146083	0.000198546
BUD21	Small-subunit processome component; repressed by prostaglandins	0	0.762543	0.00584219	0.00106943
LTV1	Putative GSE complex component; repressed by prostaglandins	0	0.763151	0.00247626	0.000379251
orf19.4195	Ortholog of C. dubliniensis CD36 : Cd36_60540, C. parapsilosis CDC317 : CPAR2_602830, Candida tenuis NRRL Y-1498 : CANTEDRAFT_108530 and Debaryomyces hansenii CBS767 : DEHA2F15532g	0	0.765332	0.0191452	0.00462126
orf19.2149	Putative sulfate permease; S. cerevisiae ortholog YPR003C localizes to the endoplasmic reticulum; regulated by Sef1p-, Sfu1p-, and Hap43p	0	0.76572	0.00222327	0.000331427
GLX3	Glutathione-independent glyoxalase; binds human immunoglobulin E; alkaline, FLC, Hog1 repressed; hypoxia, oxidative stress via Cap1, Hap43 induced; stationary-phase enriched; rat catheter, Spider biofilm induced	0	0.765933	0.00216017	0.00031935
orf19.6431	Protein of unknown function; Spider biofilm induced	0	0.768753	0.00149765	0.000204925
SRP40	Putative chaperone of small nucleolar ribonucleoprotein particles; macrophage/pseudohyphal-induced; rat catheter biofilm induced	0	0.768906	0.000112001	8.5448e-06
CHR1	Predicted DEAD-box ATP-dependent RNA helicase; functional homolog of S. cerevisiae Rok1; Hap43-induced; Spider biofilm induced	0	0.769272	1.14172e-05	5.18097e-07
orf19.5038	Predicted tRNA (guanine) methyltransferase activity; Spider biofilm induced	0	0.770612	0.000381598	3.73059e-05
GAL10	UDP-glucose 4-epimerase; galactose utilization; mutant has cell wall defects and increased filamentation; GlcNAc-, FLC- and ketoconazole-induced; stationary phase enriched protein; rat catheter and flow model biofilm induced	0	0.771932	0.000641706	7.34454e-05
orf19.6416	Protein involved in N-glycosylation; Spider biofilm induced; rat catheter biofilm repressed	0	0.77358	0.0265938	0.00708256
PTK2	Putative protein kinase of polyamine import; mutation confers hypersensitivity to high concentrations of tunicamycin; YPD flow model biofilm induced; rat catheter and Spider biofilm induced	0	0.773664	8.98477e-06	3.91667e-07
IFA4	Protein of unknown function; oxidative stress-induced via Cap1	0	0.777514	0.0293245	0.00800077
MNR2	Putative ion transporter; fungal-specific (no human or murine homolog)	0	0.777558	0.00955855	0.00193987
orf19.3202	Ortholog of C. dubliniensis CD36 : Cd36_51590, C. parapsilosis CDC317 : CPAR2_303610, Candida tenuis NRRL Y-1498 : CANTEDRAFT_135127 and Debaryomyces hansenii CBS767 : DEHA2E19074g	0	0.77957	0.00477953	0.000844221
orf19.3970	Putative ribosome biogenesis factor; possibly essential, disruptants not obtained by UAU1 method; rat catheter and Spider biofilm induced	0	0.779657	0.00010599	7.91231e-06
FGR47	Protein lacking an ortholog in S. cerevisiae; transposon mutation affects filamentous growth	0	0.779744	0.000169912	1.45723e-05
SUN41	Cell wall glycosidase; role in biofilm formation and cell separation; possibly secreted; hypoxia, hyphal induced; caspofungin repressed; Efg1, Cph1 regulated; O-glycosylated, possible Kex2 substrate; 5'-UTR intron; Spider biofilm induced	0	0.779973	0.00087885	0.000105101
SEF1	Zn2-Cys6 transcription factor; regulates iron uptake; negatively regulated by Sfu1p, positively regulated by Tbf1; promotes virulence in mice; mutants display decreased colonization of mouse kidneys; Spider biofilm induced	0	0.78001	0.000957432	0.000116957
orf19.809	Ortholog(s) have role in maturation of LSU-rRNA from tricistronic rRNA transcript (SSU-rRNA, 5.8S rRNA, LSU-rRNA) and nucleolus, preribosome localization	0	0.780191	2.9117e-05	1.60218e-06
CCN1	G1 cyclin; required for hyphal growth maintenance (not initiation); cell-cycle regulated transcription (G1/S); Cdc28p-Ccn1p initiates Cdc11p S394 phosphorylation on hyphal induction; expression in S. cerevisiae inhibits pheromone response	0	0.782427	0.00102236	0.000127513
ENP2	Putative nucleolar protein; essential; heterozygous mutation confers resistance to 5-fluorocytosine (5-FC), 5-fluorouracil (5-FU), and tubercidin (7-deazaadenosine); Hap43-induced; Spider biofilm induced	0	0.785422	0.00124656	0.000163022
RRN3	Protein with a predicted role in recruitment of RNA polymerase I to rDNA; caspofungin induced; flucytosine repressed; repressed in core stress response; repressed by prostaglandins	0	0.786657	2.36357e-06	7.19648e-08
SLN1	Histidine kinase involved in a two-component signaling pathway that regulates cell wall biosynthesis; mutants are sensitive to growth on H2O2 medium; rat catheter and Spider biofilm induced	0	0.787695	0.0146467	0.00328913
orf19.6311	Protein of unknown function; Hap43-induced; rat catheter and Spider biofilm induced	0	0.792662	5.27666e-06	1.94536e-07
RPC53	Ortholog(s) have RNA polymerase III activity, role in tRNA transcription from RNA polymerase III promoter and DNA-directed RNA polymerase III complex localization	0	0.793022	0.0046577	0.000818429
orf19.3480	Ortholog(s) have structural constituent of ribosome activity and mitochondrial small ribosomal subunit localization	0	0.796137	0.0299192	0.00819321
BMT1	Beta-mannosyltransferase, required for addition of the 1st beta-mannose residue to acid-stable fraction of cell wall phosphopeptidomannan; 9-gene family member; mutants induce higher levels of inflammatory cytokines in mouse dendritic cells	0	0.79667	0.00102107	0.00012691
orf19.3399	Ortholog(s) have histone binding activity, role in histone exchange and Swr1 complex, cytoplasm localization	0	0.796827	0.00314725	0.000509149
orf19.4420	Predicted component of the core factor rDNA transcription factor complex; required for transcription of 35S rRNA genes by RNA polymerase I in S. cerevisiae; possibly an essential gene, disruptants not obtained by UAU1 method	0	0.799309	0.00118346	0.000152165
CLN3	G1 cyclin; depletion abolishes budding and causes hyphal growth defects; farnesol regulated, functional in S. cerevisiae; possibly essential (UAU1 method); other biofilm induced; Spider biofilm induced	0	0.799396	0.00715383	0.00136988
NOP4	Putative nucleolar protein; Hap43-induced; mutation confers hypersensitivity to 5-fluorocytosine (5-FC), 5-fluorouracil (5-FU), and tubercidin (7-deazaadenosine); represses in core stress response	0	0.801753	0.00175562	0.000249239
orf19.6976	Predicted MFS membrane transporter; member of the proton coupled folate transporter/heme carrier protein family; virulence-group-correlated expression; Spider biofilm induced	0	0.802247	0.000256258	2.35013e-05
SKI8	Ortholog(s) have role in nuclear-transcribed mRNA catabolic process, 3'-5' exonucleolytic nonsense-mediated decay, nuclear-transcribed mRNA catabolic process, non-stop decay and protein complex assembly, more	0	0.804178	0.0126984	0.00278099
FRP2	Putative ferric reductase; alkaline induced by Rim101; FLC-downregulated; upregulated in the presence of human neutrophils; possibly adherence-induced; regulated by Sef1, Sfu1, and Hap43	0	0.805667	0.00171241	0.000242162
orf19.7306	Aldo-keto reductase; increased transcript associated with MDR1 overexpression, benomyl or long-term FLC treatment; overexpression does not affect drug or oxidative stress sensitivity; stationary phase enriched; flow biofim repressed	0	0.807443	0.00152503	0.00020923
orf19.6007	Predicted fatty acid acyl transferase-related protein domain; repressed by prostaglandins	0	0.808041	0.0363014	0.0104403
NSA1	Putative 66S pre-ribosomal particles conmponent; Hap43-induced; repressed by prostaglandins	0	0.808522	0.00480611	0.000849796
orf19.4214	Ortholog of Candida albicans WO-1 : CAWG_05313	0	0.810062	0.0387929	0.0114842
SEC8	Predicted subunit of the exocyst complex, involved in exocytosis; localizes to a crescent on the surface of the hyphal tip	0	0.811561	0.0102363	0.00211597
HCA4	Putative role in regulation of cell wall biogenesis; Hap43p-induced gene; possibly an essential gene, disruptants not obtained by UAU1 method; flow model and rat catheter biofilm induced	0	0.812772	4.37986e-06	1.54772e-07
RRP8	Ribosomal protein; Hap43-induced; F-12/CO2 early biofilm and rat catheter biofilm induced	0	0.813842	0.000584367	6.54894e-05
orf19.1388	Putative 66S pre-ribosomal particle component; Hap43-induced; F-12/CO2 early biofilm induced	0	0.815193	0.000167524	1.42881e-05
orf19.4521	S. cerevisiae ortholog Env9 has similarity to oxidoreductases and is proposed to have vacuolar functions, found in lipid particles; hyphal-induced expression	0	0.816168	0.00436215	0.000759295
orf19.1772	Ortholog(s) have mitochondrion localization	0	0.817514	4.38158e-05	2.69228e-06
orf19.3087.1	Ortholog of C. dubliniensis CD36 : Cd36_54140 and Candida albicans WO-1 : CAWG_04820	0	0.817703	4.37291e-05	2.67091e-06
orf19.5720	Predicted membrane transporter, member of the monocarboxylate porter (MCP) family, major facilitator superfamily (MFS); ketoconazole or caspofungin repressed; Spider biofilm induced	0	0.817938	0.000414583	4.12149e-05
ERG25	Putative C-4 methyl sterol oxidase; C4-demethylation of ergosterol biosynthesis intermediates, based on similarity to S. cerevisiae Erg25; FLC-induced; induced in azole-resistant strain; rat catheter and Spider biofilm induced	0	0.818126	1.18328e-05	5.4476e-07
orf19.1124	Protein of unknown function; flow model biofilm induced; Spider biofilm induced	0	0.820646	0.0223578	0.00566102
orf19.5627	S. cerevisiae ortholog Hek2/Khd1 is a putative RNA binding protein involved in the asymmetric localization of ASH1 mRNA; Hap43-induced gene	0	0.824153	0.000124547	9.75453e-06
orf19.5515	Ortholog(s) have ribosome binding activity, role in mitochondrial respiratory chain complex III assembly, positive regulation of mitochondrial translation and integral to mitochondrial membrane, mitochondrial ribosome localization	0	0.824783	0.000362664	3.52553e-05
SAC7	Putative GTPase activating protein (GAP) for Rho1; repressed upon adherence to polystyrene; macrophage/pseudohyphal-repressed; transcript is upregulated in RHE model of oral candidiasis and in clinical oral candidiasis	0	0.826875	0.000890457	0.000107469
SEC5	Predicted exocyst component; ortholog of S. cerevisiae Sec5p; merged with orf19.75 in Assembly 21	0	0.829486	0.0462488	0.0143531
orf19.4207	Predicted ORF from Assembly 19; removed from Assembly 20; restored based on comparative genome analysis	0	0.831021	0.000499927	5.20833e-05
orf19.5535	Predicted membrane transporter, member of the anion:cation symporter (ACS) family, major facilitator superfamily (MFS)	0	0.832042	0.00163908	0.000228799
orf19.1403	Ortholog(s) have ATP:ADP antiporter activity, calcium ion binding activity, role in ADP transport, ATP transport, mitochondrial transport and mitochondrion localization	0	0.834392	7.61467e-07	1.73188e-08
orf19.3477	Putative pseudouridine synthase; predicted role in snRNA pseudouridine synthesis, tRNA pseudouridine synthesis; Spider biofilm induced	0	0.834466	0.0055592	0.00101151
HBR3	Essential protein; regulated by hemoglobin; S. cerevisiae ortholog is essential; Hap43p-induced gene	0	0.835482	0.000428313	4.29727e-05
orf19.6175	Putative 35S rRNA processing protein; Hap43-induced; repressed by prostaglandins; Spider biofilm induced	0	0.835613	7.46442e-06	3.01206e-07
orf19.3254	Ortholog of C. dubliniensis CD36 : Cd36_26020, Candida tropicalis MYA-3404 : CTRG_00984 and Candida albicans WO-1 : CAWG_01455	0	0.835895	0.00315973	0.000511747
CNS1	Putative co-chaperone; Hap43p-induced gene; mutation confers hypersensitivity to radicicol	0	0.835944	0.000123401	9.59083e-06
DAL8	Putative allantoate permease; fungal-specific (no human or murine homolog)	0	0.840922	0.0474478	0.0148436
TBF1	Essential transcription factor; induces ribosomal protein genes and the rDNA locus; acts with Cbf1 at subset of promoters; recruits Fhl1 and Ifh1 to promoters; role is analogous to that of S. cerevisiae Rap1; Spider biofilm induced	0	0.842156	0.000937562	0.000114014
orf19.5802	Ortholog(s) have role in maturation of SSU-rRNA and cytoplasm, nucleus localization	0	0.842343	0.00325551	0.000532037
THI4	Thiamine biosynthetic enzyme precursor; repressed during the mating process; stationary phase enriched protein; Spider biofilm induced	0	0.844136	0.0482191	0.0151503
orf19.4963	Ortholog(s) have role in ER-associated ubiquitin-dependent protein catabolic process and cytoplasm, nucleolus localization	0	0.845386	0.00472904	0.000834434
GAC1	Putative regulatory subunit of ser/thr phosphoprotein phosphatase 1; FLC-induced; caspofungin repressed; transcript induced by Mnl1 under weak acid stress; regulated by Nrg1, Tup1; Spider and flow model biofilm induced	0	0.846574	0.000289257	2.72173e-05
orf19.2296	Predicted mucin-like protein; ketoconazole-induced; FLC-repressed; induced in cyr1 mutant; colony morphology-related gene regulation by Ssn6; flow model biofilm induced; Spider biofilm induced	0	0.848741	0.000522566	5.52087e-05
RPP1	Putative ortholog of S. cerevisiae Rpp1; subunit of both RNase MRP and nuclear RNase P; rat catheter and Spider biofilm induced	0	0.852533	0.000205862	1.82351e-05
ALS5	ALS family adhesin; highly variable; expression in S. cerevisiae causes adhesion to human epithelium, endothelium or ECM, endothelial invasiveness by endocytosis and, at high abundance, ECM-induced aggregation; can form amyloid fibrils	0	0.852926	0.00297281	0.000473294
orf19.5678	Has domain(s) with predicted role in peptidyl-diphthamide biosynthetic process from peptidyl-histidine and cytoplasm localization	0	0.85434	0.00823952	0.00162312
orf19.2090	Ortholog of S. cerevisiae Ecm16, an essential DEAH-box ATP-dependent RNA helicase specific to the U3 snoRNP required for 18S rRNA synthesis; Hap43-induced; Spider biofilm induced	0	0.855001	0.000977152	0.000119724
orf19.5609	Ortholog of C. dubliniensis CD36 : Cd36_63840, C. parapsilosis CDC317 : CPAR2_601510, Debaryomyces hansenii CBS767 : DEHA2A06270g and Pichia stipitis Pignal : PICST_31363	0	0.859353	0.000122519	9.48331e-06
orf19.3089	Predicted mitochondrial intermembrane space protein; predicted role in phospholipid metabolism; rat catheter and Spider biofilm induced	0	0.859647	0.000127205	1.01024e-05
orf19.4895	Ortholog of C. dubliniensis CD36 : Cd36_09650, C. parapsilosis CDC317 : CPAR2_805060, Candida tenuis NRRL Y-1498 : CANTEDRAFT_95780 and Debaryomyces hansenii CBS767 : DEHA2B12320g	0	0.860111	8.67216e-06	3.738e-07
KTR2	Mannosyltransferase; transcription elevated in chk1, nik1, and sln1 homozygous null mutants; fungal-specific (no human or murine homolog); possibly an essential gene, disruptants not obtained by UAU1 method	0	0.861804	0.000582976	6.52266e-05
orf19.3449	Ortholog(s) have ubiquitin-protein ligase activity, role in histone catabolic process, histone ubiquitination and cytoplasm, ribosome localization	0	0.86293	0.00069908	8.03968e-05
CTA8	Essential transcription factor, mediates heat shock transcriptional induction; in the absence of heat stress, Cta8p levels are modulated by growth temperature to regulate basal expression of genes involved in protein folding	0	0.863317	0.00010498	7.81769e-06
orf19.5207	Predicted diphthamide biosynthesis protein; Spider biofilm induced	0	0.867516	0.00289019	0.000457489
orf19.376	Protein of unknown function; Hap43-repressed; Spider biofilm induced	0	0.869401	0.0085349	0.00168913
orf19.2604	S. pombe ortholog SPAC2C4.06c is a predicted tRNA (cytosine-5-)-methyltransferase; Spider biofilm induced	0	0.873993	2.30082e-06	6.96323e-08
orf19.5767	Ortholog(s) have RNA binding activity and role in mRNA splicing, via spliceosome	0	0.874147	0.000588423	6.64836e-05
BEM2	Putative Rho1p GTPase activating protein (GAP); serum-induced transcript; Spider biofilm induced; flow model biofilm repressed	0	0.874401	0.0145997	0.00326966
NCS2	Putative cytosolic thiouridylase subunit; Spider biofilm induced	0	0.87537	0.00285049	0.000448947
GST2	Glutathione S transferase; induced by benomyl and in populations of cells exposed to FLC over multiple generations; regulated by Nrg1, Tup1; induced by nitric oxide; stationary phase enriched; Spider biofilm induced	0	0.878857	0.000481805	4.94884e-05
TLO1	Member of a family of telomere-proximal genes of unknown function; hypha-induced expression; rat catheter biofilm repressed	0	0.879827	0.0166605	0.00384733
orf19.5574	Ortholog(s) have mitochondrial outer membrane localization	0	0.882753	0.0410458	0.0123092
orf19.2320	Putative serine/threonine-protein kinase; possibly an essential gene, disruptants not obtained by UAU1 method	0	0.885957	0.00805459	0.0015793
orf19.3428	Protein of unknown function; flow model biofilm induced	0	0.886975	2.64712e-06	8.30261e-08
orf19.5879	Has domain(s) with predicted oxidoreductase activity and role in metabolic process	0	0.887021	0.0405802	0.0121398
orf19.5220	Putative RNA exonuclease; induced in a ssr1 null mutant	0	0.887138	0.00080342	9.50488e-05
IDP2	Isocitrate dehydrogenase; white-opaque switch regulated; morphology-regulation by Ssn6; protein in exponential and stationary phase yeast; Hap43-repressed; Spider biofilm repressed by Bcr1, Tec1, Ndt80, Rob1, Brg1; Spider biofilm induced	0	0.888546	4.40509e-05	2.7148e-06
RRN11	Putative RNA polymerase I subunit; rat catheter biofilm induced; Spider biofilm induced	0	0.892703	0.000103229	7.59258e-06
ALG11	Alpha-1,2-mannosyltransferase; catalyzes sequential addition of 2 terminal alpha 1,2-mannose residues to the Man5GlcNAc2-PP-dolichol intermediate during asparagine-linked glycosylation in the ER; Spider biofilm induced	0	0.893213	0.0251907	0.00660263
NUP60	Ortholog of S. cerevisiae Nup60p; a subunit of the nuclear pore complex; mutants are viable	0	0.894151	0.00328369	0.000539951
orf19.5772	Ortholog(s) have role in histone exchange and Swr1 complex, cytosol localization	0	0.900294	0.000173885	1.5022e-05
orf19.3660	Ortholog of C. dubliniensis CD36 : Cd36_60600, C. parapsilosis CDC317 : CPAR2_602890, Candida tenuis NRRL Y-1498 : CANTEDRAFT_135512 and Debaryomyces hansenii CBS767 : DEHA2F15312g	0	0.906249	0.000154582	1.30425e-05
REI1	Putative cytoplasmic pre-60S factor; Hap43-induced; repressed by prostaglandins	0	0.907031	5.76933e-07	1.2381e-08
NOP6	Putative ortholog of S. cerevisiae Nop6; role in ribosomal small subunit biogenesis; Spider biofilm induced	0	0.907693	0.000351622	3.39884e-05
HXK1	N-acetylglucosamine (GlcNAc) kinase; involved in GlcNAc utilization; required for wild-type hyphal growth and mouse virulence; GlcNAc-induced transcript; induced by alpha pheromone in SpiderM medium	0	0.907825	0.0200793	0.00494616
MDL2	Putative mitochondrial, half-size MDR-subfamily ABC transporter	0	0.907956	0.006745	0.00127056
CLA4	Ste20p family Ser/Thr kinase required for wild-type filamentous growth, organ colonization and virulence in mouse systemic infection; role in chlamydospore formation; functional homolog of S. cerevisiae Cla4p; mutant caspofungin sensitive	0	0.908651	1.03584e-05	4.67384e-07
orf19.6192	Protein of unknown function; Plc1-regulated; transcript detected in high-resolution tiling arrays	0	0.910256	0.0124362	0.00269846
POL5	Putative DNA Polymerase phi; F-12/CO2 early biofilm induced	0	0.91247	8.98477e-06	3.93398e-07
PGA54	GPI-anchored protein; Hog1-repressed; induced in cyr1 or efg1 mutant or in hyphae; colony morphology-related gene regulation by Ssn6; induced in RHE model; mRNA binds She3; regulated in Spider biofilms by Tec1, Egf1, Ntd80, Rob1, Brg1	0	0.914539	0.000725384	8.40871e-05
orf19.6675	Protein of unknown function; from Assembly 19; removed from Assembly 20; restored based on comparative genome analysis; F-12/CO2 early biofilm induced	0	0.915181	0.00528347	0.000949708
OYE32	NAD(P)H oxidoreductase family protein; induced by nitric oxide, amphotericin B, oxidative stress via Cap1; upregulation associated with MDR1 overexpression or benomyl treatment; macrophage-downregulated protein; Spider biofilm induced	0	0.916394	0.00265017	0.000411233
orf19.1708	Protein of unknown function; Spider biofilm induced	0	0.917276	3.14802e-05	1.73799e-06
orf19.3498	Ortholog of C. dubliniensis CD36 : Cd36_62270, C. parapsilosis CDC317 : CPAR2_602240, Candida tenuis NRRL Y-1498 : CANTEDRAFT_114419 and Debaryomyces hansenii CBS767 : DEHA2E04884g	0	0.922035	0.00864043	0.0017116
CSH1	Aldo-keto reductase; role in fibronectin adhesion, cell surface hydrophobicity; regulated by temperature, growth phase, benomyl, macrophage interaction; azole resistance associated; Spider biofilm induced; rat catheter biofilm repressed	0	0.922616	3.4251e-05	1.91609e-06
GUT1	Putative glycerol kinase; downregulated upon adherence to polystyrene; greater mRNA abundance observed in a cyr1 homozygous null mutant than in WT	0	0.925015	0.000197928	1.73532e-05
KRR1	Putative nucleolar protein; repressed benomyl treatment or in an azole-resistant strain that overexpresses MDR1; F-12/CO2 early biofilm induced	0	0.927008	1.11726e-06	2.88989e-08
HAL22	Putative phosphoadenosine-5'-phosphate or 3'-phosphoadenosine 5'-phosphosulfate phosphatase; possible role in sulfur recycling; Hap43-repressed; F-12/CO2 biofilm induced	0	0.927799	0.000136806	1.11663e-05
orf19.2916	Ortholog of C. dubliniensis CD36 : Cd36_45740, C. parapsilosis CDC317 : CPAR2_401900, Candida tenuis NRRL Y-1498 : CANTEDRAFT_116046 and Pichia stipitis Pignal : PICST_28890	0	0.934136	0.00470482	0.000827572
SPE2	Putative S-adenosylmethionine decarboxylase; Hap43-induced gene; possibly adherence-induced; Spider biofilm induced	0	0.935175	6.59949e-06	2.52988e-07
orf19.3932	Predicted RNA binding protein; stationary phase enriched; induced in core caspofungin response; induced by nitric oxide independent of Yhb1; repressed in ssr1 null; ketoconazole, hypoxia induced; Spider biofilm induced	0	0.936812	1.05333e-06	2.66617e-08
NOP15	Nucleolar ribosome biogenesis factor; hyphal-induced expression; Hap43-induced; rat catheter biofilm induced	0	0.939456	0.000125293	9.83595e-06
ZCF1	Zn(II)2Cys6 transcription factor; transcript regulated during hypha formation; 5'-UTR intron; mutants show decreased colonization of mouse kidneys; flow model biofilm induced; Spider biofilm induced	0	0.939948	0.00522457	0.000937203
orf19.6741	Putative plasma membrane protein; predicted role in cell wall integrity; regulated by Nrg1, Tup1; induced during chlamydospore formation in both C. albicans and C. dubliniensis	0	0.940857	0.00227223	0.000340501
orf19.7566	Predicted amino acid transport domain; transcript upregulated in clinical strains from HIV+ patients with oral candidiasis; alkaline upregulated by Rim101; rat catheter, Spider and flow model biofilm induced	0	0.941924	0.000108679	8.23265e-06
BUD22	Protein with a predicted role in 18S rRNA maturation and small ribosomal subunit biogenesis; repressed in core stress response; repressed by prostaglandins	0	0.942335	1.4357e-05	7.03103e-07
SPB1	Putative AdoMet-dependent methyltransferase; Hap43-induced; repressed by prostaglandins; possibly essential gene, disruptants not obtained by UAU1 method; Spider biofilm induced	0	0.942743	0.000332138	3.19832e-05
CCC1	Manganese transporter; required for normal filamentous growth; mRNA binds She3, localized to hyphal tips; repressed by NO, alkaline pH; colony morphology-related regulation by Ssn6; regulated by Sef1, Sfu1, Hap43; Spider biofilm induced	0	0.943054	0.000575421	6.36273e-05
orf19.2314	Protein with a role in nucleolar integrity and processing of pre-rRNA; mutation confers hypersensitivity to 5-fluorocytosine (5-FC), 5-fluorouracil (5-FU), and tubercidin (7-deazaadenosine); Hap43-induced; Spider biofilm induced	0	0.944266	1.42365e-06	3.89076e-08
TEC1	TEA/ATTS transcription factor; white cell pheromone response, hyphal gene regulation; required for Spider and RPMI biofilm formation; regulates BCR1; Cph2 regulated transcript; alkaline, rat catheter, Spider, flow model biofilm induced	0	0.948673	1.40578e-05	6.75558e-07
TRM1	Putative N2,N2-dimethylguanine tRNA methyltransferase; induced upon adherence to polystyrene	0	0.949666	6.60607e-05	4.43474e-06
orf19.2210	Protein of unknown function; Spider biofilm induced	0	0.951557	0.000158225	1.34079e-05
CHS7	Protein required for wild-type chitin synthase III activity; similar to (but not functional homolog of) S. cerevisiae Chs7p, which effects ER export of Chs3p; induced cyr1 mutant hyphae and ras1 yeast-form cells; Spider biofilm induced	0	0.957074	0.0012211	0.000158797
orf19.1202	Ortholog of C. dubliniensis CD36 : Cd36_60350, C. parapsilosis CDC317 : CPAR2_603550, Candida tenuis NRRL Y-1498 : CANTEDRAFT_114325 and Debaryomyces hansenii CBS767 : DEHA2G04950g	0	0.962597	0.000489351	5.06807e-05
orf19.4193	Ortholog(s) have Arp2/3 complex binding activity, role in actin cortical patch assembly, actin filament debranching, negative regulation of Arp2/3 complex-mediated actin nucleation and actin cortical patch, cytosol, nucleus localization	0	0.966079	9.8226e-05	7.18859e-06
TEL1	Ortholog(s) have protein serine/threonine kinase activity, telomeric DNA binding activity and role in DNA damage induced protein phosphorylation, double-strand break repair, histone phosphorylation, telomere maintenance	0	0.970341	3.16581e-05	1.75362e-06
orf19.5614	Putative ribonuclease H1; possibly an essential gene, disruptants not obtained by UAU1 method; flow model biofilm induced; Spider biofilm induced	0	0.972068	1.60302e-06	4.46917e-08
MRR1	Putative Zn(II)2Cys6 transcription factor; regulator of MDR1 transcription; gain-of-function mutations cause upregulation of MDR1 (a plasma membrane multidrug efflux pump) and multidrug resistance; Hap43-induced	0	0.977042	2.00734e-05	1.03828e-06
orf19.81	Ortholog(s) have role in exonucleolytic trimming to generate mature 3'-end of 5.8S rRNA from tricistronic rRNA transcript (SSU-rRNA, 5.8S rRNA and LSU-rRNA), more	0	0.977356	0.0173052	0.00404382
ECM42	Ornithine acetyltransferase; Gcn2, Gcn4-regulated; clade-specific gene expression; possibly essential gene, disruptants not obtained by UAU1 method; Spider biofilm induced	0	0.980348	0.00278077	0.000434558
orf19.5067	Predicted nuclear exosome-associated nucleic acid binding protein; rat catheter and Spider biofilm induced	0	0.980381	0.0196714	0.00480961
orf19.4173	Ortholog(s) have role in peptidyl-diphthamide biosynthetic process from peptidyl-histidine and cytosol localization	0	0.981163	0.00485482	0.000864643
MCD1	Alpha-kleisin cohesin complex subunit; for sister chromatid cohesion in mitosis and meiosis; repressed by alpha pheromone in SpiderM medium; periodic cell-cycle expression; Hap43-repressed; rat catheter and Spider biofilm repressed	0	0.983227	5.08269e-05	3.28865e-06
DIM1	Putative 18S rRNA dimethylase; predicted role in rRNA modification and processing; Hap43-induced; likely to be essential for growth based on insertional mutagenesis strategy; F-12/CO2 early biofilm induced	0	0.988122	0.00026806	2.50261e-05
orf19.4894	Protein with similarity to S. cerevisiae Yer010cp, a protein of unknown function belonging to the prokaryotic RraA family; repressed by benomyl; Hap43-induced; Spider biofilm induced	0	0.988685	0.00253437	0.000390011
orf19.2202	Protein of unknown function; induced by alpha pheromone in SpiderM medium	0	0.993126	0.000133929	1.08187e-05
HGT14	Putative MFS glucose transporter; 20 member C. albicans glucose transporter family; 12 probable membrane-spanning segments; expressed in rich medium with 2% glucose; rat catheter and flow model biofilm induced	0	0.997745	0.00331303	0.000546875
SDA1	Predicted nuclear protein involved in actin cytoskeleton organization, passage through Start, 60S ribosome biogenesis; rat catheter biofilm induced; Hap43-induced	0	1.00009	0.000244974	2.21519e-05
SAS10	Putative U3-containing small subunit processome complex subunit; Hap43p-induced gene; mutation confers resistance to 5-fluorocytosine (5-FC); repressed upon high-level peroxide stress	0	1.00506	1.44851e-05	7.12472e-07
UTP22	Putative U3 snoRNP protein; Ssr1-induced; repressed by prostaglandins; heterozygous null mutant is resistant to parnafungin	0	1.00709	1.95413e-05	1e-06
orf19.1212	Ortholog(s) have FFAT motif binding, phosphatidylinositol binding activity	0	1.009	0.000106229	7.94964e-06
ARO9	Aromatic transaminase; Ehrlich fusel oil pathway of aromatic alcohol biosynthesis; Rim101-dependent pH-regulation (alkaline induced); Hap43-induced gene	0	1.01511	0.000961644	0.000117648
orf19.2274	Ortholog of C. dubliniensis CD36 : Cd36_21450, Candida tropicalis MYA-3404 : CTRG_01739 and Candida albicans WO-1 : CAWG_05814	0	1.01895	0.0232747	0.00595101
orf19.7279.1	Protein of unknown function; Spider biofilm induced	0	1.01909	0.00774785	0.00150637
PEA2	Putative coiled-coil polarisome; predicted role in polarized morphogenesis, cell fusion, and low affinity Ca2+ influx; rat catheter biofilm induced	0	1.02105	0.00013611	1.10845e-05
orf19.7088	Ortholog(s) have single-stranded telomeric DNA binding activity, role in regulation of translational fidelity, telomere maintenance, threonylcarbamoyladenosine metabolic process and cytosol, nucleus localization	0	1.02842	0.00235776	0.000357643
orf19.5518	Protein of unknown function; Spider biofilm induced	0	1.02873	7.21763e-05	4.9512e-06
RCN1	Protein involved in calcineurin-dependent signaling that controls stress response and virulence; inhibits calcineurin function	0	1.02968	0.000602679	6.8426e-05
TOP1	DNA topoisomerase I; required for wild-type growth and for wild-type mouse virulence; sensitive to camptothecin; induced upon adherence to polystyrene; rat catheter biofilm induced	0	1.03118	7.65879e-06	3.10453e-07
orf19.7304	Protein of unknown function; Hap43-induced; transcript induced early in infection of reconstituted human epithelium, while expression of the C. dubliniensis ortholog is not upregulated; mutants are viable; rat catheter biofilm repressed	0	1.03168	2.85683e-06	9.22235e-08
orf19.4666	Protein of unknown function; hyphal-induced expression, regulated by Cyr1, Ras1, Efg1; Spider biofilm induced	0	1.03314	4.07733e-05	2.39315e-06
HAP41	Putative Hap4-like transcription factor; Hap43-repressed; not required for response to low iron; induced by Mnl1 under weak acid stress; Spider biofilm induced	0	1.04069	0.00120405	0.000155254
SKN1	Protein with a role in beta-1,6-glucan synthesis; probable N-glycosylated type II membrane protein; transcript and mRNA length change induced by yeast-hypha transition; induced by Rim101, caspofungin; rat catheter and Spider biofilm induced	0	1.04162	0.0395098	0.0117545
PLB5	Putative GPI-linked phospholipase B, fungal-specific (no mammalian homolog); null mutation eliminates cell-associated phospholipase A2 activity and attenuates virulence; FLC-repressed; flow model biofilm repressed	0	1.04464	4.18529e-06	1.46623e-07
orf19.4204	Ortholog(s) have structural constituent of ribosome activity and mitochondrial small ribosomal subunit localization	0	1.04921	6.51523e-06	2.47407e-07
CZF1	Transcription factor; regulates white-opaque switch; hyphal growth regulator; expression in S. cerevisiae causes dominant-negative inhibition of pheromone response; required for yeast cell adherence to silicone; Spider biofilm induced	0	1.05053	7.35356e-05	5.05793e-06
orf19.6886	Ortholog(s) have rRNA binding activity, role in maturation of LSU-rRNA from tricistronic rRNA transcript (SSU-rRNA, 5.8S rRNA, LSU-rRNA), ribosomal large subunit export from nucleus and nucleolus localization	0	1.05371	8.3685e-05	5.95557e-06
SET6	Ortholog of S. cerevisiae Set6, a SET domain protein of unknown function; Hap43-induced; rat catheter and Spider biofilm induced	0	1.05478	3.81409e-06	1.3152e-07
ENP1	Protein required for pre-rRNA processing and 40S ribosomal subunit synthesis; associated with U3 and U14 snoRNAs; transposon mutation affects filamentous growth; repressed by prostaglandins; Spider biofilm induced	0	1.05668	9.31896e-07	2.25624e-08
PRP45	Protein required for pre-mRNA splicing; Spider biofilm induced	0	1.05767	0.000145723	1.20812e-05
orf19.154	Putative ortholog of S. cerevisiae Utp30; a U3-containing 90S preribosome complex protein; Hap43-induced; Spider biofilm induced	0	1.0584	0.00970365	0.00197739
orf19.2513	Ortholog of C. dubliniensis CD36 : Cd36_81010, C. parapsilosis CDC317 : CPAR2_103060, Candida tenuis NRRL Y-1498 : CANTEDRAFT_127339 and Debaryomyces hansenii CBS767 : DEHA2G01936g	0	1.06315	0.0102471	0.00212009
BMT3	Beta-mannosyltransferase; adds 2nd beta-mannose to the acid-stable fraction of cell wall phosphopeptidomannan, elongation of beta-mannose chains on the phosphopeptidomannan acid-labile fraction; Hap43-induced; Spider biofilm induced	0	1.07035	0.000145067	1.19736e-05
orf19.2167	Ortholog(s) have role in ribosomal large subunit biogenesis, ribosomal small subunit biogenesis and cytosolic large ribosomal subunit, nucleolus localization	0	1.07096	3.68024e-06	1.2623e-07
orf19.6871	Protein of unknown function; Hap43-induced; flow model biofilm repressed	0	1.07401	0.00250742	0.000384943
orf19.1906	Protein of unknown function; flow model biofilm induced	0	1.07692	0.0358787	0.0102792
FLO8	Transcription factor; required for hyphal formation and CO2 induced white-opaque switching; regulates hyphal gene expression; required for virulence in mouse systemic infection; binds Efg1p; binds Mss11p via LisH motif; has LUFS domain	0	1.07758	0.0369714	0.0107347
CPA1	Putative carbamoyl-phosphate synthase subunit; alkaline repressed; rat catheter, Spider and flow model biofilm induced	0	1.08062	0.000565774	6.19529e-05
orf19.3425	RING/FYVE/PHD zinc finger protein; Spider biofilm induced	0	1.08144	0.00349775	0.000585096
WSC2	Putative cell wall integrity and stress response protein; mRNA binds She3; Spider biofilm induced	0	1.08394	0.00146541	0.000199976
RRP15	Putative nucleolar protein; constituent of pre-60S ribosomal particles; Hap43-induced; repressed by prostaglandins	0	1.09276	0.000142648	1.17009e-05
GPX1	Putative thiol peroxidase; rat catheter and Spider biofilm induced	0	1.09304	0.000621141	7.0636e-05
RNR3	Putative ribonucleotide reductase large subunit; transcript induced in low iron; rat catheter and Spider biofilm induced	0	1.09593	2.48255e-05	1.3421e-06
orf19.5905	Protein of unknown function; Hap43-induced; F-12/CO2 early biofilm induced	0	1.10373	7.99187e-06	3.29819e-07
orf19.6326	Ortholog of C. dubliniensis CD36 : Cd36_60130, C. parapsilosis CDC317 : CPAR2_603380, Candida tenuis NRRL Y-1498 : CANTEDRAFT_94402 and Debaryomyces hansenii CBS767 : DEHA2G06556g	0	1.10531	7.58947e-05	5.28958e-06
orf19.1577	Has domain(s) with predicted sequence-specific DNA binding, sequence-specific DNA binding transcription factor activity, zinc ion binding activity and role in regulation of transcription, DNA-dependent	0	1.10853	0.0176034	0.00414578
HXT5	Putative sugar transporter; induced by ciclopirox olamine; Snf3-induced; alkaline repressed; colony morphology-related gene regulation by Ssn6; possibly essential gene	0	1.10964	1.42845e-05	6.96931e-07
ARG1	Argininosuccinate synthase; arginine synthesis; Gcn4, Rim101 regulated; induced by amino acid starvation (3-AT), benomyl treatment; stationary phase enriched protein; repressed in alkalinizing medium; rat catheter, Spider biofilm induced	0	1.11222	0.0332406	0.00931871
IPK1	Ortholog of S. cerevisiae/S. pombe Ipk1; an inositol pentakisphosphate 2-kinase, a nuclear protein required for synthesis of 1,2,3,4,5,6-hexakisphosphate; Spider biofilm induced	0	1.12408	0.000127028	1.00187e-05
FYV5	Protein with a predicted role maturation of 18S rRNA; rat catheter biofilm induced	0	1.12484	8.15851e-06	3.42681e-07
orf19.2517	Predicted membrane transporter, member of the drug:proton antiporter (12 spanner) (DHA1) family, major facilitator superfamily (MFS)	0	1.13077	0.0297644	0.0081399
POL93	Predicted ORF in retrotransposon Tca8 with similarity to the Pol region of retrotransposons encoding reverse transcriptase, protease and integrase; downregulated in response to ciclopirox olamine; F-12/CO2 early biofilm induced	0	1.13104	0.000104551	7.73916e-06
HCM1	Protein with forkhead domain; similar to S. cerevisiae Hcm1p; Hap43p-induced gene	0	1.13314	0.00430474	0.000747724
orf19.1287	Protein of unknown function; flow model biofilm induced; Spider biofilm induced	0	1.13483	4.2149e-05	2.49709e-06
RGS2	Protein of RGS superfamily; mutants are viable; rat catheter and Spider biofilm induced	0	1.13517	6.09787e-05	4.06003e-06
IFG3	Putative D-amino acid oxidase; Spider biofilm induced	0	1.14342	0.00152744	0.000210031
orf19.4634	Protein required for thiolation of uridine at wobble position of Gln, Lys, and Glu tRNAs; has a role in urmylation; S. cerevisiae ortholog has a role in invasive and pseudohyphal growth	0	1.14494	5.24832e-07	1.1068e-08
orf19.2125	Protein of unknown function; GlcNAc-induced protein; Spider biofilm induced; rat catheter biofilm repressed	0	1.14612	1.24496e-06	3.33975e-08
orf19.4921.1	Protein of unknown function; Spider biofilm repressed	0	1.15368	0.0157755	0.00359086
orf19.5566	Ortholog(s) have role in protein lipoylation and mitochondrion localization	0	1.15377	1.78964e-07	3.18406e-09
orf19.5704	Ortholog(s) have rRNA binding activity, role in mitochondrial RNA processing, mitochondrial genome maintenance, rRNA metabolic process and mitochondrion localization	0	1.15464	7.78515e-06	3.18431e-07
CIC1	Putative proteasome-interacting protein; rat catheter biofilm induced	0	1.15844	2.20836e-05	1.16257e-06
orf19.4384.1	Putative MFS transporter; predicted ORF in Assembly 20; removed from Assembly 21; restored based on conservation among several Candida species	0	1.15898	0.000265816	2.47679e-05
orf19.3427	Ortholog of Candida albicans WO-1 : CAWG_05207	0	1.15916	0.000154995	1.31058e-05
orf19.1326	Ortholog of Candida albicans WO-1 : CAWG_03455	0	1.16245	0.000314802	2.99674e-05
orf19.1642	Ortholog of S. cerevisiae Loc1, a nuclear protein involved in asymmetric localization of ASH1 mRNA in S. cerevisiae; Hap43-induced gene; Spider biofilm induced	0	1.16338	4.77088e-07	9.71328e-09
orf19.5510	Ortholog(s) have role in chromatin silencing at telomere, negative regulation of transcription from RNA polymerase II promoter by pheromones and CHRAC localization	0	1.16465	6.58336e-08	9.17709e-10
HAC1	bZIP transcription factor; role in unfolded protein response and control of morphology; transcript undergoes atypical splicing at C terminus under ER stress; induced during mating and by caspofungin; mRNA binds She3; Spider biofilm induced	0	1.1655	7.51274e-05	5.1812e-06
orf19.3831	Ortholog(s) have telomerase inhibitor activity, role in box C/D snoRNA 3'-end processing, negative regulation of telomere maintenance via telomerase and nucleolus, nucleoplasm localization	0	1.16614	8.67835e-06	3.75658e-07
orf19.4749	Protein of unknown function; hyphal-induced expression, regulated by Cyr1, Ras1, Efg1; Hap43-induced gene; Spider biofilm induced	0	1.1696	0.000107776	8.10492e-06
orf19.2074	Ortholog of Candida albicans WO-1 : CAWG_03833	0	1.1706	0.0164892	0.00378962
SEO1	Protein with similarity to permeases; Sfu1-repressed; flucytosine induced; induced by Mnl1 under weak acid stress; flow model biofilm repressed	0	1.17172	1.28277e-05	5.99977e-07
NOP14	Putative nucleolar protein; Hap43-induced; mutation confers resistance to 5-fluorocytosine (5-FC), 5-fluorouracil (5-FU), and tubercidin (7-deazaadenosine); heterozygous mutant is resistant to parnafungin; Spider biofilm induced	0	1.17415	4.67083e-07	9.4239e-09
DOT4	Protein similar to ubiquitin C-terminal hydrolase; localizes to cell surface of hyphal cells, but not yeast-form cells; repressed upon high-level peroxide; Hap43p-induced; rat catheter biofilm induced	0	1.17638	8.76366e-08	1.31809e-09
orf19.2177	Sef1p-, Sfu1p-, and Hap43p-regulated gene; overlaps IFM3/orf19.2176	0	1.17741	0.00697715	0.00133093
orf19.6840	Protein of unknown function; transcript detected in high-resolution tiling arrays; transcription induced by alpha pheromone in SpiderM medium; Spider and early-stage flow model biofilm induced	0	1.18131	0.000587268	6.61707e-05
orf19.3088	bZIP transcription factor; possibly transcriptionally regulated upon hyphal formation; Hap43; F-12/CO2 early biofilm induced; Spider biofilm induced	0	1.18285	3.34183e-05	1.85725e-06
DBF4	Putative Cdc7p-Dbf4p kinase complex regulatory subunit; Hap43p-induced gene; macrophage/pseudohyphal-repressed; cell-cycle regulated periodic mRNA expression; S. cerevisiae ortholog is not cell-cycle regulated	0	1.18883	5.3849e-06	1.99514e-07
OPT6	Putative oligopeptide transporter; fungal-specific (no human or murine homolog); expression of OPT6, OPT7, or OPT8 does not suppress defect of mutant lacking Opt1p, Opt2p, and Opt3p; alleles are nonidentical	0	1.20463	0.00328369	0.000540255
SNQ2	Protein similar to S. cerevisiae Snq2p transporter; member of PDR subfamily of ABC family; transposon mutation affects filamentation; benomyl-induced transcription; detected at yeast-form cell plasma membrane by mass spec	0	1.20989	0.000152013	1.27978e-05
orf19.3275	Ortholog of C. dubliniensis CD36 : Cd36_25870, C. parapsilosis CDC317 : CPAR2_804000, Candida tenuis NRRL Y-1498 : CANTEDRAFT_115661 and Debaryomyces hansenii CBS767 : DEHA2B05852g	0	1.21056	3.70286e-07	7.13133e-09
RBT4	Pry family protein; required for virulence in mouse systemic/rabbit corneal infections; not filamentation; mRNA binds She3, is localized to hyphal tips; Hap43-induced; in both yeast and hyphal culture supernatants; Spider biofilm induced	0	1.2239	0.000120703	9.2763e-06
orf19.6592	Predicted membrane transporter, member of the aromatic acid:proton symporter (AAHS) family, major facilitator superfamily (MFS)	0	1.23194	0.000582919	6.50554e-05
orf19.3463	Putative GTPase; role in 60S ribosomal subunit biogenesis; Spider biofilm induced	0	1.23679	9.7109e-06	4.27479e-07
PTP3	Putative protein tyrosine phosphatase; hypha induced; alkaline induced; regulated by Efg1, Ras1, cAMP pathways; mutants are viable; Spider biofilm induced; rat catheter biofilm repressed; flow model biofilm repressed	0	1.23806	2.53146e-05	1.37438e-06
orf19.5549	Ortholog of C. dubliniensis CD36 : Cd36_63380 and Candida albicans WO-1 : CAWG_05071	0	1.24447	0.00331303	0.000546725
MTG1	Putative mitochondrial GTPase; likely essential for respiratory competence and in large ribosomal subunit assembly; mitochondrial translation; Spider biofilm induced	0	1.2469	2.68783e-05	1.46421e-06
orf19.3470	Putative flavodoxin; similar to S. cerevisiae Tyw1, an iron-sulfur protein required for synthesis of wybutosine modified tRNA; predicted Kex2p substrate; Spider biofilm induced	0	1.25278	2.86274e-06	9.3693e-08
orf19.3439	Protein of unknown function; Cyr1-repressed; rat catheter and Spider biofilm induced	0	1.25294	0.00133682	0.000177769
RSM22	Predicted mitochondrial small ribosomal subunit; rat catheter and Spider biofilm induced	0	1.25849	8.50289e-07	1.94949e-08
orf19.4563	Protein of unknown function; repressed by prostaglandins; Hap43-induced, Spider biofilm induced	0	1.27334	4.33555e-07	8.58839e-09
ARG11	Putative ornithine transporter of the mitochondrial inner membrane; induced during the mating process	0	1.27841	0.00813747	0.00160003
SOD4	Cu and Zn-containing superoxide dismutase; role in response to host innate immune ROS; regulated on white-opaque switch; ciclopirox olamine induced; caspofungin repressed; SOD1,4,5,6 gene family; yeast-associated; Spider biofilm induced	0	1.2797	0.00256901	0.000396284
ARD	D-arabitol dehydrogenase, NAD-dependent (ArDH); enzyme of D-arabitol and D-arabinose catabolism; D-arabitol is a marker for active infection in humans; rat catheter and Spider biofilm induced	0	1.28843	8.38383e-05	5.98186e-06
orf19.7214	Glucan 1,3-beta-glucosidase; regulated by Nrg1, Tup1 and possibly Tac1; induced by NO and during cell wall regeneration; stationary phase enriched; possibly essential (UAU1 method); F-12/CO2 early biofilm induced; flow biofilm repressed	0	1.30102	6.98663e-06	2.75518e-07
NMA111	Putative serine protease and general molecular chaperone; macrophage-induced gene; repressed in core stress response; merged with orf19.3288.1 in Assembly 21	0	1.30189	0.000471295	4.8232e-05
orf19.5596	Ortholog(s) have ASTRA complex localization	0	1.30809	0.000587268	6.62453e-05
orf19.2564	Putative nucleolar protein; implicated in ribosome biogenesis; rat catheter biofilm repressed	0	1.32218	1.24496e-06	3.31413e-08
HSP21	Small heat shock protein; role in stress response and virulence; FLC-downregulated; induced in cyr1 or ras1 mutant; stationary phase enriched protein; detected in some, not all, biofilm extracts; Spider biofilm induced	0	1.32504	0.00534755	0.000964168
MET3	ATP sulfurlyase; sulfate assimilation; repressed by Met, Cys, Sfu1, or in FLC-resistant isolate; Hog1, caspofungin, white phase-induced; induced on biofilm formation, even in presence of Met and Cys; Spider, F-12/CO2 biofilm induced	0	1.32535	1.68186e-06	4.75067e-08
orf19.94	Protein of unknown function; Spider biofilm induced	0	1.33555	0.0266133	0.00709264
orf19.107	DEAH-box ATP-dependent RNA helicase, required for 18S rRNA synthesis; rat catheter biofilm induced	0	1.34072	1.04205e-07	1.62462e-09
orf19.7197	Putative intranuclear transport and DNA replication mediator; heterozygous null mutant exhibits resistance to parnafungin in the C. albicans fitness test; Spider biofilm induced	0	1.34565	8.19441e-09	6.16234e-11
MAC1	Copper fist transcription factor; regulator of CTR1 copper transporter; induces CTR1 in low-copper conditions; ectopic expression causes copper-sensitive stimulation of filamentation in S. cerevisiae; Spider biofilm induced	0	1.35002	6.51523e-06	2.48563e-07
SEN2	Putative tRNA splicing endonuclease subunit; mutation confers hypersensitivity to toxic ergosterol analog and to amphotericin B; 5'-UTR intron; Hap43-induced; Spider biofilm induced	0	1.35966	0.000121101	9.32911e-06
orf19.6586	Protein of unknown function; transcript induced by benomyl or in azole-resistant strain overexpressing MDR1; Ssn6 colony morphology-related regulation; induced by NO; Hap43-repressed; rat catheter and flow model biofilm induced	0	1.3655	0.00555391	0.0010085
IRO1	Putative transcription factor; role in iron utilization, pathogenesis; both IRO1 and adjacent URA3 are mutated in strain CAI4; suppresses S. cerevisiae aft1 mutant low-iron growth defect; hyphal-induced; reports differ about iron regulation	0	1.3667	8.92917e-05	6.46923e-06
orf19.716	Protein of unknown function; Hap43-induced; regulated by Nrg1, Tup1; repressed by alpha pheromone in SpiderM medium; Spider biofilm induced; Bcr1-repressed in RPMI a/a biofilms	0	1.37506	0.000104565	7.76756e-06
POP3	Putative RNase MRP and nuclear RNase P component; decreased repressed by prostaglandins; Spider biofilm induced	0	1.38971	2.86274e-06	9.39894e-08
PZF1	C2H2 transcription factor; Hap43-induced; rat catheter and Spider biofilm induced	0	1.39927	2.10405e-06	6.17475e-08
PHR1	Cell surface glycosidase; may act on cell-wall beta-1,3-glucan prior to beta-1,6-glucan linkage; role in systemic, not vaginal virulence (neutral, not low pH); high pH or filamentation induced; Bcr1-repressed in RPMI a/a biofilm	0	1.40115	2.2206e-08	2.27937e-10
CDC6	Putative ATP-binding protein with a predicted role in DNA replication; member of conserved Mcm1p regulon; periodic mRNA expression, peak at cell-cycle M/G1 phase	0	1.41071	0.000363036	3.5358e-05
PAD1	Putative phenylacrylic acid decarboxylase; repressed by Rgt1p	0	1.41479	5.09867e-05	3.32928e-06
orf19.7648	Has domain(s) with predicted antiporter activity, drug transmembrane transporter activity, role in drug transmembrane transport and membrane localization	0	1.42077	1.71632e-05	8.68864e-07
orf19.1082	Protein with an Alba DNA/RNA-binding protein domain; Spider biofilm induced	0	1.42273	4.92537e-06	1.77068e-07
PGA23	Putative GPI-anchored protein of unknown function; Rim101-repressed; Cyr1-regulated; colony morphology-related gene regulation by Ssn6	0	1.43445	4.27609e-05	2.55266e-06
POP4	Ortholog of S. cerevisiae Pop4; a subunit of both RNase MRP and nuclear RNase P; filament induced; regulated by Nrg1, Tup1; likely essential, based on UAU1 strategy; rat catheter and Spider biofilm induced	0	1.44257	1.67202e-07	2.94414e-09
RMP1	Ortholog of Rmp1; subunit of RNase MRP subunit that processes pre-rRNA and has a role in cell cycle-regulated degradation of daughter cell-specific mRNAs; rat catheter and Spider biofilm induced	0	1.44447	4.03811e-05	2.36272e-06
DCK1	Putative guanine nucleotide exchange factor; required for embedded filamentous growth; activates Rac1; has a DOCKER domain; similar to adjacent DCK2 and to S. cerevisiae Ylr422wp; regulated by Nrg1; Spider biofilm induced	0	1.4629	3.58811e-08	4.47527e-10
ASR1	Heat shock protein; transcript regulated by cAMP, osmotic stress, ciclopirox olamine, ketoconazole; repressed by Cyr1, Ras1; colony morphology-related regulated by Ssn6; stationary phase enriched; Hap43-induced; Spider biofilm induced	0	1.46475	0.000123872	9.67893e-06
SHE3	mRNA-binding protein that localizes specific mRNAs to daughter yeast cells and to hyphal tips; required for normal filamentation and host epithelial cell damage; ortholog of S. cerevisiae She3 but target mRNAs differs	0	1.47066	2.85616e-06	9.1678e-08
PST1	Putative 1,4-benzoquinone reductase; hyphal-induced; regulated by Cyr1, Ras1, Efg1, Nrg1, Rfg1, Tup1; Hap43-induced; Spider biofilm induced	0	1.48341	0.00051261	5.36868e-05
orf19.3469	S. cerevisiae ortholog Stb1 has a role in regulation of MBF-specific transcription at Start; induced in a cyr1 null mutant; Spider biofilm induced	0	1.49956	0.00310213	0.000498434
orf19.3456	Protein with a predicted serine/threonine kinase and tyrosine kinase domain; possibly an essential gene, disruptants not obtained by UAU1 method	0	1.50272	1.36118e-05	6.44141e-07
orf19.4273	Putative mitochondrial membrane protein; ortholog of S. cerevisiae Sls1; coordinates expression of mitochondrially-encoded genes; Hap43-induced	0	1.5106	1.90205e-07	3.48872e-09
HIS3	Imidazoleglycerol-phosphate dehydratase, enzyme of histidine biosynthesis; functionally complements S. cerevisiae his3-1 mutation; hyphal-induced expression; regulated by Gcn2p and Gcn4p; fungal-specific (no human or murine homolog)	0	1.51346	0.00163908	0.000229387
RBR1	Glycosylphosphatidylinositol (GPI)-anchored cell wall protein; required for filamentous growth at acidic pH; expression repressed by Rim101 and activated by Nrg1; Hap43-induced	0	1.51405	0.00260067	0.000403075
orf19.5431	Protein of unknown function; Hap43-repressed; Spider biofilm induced	0	1.53097	1.07274e-06	2.73498e-08
orf19.5785	Protein of unknown function; upregulated in a cyr1 or ras1 null mutant; induced by nitric oxide	0	1.53194	4.20403e-05	2.48294e-06
orf19.5020	Protein of unknown function; Hap43-induced; Spider biofilm induced	0	1.53198	9.65548e-07	2.37781e-08
KTI11	Zn-ribbon protein; required for synthesis of diphthamide on translation factor eEF2; involved in modification of wobble nucleosides in tRNAs; rat catheter and Spider biofilm induced	0	1.53586	0.0111114	0.00234579
orf19.1449	Protein of unknown function; induced in azole-resistant strain that overexpresses MDR1; protein present in exponential and stationary growth phase yeast cultures; Spider biofilm induced	0	1.54013	6.91717e-06	2.70369e-07
orf19.3455	Putative mitochondrial inner membrane magnesium transporter; possibly an essential gene, disruptants not obtained by UAU1 method	0	1.57604	5.16539e-06	1.88539e-07
MAL2	Alpha-glucosidase; hydrolyzes sucrose for sucrose utilization; transcript regulated by Suc1, induced by maltose, repressed by glucose; Tn mutation affects filamentous growth; upregulated in RHE model; rat catheter and Spider biofilm induced	0	1.57742	3.38343e-06	1.1325e-07
orf19.5763	Has domain(s) with predicted oxidoreductase activity and role in metabolic process	0	1.6014	1.15905e-05	5.31479e-07
orf19.5141	Ortholog of Candida albicans WO-1 : CAWG_05647	0	1.60788	0.00573528	0.00104459
orf19.3337	Protein of unknown function; merged with orf19.3338; rat catheter, flow and Spider model biofilm induced; promoter bound by Bcr1, Efg1, Ndt80, and Rob1; orf19.3338 Bcr1-repressed in RPMI a/a biofilms	0	1.62287	4.50619e-05	2.80415e-06
orf19.1350	Protein with a thioredoxin domain; predicted role in cell redox homeostasis; rat catheter and Spider biofilm induced	0	1.62854	0.000123651	9.639e-06
NOG2	Putative nucleolar GTPase; repressed by prostaglandins; Hap43-induced, rat catheter and Spider biofilm induced	0	1.62942	1.21649e-07	2.07508e-09
NOP8	Ortholog of S. cereviiae Nop8; has a role in ribosomal large subunit biogenesis; rat catheter and Spider biofilm induced	0	1.63033	5.24569e-08	7.02376e-10
orf19.344	Protein of unknown function; upregulated by fluphenazine treatment or in an azole-resistant strain that overexpresses CDR1 and CDR2; transcript possibly regulated by Tac1	0	1.65099	0.000419524	4.17831e-05
DDR48	Immunogenic stress-associated protein; filamentation regulated; induced by benomyl/caspofungin/ketoconazole or in azole-resistant strain; Hog1, farnesol, alkaline repressed; stationary phase enriched; Spider, flow model biofilm induced	0	1.65645	0.00142056	0.000191509
orf19.6148	Homolog of nuclear distribution factor NudE, NUDEL; regulates dynein targeting to microtubule plus ends; flow model biofilm repressed	0	1.6831	8.55414e-07	1.9957e-08
HSP12	Heat-shock protein; induced by osmotic/oxidative/cadmium stress, fluphenazine treatment, low iron, CDR1 and CDR2 overexpression, or ssn6 or ssk1 null mutation; overexpression increases resistance to farnesol and azoles	0	1.73001	3.66927e-05	2.08646e-06
SRR1	Two-component system response regulator; involved in stress response; Plc1-regulated; upregulated in cyr1 null mutant; flow model biofilm induced; Spider biofilm induced	0	1.74457	5.68579e-05	3.7648e-06
orf19.3219	Ortholog of S. cerevisiae Sia1; involved in activation of the Pma1 plasma membrane H+-ATPase by glucose in S. cerevisiae; Spider biofilm induced	0	1.75902	4.37986e-06	1.55046e-07
FAV2	Adhesin-like protein; induced by mating factor in MTLa/a opaque cells, in cyr1 null, in filaments; regulated by Nrg1, Rfg1, Tup1, Tec1, Efg1, Ntd80, Rob1, Brg1; induced in oralpharyngeal candidasis; Spider biofilm induced	0	1.79656	0.000256689	2.3657e-05
PGA7	GPI-linked hyphal surface antigen; induced by ciclopirox olamine, ketoconazole, Rim101 at pH 8; Hap43, FLC; flow model biofilm induced; Spider biofilm induced; required for RPMI biofilm; Bcr1-induced in a/a biofilm	0	1.80407	4.53692e-05	2.8543e-06
FRP1	Ferric reductase; alkaline-induced by Rim101; iron-chelation-induced by CCAAT-binding factor; FLC-repressed; ciclopirox-, hypoxia-, Hap43-induced; colony morphology-related regulation by Ssn6; Spider and flow model biofilm induced	0	1.80897	0.000128149	1.02012e-05
KRE1	Cell wall glycoprotein; beta glucan synthesis; increases glucan content in S. cerevisiae kre1, complements killer toxin sensitivity; caspofungin induced; Spider/rat catheter/flow model biofilm induced; Bcr1-repressed in RPMI a/a biofilms	0	1.81406	5.25056e-05	3.43809e-06
CHK1	Histidine kinase; 2-component signaling, cell wall synthesis; hyphal growth defect; avirulent in mouse, not rat vaginal infection; phagocytosis rate increased; Spider biofilm induced; required for RPMI biofilm; Bcr1-induced in a/a biofilm	0	1.81932	3.1706e-09	2.09357e-11
ASR2	Adenylyl cyclase and stress responsive protein; induced in cyr1 or ras1 mutant; stationary phase enriched protein; Spider biofilm induced	0	1.82864	1.09273e-08	9.01927e-11
SAP10	Secreted aspartyl protease; roles in adhesion, virulence (RHE model), cell surface integrity; distinct specificity from Sap9; at cell membrane and wall; GPI-anchored; induced in low iron; Tbf1-activated; Spider biofilm induced	0	1.83383	2.5594e-06	7.93359e-08
orf19.5619	Protein of unknown function; induced by alpha pheromone in SpiderM medium; Spider biofilm induced	0	1.83471	3.78802e-10	1.38959e-12
orf19.6556	Protein of unknown function; rat catheter, flow model and Spider biofilm induced	0	1.8398	0.000256689	2.3682e-05
TRY6	Helix-loop-helix transcription factor; regulator of yeast form adherence; required for yeast cell adherence to silicone substrate; Spider and F-12/CO2 biofilm induced; repressed by alpha pheromone in SpiderM medium	0	1.84034	0.00509882	0.00091371
IHD2	Protein of unknown function; induced during hyphae development; induced in low iron; Spider biofilm induced	0	1.86613	1.97039e-05	1.01194e-06
orf19.4216	Putative heat shock protein; decreased expression in hyphae; transcription is increased in populations of cells exposed to FLC over multiple generations; overexpression increases resistance to farnesol and azoles	0	1.89149	2.85616e-06	9.14081e-08
FGR37	Protein lacking an ortholog in S. cerevisiae; transposon mutation affects filamentous growth	0	1.9081	0.000582919	6.51133e-05
orf19.1409.2	Protein of unknown function; Spider biofilm induced	0	1.90832	9.2057e-09	7.0917e-11
orf19.4476	Protein with a NADP-dependent oxidoreductase domain; transcript induced by ketoconazole; rat catheter and Spider biofilm induced	0	1.91323	0.000456324	4.65363e-05
MAK16	Putative constituent of 66S pre-ribosomal particles; Hap43-induced; repressed by prostaglandins; Spider biofilm induced	0	1.95565	2.8927e-08	3.39569e-10
orf19.2431	Dubious open reading frame, only conserved in Candida dubliniensis; induced by alpha pheromone in SpiderM medium; mRNA binds She3; Spider biofilm induced; flow model biofilm repressed	0	1.95755	0.000128662	1.02951e-05
orf19.3501	S. cerevisiae ortholog Pxl1 localizes to sites of polarized growth and is required for selection and/or maintenance of polarized growth sites; Hog1p-repressed	0	1.96321	9.22821e-07	2.21734e-08
WOR3	Transcription factor; modulator of white-opaque switch; induced in opaque cells; promoter bound by Wor1; overexpression at 25 degr shifts cells to opaque state; deletion stabilizes opaque cells at higher temperatures; Spider biofilm induced	0	2.02245	1.67331e-06	4.69584e-08
DPP3	Protein similar to S. cerevisiae pyrophosphate phosphatase Dpp1; required for farnesol biosynthesis; repressed by 17-beta-estradiol, ethynyl estradiol; Spider biofilm induced	0	2.03386	1.16053e-10	2.9801e-13
orf19.7504	Ortholog of S. cerevisiae Rts3; a component of the protein phosphatase type 2A complex; Plc1-regulated; induced in core caspofungin response; Spider biofilm induced	0	2.04249	1.11726e-06	2.93044e-08
GLG2	Putative self-glucosylating initiator of glycogen synthesis; expression regulated upon white-opaque switch; hypha-induced; Spider biofilm induced	0	2.05251	0.000161612	1.37246e-05
HGT1	High-affinity MFS glucose transporter; induced by progesterone, chloramphenicol, benomyl; likely essential for growth; protein newly produced during adaptation to the serum; rat catheter and Spider biofilm induced	0	2.07366	0.000127205	1.01027e-05
CTN1	Carnitine acetyl transferase; required for growth on nonfermentable carbon sources, not for hyphal growth or virulence in mice; induced in macrophage; macrophage/pseudohyphal-repressed after 16 hr; rat catheter, Spider biofilm induced	0	2.16071	0.000108679	8.23005e-06
IHD1	GPI-anchored protein; alkaline, hypha-induced; regulated by Nrg1, Rfg1, Tup1 and Tsa1, Tsa1B in minimal media at 37; oralpharyngeal candidasis induced ; Spider biofilm induced; regulated in Spider biofilms by Tec1, Efg1, Ndt80, Rob1, Brg1	0	2.16334	0.000518935	5.44444e-05
ARG3	Putative ornithine carbamoyltransferase; Gcn4-regulated; Hap43-induced; repressed in alkalinizing medium; rat catheter and Spider biofilm induced	0	2.18972	2.40691e-06	7.41673e-08
orf19.1363	Putative protein of unknown function; Plc1-regulated; transcript induced by Mnl1 under weak acid stress; flow model, rat catheter, Spider biofilm induced	0	2.19014	0.000406228	4.02354e-05
PGA13	GPI-anchored cell wall protein involved in cell wall synthesis; required for normal cell surface properties; induced in oralpharyngeal candidasis; Spider biofilm induced; Bcr1-repressed in RPMI a/a biofilms	0	2.23483	0.0010467	0.000131438
orf19.6277	Has domain(s) with predicted phosphatidylinositol binding activity and role in cell communication	0	2.2436	1.02119e-05	4.589e-07
orf19.2061	Ortholog of Candida albicans WO-1 : CAWG_03846	0	2.25035	1.11726e-06	2.92376e-08
orf19.341	Putative spermidine export pump; fungal-specific (no human or murine homolog)	0	2.25687	6.35804e-07	1.39942e-08
SAP5	Secreted aspartyl proteinase; sap4,5,6 triple null defective in utilization of protein as N source; virulence role effected by URA3; expressed during infection; mRNA localized to hyphal tip via She3; rat catheter and Spider biofilm induced	0	2.31813	0.000146987	1.22414e-05
orf19.7056	Putative protein of unknown function; transcript is upregulated in clinical isolates from HIV+ patients with oral candidiasis; regulated by Sef1, Sfu1, and Hap43	0	2.35411	1.17878e-08	9.94565e-11
orf19.8278	Predicted ORF from original SGTC Assembly 19 annotation, removed from the reduced ORF set by the SGTC; subsequently reinstated in Assembly 21 based on comparative genome analysis	0	2.39139	1.11892e-07	1.84602e-09
orf19.1473	2-hydroxyacid dehydrogenase domain-containing protein; Hap43-repressed gene; induced by alpha pheromone in SpiderM medium	0	2.41858	2.2206e-08	2.28088e-10
ECM331	GPI-anchored protein; mainly at plasma membrane, also at cell wall; Hap43, caspofungin-induced; Plc1-regulated; Hog1, Rim101-repressed; colony morphology-related regulated by Ssn6; induced by ketoconazole and hypoxia	0	2.43363	0.00280235	0.000439987
orf19.3460	Protein of unknown function; mRNA binds She3; transcript regulated upon yeast-hypha switch; induced in oralpharyngeal candidasis	0	2.45366	0.00191154	0.000274178
PHO89	Putative phosphate permease; transcript regulated upon white-opaque switch; alkaline induced by Rim101; possibly adherence-induced; F-12/CO2 model, rat catheter and Spider biofilm induced	0	2.47507	7.79856e-05	5.49275e-06
orf19.715	Protein of unknown function; Hap43-induced; rat catheter and Spider biofilm induced	0	2.61957	7.84179e-08	1.15067e-09
orf19.7077	Putative ferric reductase; induced by Mac1 under copper starvation; Plc1-regulated; Rim101-repressed	0	2.75442	2.50927e-08	2.80751e-10
orf19.4654	Protein of unknown function; Spider biofilm induced	0	2.80949	2.39421e-05	1.27791e-06
orf19.6864	Putative ubiquitin-protein ligase; role in protein ubiquitination; Spider biofilm induced	0	2.84973	4.78179e-08	6.1395e-10
CTR1	Copper transporter; transcribed in low copper; induced Mac1, Tye7, macrophage interaction, alkaline pH via Rim101; 17-beta-estradiol repressed; complements S. cerevisiae ctr1 ctr3 copper transport mutant; flow model/Spider biofilm induced	0	2.85356	1.90073e-07	3.44358e-09
orf19.4653	Protein similar to GPI-linked cell-wall proteins; induced in low iron; Spider biofilm induced; regulated in Spider biofilms by Bcr1, Tec1, Ndt80, Brg1	0	2.90155	0.00163908	0.000228262
orf19.2633.1	Ortholog of C. dubliniensis CD36 : Cd36_00150 and Lodderomyces elongisporus NRLL YB-4239 : LELG_01269	0	2.90902	2.38578e-05	1.26903e-06
RBT5	GPI-linked cell wall protein; hemoglobin utilization; Rfg1, Rim101, Tbf1, Fe regulated; Sfu1, Hog1, Tup1, serum, alkaline pH, antifungal drugs, geldamycin repressed; Hap43 induced; required for RPMI biofilms; Spider biofilm induced	0	2.94322	3.11545e-09	1.94287e-11
RBT1	Cell wall protein with similarity to Hwp1; required for virulence; predicted glycosylation; FLC, Tup1 repressed; farnesol, alpha factor, serum, hyphal and alkaline induced; Rfg1, Rim101-regulated	0	3.01295	0.000128662	1.02697e-05
UME6	Zn(II)2Cys6 transcription factor; role in hyphal extension, virulence, adherence to plastic; rat catheter biofilm induced; has a long 5'-UTR that regulates translational efficiency and controls transition to filamentous growth	0	3.17512	1.55706e-06	4.31248e-08
SOD5	Cu and Zn-containing superoxide dismutase; protects against oxidative stress; induced by neutrophils, hyphal growth, caspofungin, osmotic/oxidative stress; oralpharyngeal candidiasis induced; rat catheter and Spider biofilm induced	0	3.28291	1.26169e-11	9.25668e-15
HYR1	GPI-anchored hyphal cell wall protein; macrophage-induced; repressed by neutrophils; resistance to killing by neutrophils, azoles; regulated by Rfg1, Efg1, Nrg1, Tup1, Cyr1, Bcr1, Hap43; Spider and flow model biofilm induced	0	3.31325	1.54095e-05	7.65953e-07
orf19.5565	Putative 3-hydroxyisobutyrate dehydrogenase; rat catheter and Spider biofilm induced	0	3.41997	8.60389e-06	3.67701e-07
orf19.4873	Protein of unknown function; transcript regulated by white-opaque switch; flow model biofilm induced; Spider biofilm induced	0	3.46023	0.0215814	0.00540722
MDR1	Plasma membrane MDR/MFS multidrug efflux pump; methotrexate is preferred substrate; overexpression in drug-resistant clinical isolates confers FLC resistance; repressed in young biofilms; rat catheter biofilm induced	0	3.8156	5.98526e-10	2.52496e-12
orf19.2457	Protein of unknown function; induced during chlamydospore formation in both C. albicans and C. dubliniensis; Spider biofilm induced	0	4.23543	1.47275e-09	7.56362e-12
SOD3	Cytosolic manganese-containing superoxide dismutase; protects against oxidative stress; repressed by ciclopirox olamine, induced during stationary phase when SOD1 expression is low; Hap43-repressed; Spider and flow model biofilm induced	0	4.29223	3.47256e-09	2.42035e-11
HGC1	Hypha-specific G1 cyclin-related protein involved in regulation of morphogenesis, biofilm formation; Cdc28-Hgc1 maintains Cdc11 S394 phosphorylation during hyphal growth; required for virulence in mice; regulated by Nrg1, Tup1, farnesol	0	4.36847	1.24496e-06	3.35673e-08
FRE7	Copper-regulated cupric reductase; repressed by ciclopirox olamine or 17-beta-estradiol; induced by alkaline conditions or interaction with macrophage; Spider biofilm induced	0	4.38746	2.4701e-14	1.35919e-17
ALS3	Cell wall adhesin; epithelial adhesion, endothelial invasion; alleles vary in adhesiveness; immunoprotective in mice; binds SspB adhesin of S. gordonii in mixed biofilm; induced in/required for Spider biofilm; flow model biofilm repressed	0	4.61199	6.30975e-07	1.37722e-08
HWP1	Hyphal cell wall protein; host transglutaminase substrate; opaque-, a-specific, alpha-factor induced; at MTLa side of conjugation tube; virulence complicated by URA3 effects; Bcr1-repressed in RPMI a/a biofilms; Spider biofilm induced	0	4.87937	5.58139e-11	7.16436e-14
CFL11	Protein similar to ferric reductase Fre10p; flucytosine repressed; possibly adherence-induced; possibly an essential gene, disruptants not obtained by UAU1 method; rat catheter biofilm repressed	0	5.09836	8.63106e-08	1.28231e-09
orf19.4936.1	Putative adhesin-like protein; Spider biofilm induced	0	5.58237	8.98477e-06	3.93866e-07
ECE1	Hypha-specific protein; regulated by Rfg1, Nrg1, Tup1, Cph1, Efg1, Hog1, farnesol, phagocytosis; FLC-induced; rat catheter and Spider biofilm induced; flow model biofilm repressed; Bcr1-repressed in RPMI a/a biofilms	0	5.6662	3.14346e-09	2.01799e-11

## Sheet: GO_WT +FLC
GOID	GO_term	Cluster frequency	Background frequency	Corrected P-value	False discovery rate	Gene(s) annotated to the term	Directly Annotated GOID List
down-regulated - "process"
no significant GO ontology term found
down-regulated - "function"
no significant GO ontology term found
down-regulated - "component"
no significant GO ontology term found
up-regulated - "process"
16129	phytosteroid biosynthetic process	17 out of 33 genes, 51.5%	162 out of 6473 background genes, 2.5%	3.88e-17	0	ERG2:ERG3:UPC2:ERG1:ERG10:MSC7:ERG24:ERG4:C3_01540W_A:SLD1:PGA10:ERG251:NCP1:ERG26:ERG11:C6_02650C_A:ERG25	7131:44182:6890:36180:98717:45944:70887:30447:6696:6631:7009:6820:462:8204:6506:71216:9267:44011:6412:20028:6897:36187:6679:51668:44419:15887:36171:6665:36170:45892:6879:1766:35690:6633:16125:71456
1902653	secondary alcohol biosynthetic process	17 out of 33 genes, 51.5%	162 out of 6473 background genes, 2.5%	3.88e-17	0	ERG2:ERG3:UPC2:ERG1:ERG10:MSC7:ERG24:ERG4:C3_01540W_A:SLD1:PGA10:ERG251:NCP1:ERG26:ERG11:C6_02650C_A:ERG25	7131:44182:6890:36180:98717:45944:70887:30447:6631:6696:7009:6820:462:8204:6506:9267:71216:44011:6412:20028:6897:36187:6679:51668:44419:15887:36171:6665:36170:1766:6879:45892:35690:6633:16125:71456
44108	cellular alcohol biosynthetic process	17 out of 33 genes, 51.5%	162 out of 6473 background genes, 2.5%	3.88e-17	0	ERG2:ERG3:UPC2:ERG1:ERG10:MSC7:ERG24:ERG4:C3_01540W_A:SLD1:PGA10:ERG251:NCP1:ERG26:ERG11:C6_02650C_A:ERG25	7131:44182:6890:36180:98717:45944:70887:30447:6631:6696:7009:6820:462:8204:6506:9267:71216:44011:6412:20028:6897:36187:6679:51668:44419:15887:36171:6665:36170:1766:6879:45892:35690:6633:16125:71456
6696	ergosterol biosynthetic process	17 out of 33 genes, 51.5%	162 out of 6473 background genes, 2.5%	3.88e-17	0	ERG2:ERG3:UPC2:ERG1:ERG10:MSC7:ERG24:ERG4:C3_01540W_A:SLD1:PGA10:ERG251:NCP1:ERG26:ERG11:C6_02650C_A:ERG25	7131:44182:6890:36180:98717:45944:70887:30447:6631:6696:7009:6820:462:8204:6506:9267:71216:44011:6412:20028:6897:36187:6679:51668:44419:15887:36171:6665:36170:1766:6879:45892:35690:6633:16125:71456
97384	cellular lipid biosynthetic process	17 out of 33 genes, 51.5%	162 out of 6473 background genes, 2.5%	3.88e-17	0	ERG2:ERG3:UPC2:ERG1:ERG10:MSC7:ERG24:ERG4:C3_01540W_A:SLD1:PGA10:ERG251:NCP1:ERG26:ERG11:C6_02650C_A:ERG25	7131:44182:6890:36180:98717:45944:70887:30447:6631:6696:7009:6820:462:8204:6506:9267:71216:44011:6412:20028:6897:36187:6679:51668:44419:15887:36171:6665:36170:1766:6879:45892:35690:6633:16125:71456
16126	sterol biosynthetic process	17 out of 33 genes, 51.5%	165 out of 6473 background genes, 2.5%	5.35e-17	0	ERG2:ERG3:UPC2:ERG1:ERG10:MSC7:ERG24:ERG4:C3_01540W_A:SLD1:PGA10:ERG251:NCP1:ERG26:ERG11:C6_02650C_A:ERG25	7131:44182:6890:36180:98717:45944:70887:30447:6631:6696:7009:6820:462:8204:6506:9267:71216:44011:6412:20028:6897:36187:6679:51668:44419:15887:36171:6665:36170:1766:6879:45892:35690:6633:16125:71456
16128	phytosteroid metabolic process	17 out of 33 genes, 51.5%	165 out of 6473 background genes, 2.5%	5.35e-17	0	ERG2:ERG3:UPC2:ERG1:ERG10:MSC7:ERG24:ERG4:C3_01540W_A:SLD1:PGA10:ERG251:NCP1:ERG26:ERG11:C6_02650C_A:ERG25	7131:44182:6890:36180:98717:45944:70887:30447:6631:6696:7009:6820:462:8204:6506:9267:71216:44011:6412:20028:6897:36187:6679:51668:44419:15887:36171:6665:36170:1766:6879:45892:35690:6633:16125:71456
44107	cellular alcohol metabolic process	17 out of 33 genes, 51.5%	165 out of 6473 background genes, 2.5%	5.35e-17	0	ERG2:ERG3:UPC2:ERG1:ERG10:MSC7:ERG24:ERG4:C3_01540W_A:SLD1:PGA10:ERG251:NCP1:ERG26:ERG11:C6_02650C_A:ERG25	7131:44182:6890:36180:98717:45944:70887:30447:6631:6696:7009:6820:462:8204:6506:9267:71216:44011:6412:20028:6897:36187:6679:51668:44419:15887:36171:6665:36170:1766:6879:45892:35690:6633:16125:71456
6694	steroid biosynthetic process	17 out of 33 genes, 51.5%	165 out of 6473 background genes, 2.5%	5.35e-17	0	ERG2:ERG3:UPC2:ERG1:ERG10:MSC7:ERG24:ERG4:C3_01540W_A:SLD1:PGA10:ERG251:NCP1:ERG26:ERG11:C6_02650C_A:ERG25	7131:44182:6890:36180:98717:45944:70887:30447:6631:6696:7009:6820:462:8204:6506:9267:71216:44011:6412:20028:6897:36187:6679:51668:44419:15887:36171:6665:36170:1766:6879:45892:35690:6633:16125:71456
8204	ergosterol metabolic process	17 out of 33 genes, 51.5%	165 out of 6473 background genes, 2.5%	5.35e-17	0	ERG2:ERG3:UPC2:ERG1:ERG10:MSC7:ERG24:ERG4:C3_01540W_A:SLD1:PGA10:ERG251:NCP1:ERG26:ERG11:C6_02650C_A:ERG25	7131:44182:6890:36180:98717:45944:70887:30447:6631:6696:7009:6820:462:8204:6506:9267:71216:44011:6412:20028:6897:36187:6679:51668:44419:15887:36171:6665:36170:1766:6879:45892:35690:6633:16125:71456
1902652	secondary alcohol metabolic process	17 out of 33 genes, 51.5%	169 out of 6473 background genes, 2.6%	8.14e-17	0	ERG2:ERG3:UPC2:ERG1:ERG10:MSC7:ERG24:ERG4:C3_01540W_A:SLD1:PGA10:ERG251:NCP1:ERG26:ERG11:C6_02650C_A:ERG25	7131:44182:6890:36180:98717:45944:70887:30447:6631:6696:7009:6820:462:8204:6506:9267:71216:44011:6412:20028:6897:36187:6679:51668:44419:15887:36171:6665:36170:1766:6879:45892:35690:6633:16125:71456
16125	sterol metabolic process	17 out of 33 genes, 51.5%	175 out of 6473 background genes, 2.7%	1.49e-16	0	ERG2:ERG3:UPC2:ERG1:ERG10:MSC7:ERG24:ERG4:C3_01540W_A:SLD1:PGA10:ERG251:NCP1:ERG26:ERG11:C6_02650C_A:ERG25	7131:44182:6890:36180:98717:45944:70887:30447:6631:6696:7009:6820:462:8204:6506:9267:71216:44011:6412:20028:6897:36187:6679:51668:44419:15887:36171:6665:36170:1766:6879:45892:35690:6633:16125:71456
8202	steroid metabolic process	17 out of 33 genes, 51.5%	177 out of 6473 background genes, 2.7%	1.82e-16	0	ERG2:ERG3:UPC2:ERG1:ERG10:MSC7:ERG24:ERG4:C3_01540W_A:SLD1:PGA10:ERG251:NCP1:ERG26:ERG11:C6_02650C_A:ERG25	7131:44182:6890:36180:98717:45944:70887:30447:6631:6696:7009:6820:462:8204:6506:9267:71216:44011:6412:20028:6897:36187:6679:51668:44419:15887:36171:6665:36170:1766:6879:45892:35690:6633:16125:71456
46165	alcohol biosynthetic process	17 out of 33 genes, 51.5%	187 out of 6473 background genes, 2.9%	4.73e-16	0	ERG2:ERG3:UPC2:ERG1:ERG10:MSC7:ERG24:ERG4:C3_01540W_A:SLD1:PGA10:ERG251:NCP1:ERG26:ERG11:C6_02650C_A:ERG25	7131:44182:6890:36180:98717:45944:70887:30447:6631:6696:7009:6820:462:8204:6506:9267:71216:44011:6412:20028:6897:36187:6679:51668:44419:15887:36171:6665:36170:1766:6879:45892:35690:6633:16125:71456
1901617	organic hydroxy compound biosynthetic process	17 out of 33 genes, 51.5%	197 out of 6473 background genes, 3.0%	1.16e-15	0	ERG2:ERG3:UPC2:ERG1:ERG10:MSC7:ERG24:ERG4:C3_01540W_A:SLD1:PGA10:ERG251:NCP1:ERG26:ERG11:C6_02650C_A:ERG25	7131:44182:6890:36180:98717:45944:70887:30447:6631:6696:7009:6820:462:8204:6506:9267:71216:44011:6412:20028:6897:36187:6679:51668:44419:15887:36171:6665:36170:1766:6879:45892:35690:6633:16125:71456
6066	alcohol metabolic process	17 out of 33 genes, 51.5%	219 out of 6473 background genes, 3.4%	7.19e-15	0	ERG2:ERG3:UPC2:ERG1:ERG10:MSC7:ERG24:ERG4:C3_01540W_A:SLD1:PGA10:ERG251:NCP1:ERG26:ERG11:C6_02650C_A:ERG25	7131:44182:6890:36180:98717:45944:70887:30447:6631:6696:7009:6820:462:8204:6506:9267:71216:44011:6412:20028:6897:36187:6679:51668:44419:15887:36171:6665:36170:1766:6879:45892:35690:6633:16125:71456
1901615	organic hydroxy compound metabolic process	17 out of 33 genes, 51.5%	246 out of 6473 background genes, 3.8%	5.22e-14	0	ERG2:ERG3:UPC2:ERG1:ERG10:MSC7:ERG24:ERG4:C3_01540W_A:SLD1:PGA10:ERG251:NCP1:ERG26:ERG11:C6_02650C_A:ERG25	7131:44182:6890:36180:98717:45944:70887:30447:6631:6696:7009:6820:462:8204:6506:9267:71216:44011:6412:20028:6897:36187:6679:51668:44419:15887:36171:6665:36170:1766:6879:45892:35690:6633:16125:71456
8610	lipid biosynthetic process	17 out of 33 genes, 51.5%	348 out of 6473 background genes, 5.4%	1.75e-11	0	ERG2:ERG3:UPC2:ERG1:ERG10:MSC7:ERG24:ERG4:C3_01540W_A:SLD1:PGA10:ERG251:NCP1:ERG26:ERG11:C6_02650C_A:ERG25	7131:44182:6890:36180:98717:45944:70887:30447:6631:6696:7009:6820:462:8204:6506:9267:71216:44011:6412:20028:6897:36187:6679:51668:44419:15887:36171:6665:36170:1766:6879:45892:35690:6633:16125:71456
44255	cellular lipid metabolic process	18 out of 33 genes, 54.5%	440 out of 6473 background genes, 6.8%	5.08e-11	0	ERG2:C1_00810W_A:ERG3:UPC2:ERG1:ERG10:MSC7:ERG24:ERG4:C3_01540W_A:SLD1:PGA10:ERG251:NCP1:ERG26:ERG11:C6_02650C_A:ERG25	7131:44182:5975:6890:36180:98717:45944:70887:30447:6631:6696:7009:6820:462:8204:6506:9267:71216:30259:44011:6412:20028:6488:6897:36187:6679:51668:44419:15887:36171:6665:36170:1766:6879:45892:35690:6633:16125:71456
44283	small molecule biosynthetic process	17 out of 33 genes, 51.5%	381 out of 6473 background genes, 5.9%	7.81e-11	0	ERG2:ERG3:UPC2:ERG1:ERG10:MSC7:ERG24:ERG4:C3_01540W_A:SLD1:PGA10:ERG251:NCP1:ERG26:ERG11:C6_02650C_A:ERG25	7131:44182:6890:36180:98717:45944:70887:30447:6631:6696:7009:6820:462:8204:6506:9267:71216:44011:6412:20028:6897:36187:6679:51668:44419:15887:36171:6665:36170:1766:6879:45892:35690:6633:16125:71456
6629	lipid metabolic process	18 out of 33 genes, 54.5%	463 out of 6473 background genes, 7.2%	1.22e-10	0	ERG2:C1_00810W_A:ERG3:UPC2:ERG1:ERG10:MSC7:ERG24:ERG4:C3_01540W_A:SLD1:PGA10:ERG251:NCP1:ERG26:ERG11:C6_02650C_A:ERG25	7131:44182:5975:6890:36180:98717:45944:70887:30447:6631:6696:7009:6820:462:8204:6506:9267:71216:30259:44011:6412:20028:6488:6897:36187:6679:51668:44419:15887:36171:6665:36170:1766:6879:45892:35690:6633:16125:71456
1901362	organic cyclic compound biosynthetic process	17 out of 33 genes, 51.5%	701 out of 6473 background genes, 10.8%	1.3e-06	0	ERG2:ERG3:UPC2:ERG1:ERG10:MSC7:ERG24:ERG4:C3_01540W_A:SLD1:PGA10:ERG251:NCP1:ERG26:ERG11:C6_02650C_A:ERG25	7131:44182:6890:36180:98717:45944:70887:30447:6631:6696:7009:6820:462:8204:6506:9267:71216:44011:6412:20028:6897:36187:6679:51668:44419:15887:36171:6665:36170:1766:6879:45892:35690:6633:16125:71456
44281	small molecule metabolic process	17 out of 33 genes, 51.5%	714 out of 6473 background genes, 11.0%	1.72e-06	0	ERG2:ERG3:UPC2:ERG1:ERG10:MSC7:ERG24:ERG4:C3_01540W_A:SLD1:PGA10:ERG251:NCP1:ERG26:ERG11:C6_02650C_A:ERG25	7131:44182:6890:36180:98717:45944:70887:30447:6631:6696:7009:6820:462:8204:6506:9267:71216:44011:6412:20028:6897:36187:6679:51668:44419:15887:36171:6665:36170:1766:6879:45892:35690:6633:16125:71456
98657	import into cell	4 out of 33 genes, 12.1%	30 out of 6473 background genes, 0.5%	0.00258	0.0067	FRP1:RBT5:PGA10:C6_02650C_A	43709:98717:33215:6696:6820:10106:8643:44011:34755:20028:6897:15887:6879
20028	endocytic hemoglobin import into cell	2 out of 33 genes, 6.1%	2 out of 6473 background genes, 0.0%	0.00466	0.0088	RBT5:PGA10	43709:6696:44011:20028:6879
6631	fatty acid metabolic process	4 out of 33 genes, 12.1%	63 out of 6473 background genes, 1.0%	0.04992	0.0231	ERG3:ERG1:ERG251:ERG25	44182:36180:70887:30447:6631:6696:9267:71216:6412:36187:51668:44419:36171:36170:35690:6633
6633	fatty acid biosynthetic process	3 out of 33 genes, 9.1%	28 out of 6473 background genes, 0.4%	0.06708	0.0244	ERG3:ERG251:ERG25	44182:36180:30447:6696:71216:6412:44419:35690:6633
44249	cellular biosynthetic process	19 out of 33 genes, 57.6%	1846 out of 6473 background genes, 28.5%	0.08082	0.0293	ERG2:C1_00810W_A:ERG3:UPC2:ERG1:ERG10:MSC7:ERG24:ERG4:C3_01540W_A:SLD1:PGA10:ERG251:NCP1:ERG26:ERG11:C5_02590C_A:C6_02650C_A:ERG25	9060:7131:44182:5975:6890:36180:98717:45944:70887:30447:32543:6631:6696:7009:6820:462:8204:6506:9267:71216:30259:44011:6412:20028:6488:6897:36187:6679:51668:44419:15887:36171:6665:36170:1766:6879:45892:35690:6633:16125:71456
35690	cellular response to drug	7 out of 33 genes, 21.2%	285 out of 6473 background genes, 4.4%	0.0877	0.0283	ERG2:ERG3:UPC2:ERG1:ERG24:NCP1:ERG11	44182:36180:45944:70887:30447:6631:6696:8204:6506:9267:71216:6412:36187:51668:44419:36171:36170:1766:45892:35690:6633:16125:71456
1901576	organic substance biosynthetic process	19 out of 33 genes, 57.6%	1865 out of 6473 background genes, 28.8%	0.09323	0.0273	ERG2:C1_00810W_A:ERG3:UPC2:ERG1:ERG10:MSC7:ERG24:ERG4:C3_01540W_A:SLD1:PGA10:ERG251:NCP1:ERG26:ERG11:C5_02590C_A:C6_02650C_A:ERG25	9060:7131:44182:5975:6890:36180:98717:45944:70887:30447:32543:6631:6696:7009:6820:462:8204:6506:9267:71216:30259:44011:6412:20028:6488:6897:36187:6679:51668:44419:15887:36171:6665:36170:1766:6879:45892:35690:6633:16125:71456
up-regulated - "function"
16491	oxidoreductase activity	12 out of 33 genes, 36.4%	430 out of 6473 background genes, 6.6%	1.87e-05	0	ERG3:ERG1:MSC7:ERG24:ERG4:SLD1:FRP1:ERG251:NCP1:ERG26:ERG11:ERG25	50613:50660:8144:3958:5506:4506:16705:16491:246:10181:252:248:3854:16620:9055:3857:254:8398:20037:293:70403
20037	heme binding	5 out of 33 genes, 15.2%	44 out of 6473 background genes, 0.7%	7.1e-05	0	SLD1:PGA7:RBT5:PGA10:ERG11	5506:16705:9055:8398:20037
46906	tetrapyrrole binding	5 out of 33 genes, 15.2%	44 out of 6473 background genes, 0.7%	7.1e-05	0	SLD1:PGA7:RBT5:PGA10:ERG11	5506:16705:9055:8398:20037
16705	oxidoreductase activity, acting on paired donors, with incorporation or reduction of molecular oxygen	5 out of 33 genes, 15.2%	45 out of 6473 background genes, 0.7%	7.96e-05	0	ERG3:ERG1:SLD1:ERG11:ERG25	50660:8144:5506:4506:16705:248:9055:3857:254:8398:20037:70403
5506	iron ion binding	5 out of 33 genes, 15.2%	54 out of 6473 background genes, 0.8%	0.00019	0	ERG3:ERG251:NCP1:ERG11:ERG25	3958:5506:16491:10181:248:9055:254:8398:20037
16709	oxidoreductase activity, acting on paired donors, with incorporation or reduction of molecular oxygen, NAD(P)H as one donor, and incorporation of one atom of oxygen	3 out of 33 genes, 9.1%	9 out of 6473 background genes, 0.1%	0.00029	0	ERG1:ERG11:ERG25	50660:8144:5506:4506:9055:3857:254:8398:20037:70403
4497	monooxygenase activity	3 out of 33 genes, 9.1%	24 out of 6473 background genes, 0.4%	0.00681	0	ERG1:ERG11:ERG25	50660:8144:5506:4506:9055:3857:254:8398:20037:70403
46914	transition metal ion binding	8 out of 33 genes, 24.2%	384 out of 6473 background genes, 5.9%	0.01597	0.01	ERG3:UPC2:SET3:STP4:ERG251:NCP1:ERG11:ERG25	981:3958:5506:978:8270:43565:1228:16491:10181:35064:248:9055:254:3700:8398:20037
16628	oxidoreductase activity, acting on the CH-CH group of donors, NAD or NADP as acceptor	2 out of 33 genes, 6.1%	10 out of 6473 background genes, 0.2%	0.03317	0.0222	ERG24:ERG4	50613:246
46872	metal ion binding	8 out of 33 genes, 24.2%	476 out of 6473 background genes, 7.4%	0.065	0.022	ERG3:UPC2:SET3:STP4:ERG251:NCP1:ERG11:ERG25	981:3958:5506:978:8270:43565:1228:16491:10181:35064:248:9055:254:3700:8398:20037
43169	cation binding	8 out of 33 genes, 24.2%	487 out of 6473 background genes, 7.5%	0.07511	0.0218	ERG3:UPC2:SET3:STP4:ERG251:NCP1:ERG11:ERG25	981:3958:5506:978:8270:43565:1228:16491:10181:35064:248:9055:254:3700:8398:20037
up-regulated - "component"
5783	endoplasmic reticulum	8 out of 33 genes, 24.2%	296 out of 6473 background genes, 4.6%	0.00274	0	ERG2:C1_00810W_A:ERG3:ERG1:ERG4:ERG26:ERG11:ERG25	5788:5737:5829:5789:16020:5783:5811:43541:16021:42406:5886
5886	plasma membrane	8 out of 33 genes, 24.2%	467 out of 6473 background genes, 7.2%	0.05947	0.14	ERG3:ERG1:C3_01540W_A:RBT5:ERG251:ERG11:C6_02650C_A:ERG25	5788:9986:9277:5789:16020:5783:5811:30445:5576:16021:5886
16020	membrane	14 out of 33 genes, 42.4%	1316 out of 6473 background genes, 20.3%	0.0984	0.1333	C1_00810W_A:ERG3:UPC2:ERG1:ERG24:ERG4:C3_01540W_A:RBT5:ERG251:ERG26:ERG11:C5_02590C_A:C6_02650C_A:ERG25	5737:9986:5829:5789:5783:48471:42645:16021:42406:5886:5788:5743:9277:16020:5634:5811:43541:30445:5576

## Sheet: GO_rpn4∆∆ +FLC
GOID	GO_term	Cluster frequency	Background frequency	Corrected P-value	False discovery rate	Gene(s) annotated to the term	Directly Annotated GOID List
down-regulated - "process"
8643	carbohydrate transport	54 out of 153 genes, 35.3%	585 out of 6473 background genes, 9.0%	4.94e-17	0	POL93:HGC1:HGT1:GAL1:GAL10:GAL102:GAL7:PLB5:AOX2:HYR1:C1_13840W_A:HGT6:HGT20:DCK1:PST1:GDH2:PST2:IRO1:C3_05990C_A:EVP1:C4_00080C_A:OPT6:ECE1:RBT1:HWP1:SAP10:C4_05250W_A:ARO9:GPX1:C6_02640C_A:HPD1:SAP5:ARG3:C6_03260W_A:AYR2:C6_03880W_A:C6_04410C_A:HXK1:SOD3:C7_00630C_A:GAC1:CUP9:DPP3:PCK1:ALK2:ADH5:OPT4:WOR3:CFL11:ALS3:CR_07220C_A:FRE7:PGA13:CR_09700W_A	6096:6006:30448:36178:1900445:43709:51701:19740:44010:33215:35672:6043:9073:44114:30447:6013:9072:9225:55085:43710:45454:19878:9272:9395:71216:1900241:1902859:6877:44663:6401:1900442:42149:6094:98609:30682:6979:9074:42450:34605:8152:30026:6807:422:51666:15893:51321:6046:19551:31505:15976:1900189:43707:45892:35556:949:321:36166:6715:36244:42125:6526:44406:1900430:1900239:10230:6824:34727:7094:3616…
71702	organic substance transport	66 out of 153 genes, 43.1%	1444 out of 6473 background genes, 22.3%	2.91e-06	0	POL93:HGC1:HGT1:GAL1:GAL10:GAL102:GAL7:PLB5:AOX2:HYR1:C1_13840W_A:SOD5:HGT6:HGT20:VPS20:CHK1:DCK1:PST1:GDH2:PST2:IRO1:C3_05990C_A:EVP1:C4_00080C_A:OPT6:ECE1:RBT1:HWP1:SAP10:C4_05250W_A:ARO9:C5_04870W_A:C6_00500C_A:C6_00710W_A:GPX1:CTA1:SLM2:C6_02160W_A:C6_02640C_A:C6_02720C_A:C6_02790C_A:HPD1:SAP5:ARG3:C6_03260W_A:AYR2:C6_03300C_A:C6_03880W_A:C6_04410C_A:HXK1:SOD3:C7_00630C_A:GAC1:CUP9:DPP3:PCK1:…	6096:48210:6006:36178:1900445:43709:30036:51701:97308:45324:19740:33215:6043:30447:9072:9225:16310:55085:70994:45454:9272:11:6468:16197:6401:7035:30950:71467:15031:71588:9074:34605:8152:6807:51666:6887:6046:15976:71285:1900189:45892:321:36166:36244:43161:44406:1900239:7094:30473:44182:5977:51017:7155:31929:45916:16567:6511:44409:71451:1904659:52164:10811:6355:6904:32258:34599:7089:1897:8643:30163…
44419	biological process involved in interspecies interaction between organisms	27 out of 153 genes, 17.6%	340 out of 6473 background genes, 5.3%	1.06e-05	0	HGC1:BRG1:UME6:RBT4:TYE7:HYR1:SSK1:SOD5:CHK1:PST1:PST2:IRO1:ECE1:RBT1:HWP1:SAP10:PHR1:SUN41:SAP5:SHE3:HXK1:WOR3:SRR1:CFL11:ALS3:YHB1:DEF1	6096:6006:36178:1900445:43709:51701:97308:45944:33215:6043:55:30447:45991:463:31589:16310:48315:55085:71475:70994:9272:6338:75306:31954:6468:7234:71467:71588:34605:6807:6887:6046:1900436:46210:1900189:45892:321:36166:36244:1900428:44406:1900239:6368:71474:44182:7155:71470:44409:71451:52164:6696:15671:6355:34599:7089:1897:8643:30163:9267:44011:48309:79:71218:6896:32445:9636:36177:42273:1678:160:19…
6810	transport	79 out of 153 genes, 51.6%	2021 out of 6473 background genes, 31.2%	5.03e-05	0	POL93:HGC1:HGT1:SHA3:GAL1:GAL10:GAL102:GAL7:C1_03870C_A:PLB5:AOX2:HYR1:C1_13840W_A:SSK1:SOD5:HGT6:HGT20:VPS20:CHK1:DCK1:PST1:GDH2:PST2:IRO1:C3_05990C_A:EVP1:C4_00080C_A:OPT6:ECE1:RBT1:HWP1:SAP10:C4_05250W_A:ARO9:C5_04870W_A:C6_00500C_A:C6_00710W_A:CTR1:GPX1:CTA1:SLM2:C6_02140W_A:C6_02150C_A:C6_02160W_A:C6_02180W_A:C6_02640C_A:C6_02720C_A:C6_02790C_A:HPD1:SAP5:SHE3:ARG3:C6_03260W_A:AYR2:C6_03300C_…	6096:48210:6006:36178:1900445:43709:30036:51701:97308:45324:19740:45944:33215:6043:55:30447:9072:9225:463:16310:48315:55085:71475:70994:45454:9272:6338:75306:31954:11:6468:16197:6401:7234:7035:30950:71467:15031:71588:8272:9074:34605:8152:6807:51666:6887:6046:1900436:10827:15976:46210:71285:1900189:45892:6825:321:36166:86:36244:43161:1900428:44406:1900239:7094:46352:30473:71474:44182:5977:51017:71…
51234	establishment of localization	79 out of 153 genes, 51.6%	2044 out of 6473 background genes, 31.6%	8.61e-05	0	POL93:HGC1:HGT1:SHA3:GAL1:GAL10:GAL102:GAL7:C1_03870C_A:PLB5:AOX2:HYR1:C1_13840W_A:SSK1:SOD5:HGT6:HGT20:VPS20:CHK1:DCK1:PST1:GDH2:PST2:IRO1:C3_05990C_A:EVP1:C4_00080C_A:OPT6:ECE1:RBT1:HWP1:SAP10:C4_05250W_A:ARO9:C5_04870W_A:C6_00500C_A:C6_00710W_A:CTR1:GPX1:CTA1:SLM2:C6_02140W_A:C6_02150C_A:C6_02160W_A:C6_02180W_A:C6_02640C_A:C6_02720C_A:C6_02790C_A:HPD1:SAP5:SHE3:ARG3:C6_03260W_A:AYR2:C6_03300C_…	6096:48210:6006:36178:1900445:43709:30036:51701:97308:45324:19740:45944:33215:6043:55:30447:9072:9225:463:16310:48315:55085:71475:70994:45454:9272:6338:75306:31954:11:6468:16197:6401:7234:7035:30950:71467:15031:71588:8272:9074:34605:8152:6807:51666:6887:6046:1900436:10827:15976:46210:71285:1900189:45892:6825:321:36166:86:36244:43161:1900428:44406:1900239:7094:46352:30473:71474:44182:5977:51017:71…
44010	single-species biofilm formation	15 out of 153 genes, 9.8%	135 out of 6473 background genes, 2.1%	0.00031	0	HGC1:BRG1:TYE7:HYR1:CHK1:ZFU2:ECE1:HWP1:PHR1:CZF1:SUN41:SAP5:ADH5:ALS3:DEF1	36178:1900445:43709:51701:97308:1900443:45944:33215:30447:45991:463:31589:16310:55085:70994:9272:6338:6468:71467:71588:6807:1900189:321:36166:36244:44406:1900239:6368:44182:7155:44409:6696:10811:6355:34599:7089:1897:8643:30163:9267:44011:79:36177:42273:36171:160:1900233:6508:36170:44407:920:5975:44010:70887:44114:9372:43710:1900231:71852:51042:71216:1900241:480:1900442:98609:30682:422:15893:31505…
51179	localization	81 out of 153 genes, 52.9%	2202 out of 6473 background genes, 34.0%	0.00051	0	POL93:HGC1:HGT1:SHA3:GAL1:GAL10:GAL102:GAL7:C1_03870C_A:PLB5:AOX2:HYR1:C1_13840W_A:SSK1:SOD5:HGT6:HGT20:VPS20:CHK1:DCK1:PST1:GDH2:UCF1:PST2:IRO1:C3_05990C_A:EVP1:C4_00080C_A:OPT6:ECE1:RBT1:HWP1:SAP10:C4_05250W_A:ARO9:C5_04870W_A:C6_00500C_A:C6_00710W_A:CTR1:GPX1:MAE1:CTA1:SLM2:C6_02140W_A:C6_02150C_A:C6_02160W_A:C6_02180W_A:C6_02640C_A:C6_02720C_A:C6_02790C_A:HPD1:SAP5:SHE3:ARG3:C6_03260W_A:AYR2:…	6096:48210:6006:36178:1900445:43709:30036:51701:97308:45324:19740:45944:33215:6043:55:30447:9072:9225:463:16310:48315:55085:71475:70994:45454:9272:6338:75306:31954:11:6520:6468:16197:6401:7234:7035:30950:71467:15031:71588:8272:9074:34605:8152:6807:51666:6887:6046:1900436:10827:15976:46210:71285:1900189:45892:6825:321:36166:86:36244:6090:43161:1900428:44406:1900239:7094:46352:30473:71474:44182:597…
42710	biofilm formation	15 out of 153 genes, 9.8%	146 out of 6473 background genes, 2.3%	0.00086	0.0025	HGC1:BRG1:TYE7:HYR1:CHK1:ZFU2:ECE1:HWP1:PHR1:CZF1:SUN41:SAP5:ADH5:ALS3:DEF1	36178:1900445:43709:51701:97308:1900443:45944:33215:30447:45991:463:31589:16310:55085:70994:9272:6338:6468:71467:71588:6807:1900189:321:36166:36244:44406:1900239:6368:44182:7155:44409:6696:10811:6355:34599:7089:1897:8643:30163:9267:44011:79:36177:42273:36171:160:1900233:6508:36170:44407:920:5975:44010:70887:44114:9372:43710:1900231:71852:51042:71216:1900241:480:1900442:98609:30682:422:15893:31505…
98630	aggregation of unicellular organisms	15 out of 153 genes, 9.8%	146 out of 6473 background genes, 2.3%	0.00086	0.0022	HGC1:BRG1:TYE7:HYR1:CHK1:ZFU2:ECE1:HWP1:PHR1:CZF1:SUN41:SAP5:ADH5:ALS3:DEF1	36178:1900445:43709:51701:97308:1900443:45944:33215:30447:45991:463:31589:16310:55085:70994:9272:6338:6468:71467:71588:6807:1900189:321:36166:36244:44406:1900239:6368:44182:7155:44409:6696:10811:6355:34599:7089:1897:8643:30163:9267:44011:79:36177:42273:36171:160:1900233:6508:36170:44407:920:5975:44010:70887:44114:9372:43710:1900231:71852:51042:71216:1900241:480:1900442:98609:30682:422:15893:31505…
98743	cell aggregation	15 out of 153 genes, 9.8%	146 out of 6473 background genes, 2.3%	0.00086	0.002	HGC1:BRG1:TYE7:HYR1:CHK1:ZFU2:ECE1:HWP1:PHR1:CZF1:SUN41:SAP5:ADH5:ALS3:DEF1	36178:1900445:43709:51701:97308:1900443:45944:33215:30447:45991:463:31589:16310:55085:70994:9272:6338:6468:71467:71588:6807:1900189:321:36166:36244:44406:1900239:6368:44182:7155:44409:6696:10811:6355:34599:7089:1897:8643:30163:9267:44011:79:36177:42273:36171:160:1900233:6508:36170:44407:920:5975:44010:70887:44114:9372:43710:1900231:71852:51042:71216:1900241:480:1900442:98609:30682:422:15893:31505…
44403	biological process involved in symbiotic interaction	14 out of 153 genes, 9.2%	134 out of 6473 background genes, 2.1%	0.0016	0.0018	HYR1:SSK1:SOD5:ECE1:HWP1:SAP10:PHR1:SUN41:SAP5:SHE3:HXK1:WOR3:ALS3:YHB1	6096:6006:36178:1900445:43709:51701:33215:6043:55:30447:463:31589:48315:55085:71475:75306:31954:7234:71467:71588:34605:6807:6887:6046:1900436:46210:36166:36244:1900428:44406:1900239:71474:44182:7155:71470:44409:71451:52164:6696:15671:6355:34599:1897:8643:30163:9267:44011:48309:71218:6896:32445:9636:42273:1678:160:6508:70301:36170:44407:1902170:920:30448:5975:44010:44114:8298:6013:6801:43710:71852…
44011	single-species biofilm formation on inanimate substrate	13 out of 153 genes, 8.5%	117 out of 6473 background genes, 1.8%	0.00185	0.0017	HGC1:BRG1:TYE7:CHK1:ZFU2:ECE1:HWP1:PHR1:CZF1:SUN41:ADH5:ALS3:DEF1	36178:1900445:43709:51701:97308:1900443:45944:33215:30447:45991:463:31589:16310:70994:9272:6338:6468:71467:71588:1900189:321:36166:36244:44406:1900239:6368:44182:7155:44409:6696:10811:6355:34599:7089:1897:8643:9267:44011:79:36177:42273:36171:160:1900233:6508:36170:44407:920:5975:70887:44114:9372:43710:1900231:71852:51042:71216:1900241:480:1900442:98609:422:31505:43707:6623:1900430:34727:36180:328…
90609	single-species submerged biofilm formation	13 out of 153 genes, 8.5%	129 out of 6473 background genes, 2.0%	0.00553	0.0015	HGC1:BRG1:TYE7:CHK1:ZFU2:ECE1:HWP1:PHR1:CZF1:SUN41:ADH5:ALS3:DEF1	36178:1900445:43709:51701:97308:1900443:45944:33215:30447:45991:463:31589:16310:70994:9272:6338:6468:71467:71588:1900189:321:36166:36244:44406:1900239:6368:44182:7155:44409:6696:10811:6355:34599:7089:1897:8643:9267:44011:79:36177:42273:36171:160:1900233:6508:36170:44407:920:5975:70887:44114:9372:43710:1900231:71852:51042:71216:1900241:480:1900442:98609:422:31505:43707:6623:1900430:34727:36180:328…
90605	submerged biofilm formation	13 out of 153 genes, 8.5%	132 out of 6473 background genes, 2.0%	0.00712	0.0014	HGC1:BRG1:TYE7:CHK1:ZFU2:ECE1:HWP1:PHR1:CZF1:SUN41:ADH5:ALS3:DEF1	36178:1900445:43709:51701:97308:1900443:45944:33215:30447:45991:463:31589:16310:70994:9272:6338:6468:71467:71588:1900189:321:36166:36244:44406:1900239:6368:44182:7155:44409:6696:10811:6355:34599:7089:1897:8643:9267:44011:79:36177:42273:36171:160:1900233:6508:36170:44407:920:5975:70887:44114:9372:43710:1900231:71852:51042:71216:1900241:480:1900442:98609:422:31505:43707:6623:1900430:34727:36180:328…
33499	galactose catabolic process via UDP-galactose	3 out of 153 genes, 2.0%	3 out of 6473 background genes, 0.0%	0.0075	0.0013	GAL1:GAL10:GAL7	30447:9272:44182:34599:8643:60257:46835:6012:42149:42125:1900429:33499:19388:15757:1403:52574:411
22610	biological adhesion	13 out of 153 genes, 8.5%	133 out of 6473 background genes, 2.1%	0.00773	0.0012	HYR1:SSK1:HWP1:SAP10:PHR1:CZF1:C5_02110W_A:SUN41:SAP5:HXK1:WOR3:ALS3:DEF1	6096:6006:36178:1900445:43709:51701:1900443:33215:6043:30447:463:31589:48315:55085:71475:75306:31954:7234:71467:71588:34605:6807:6046:10972:1900436:1900189:36166:36244:43161:1900428:44406:1900239:71474:44182:7155:71470:44409:6696:10811:6355:34599:8643:30163:9267:44011:32445:42273:1678:36171:160:6508:70301:36170:44407:920:30448:5975:44010:44114:9372:6013:43710:1900231:71852:71216:1900241:44663:480…
51701	biological process involved in interaction with host	10 out of 153 genes, 6.5%	84 out of 6473 background genes, 1.3%	0.01446	0.0012	HYR1:SSK1:SOD5:ECE1:HWP1:PHR1:SHE3:HXK1:ALS3:YHB1	6096:6006:36178:1900445:43709:51701:33215:6043:55:30447:463:31589:48315:55085:71475:75306:31954:7234:71467:71588:34605:6887:6046:1900436:46210:36244:1900428:44406:1900239:71474:44182:7155:71470:44409:71451:52164:15671:6355:34599:1897:8643:9267:44011:48309:71218:6896:32445:9636:42273:1678:160:70301:36170:44407:1902170:30448:5975:44114:8298:6013:6801:43710:71216:480:1900442:98609:2000251:30682:1589…
44406	adhesion of symbiont to host	9 out of 153 genes, 5.9%	68 out of 6473 background genes, 1.1%	0.01578	0.0011	HYR1:HWP1:SAP10:PHR1:SUN41:SAP5:HXK1:WOR3:ALS3	6096:6006:43709:51701:33215:6043:30447:463:31589:55085:71467:6807:6046:36166:44406:1900239:44182:7155:44409:6696:8643:30163:44011:32445:42273:1678:6508:44407:920:30448:5975:44010:44114:6013:43710:71852:71216:1900241:44663:480:98609:30682:15893:31505:43707:46323:36180:6000:44270:43708:6897:44419:472:35690:6878
6979	response to oxidative stress	13 out of 153 genes, 8.5%	151 out of 6473 background genes, 2.3%	0.03006	0.0021	GAL10:SSK1:SOD5:CHK1:PST1:PST2:C5_02110W_A:GPX2:GPX1:HAT2:SOD3:SRR1:YHB1	6974:36178:1900445:97308:30447:16310:48315:55085:71475:70994:9272:6333:75306:31954:6468:7234:71467:71588:34605:6887:10972:1900436:46210:45892:36244:43161:1900428:71474:44182:7155:71470:71451:52164:15671:6355:34599:8643:9267:2000221:44011:16573:60257:71218:6896:9636:160:6508:70301:36170:6012:1902170:6801:6348:1900231:51042:71216:1900442:42149:1903614:2000251:6979:422:15893:52163:31505:6970:70458:6…
30447	filamentous growth	30 out of 153 genes, 19.6%	610 out of 6473 background genes, 9.4%	0.04204	0.003	HGC1:HGT1:SHA3:GAL10:C1_03870C_A:BRG1:UME6:TYE7:SSK1:CHA1:VPS20:CHK1:DCK1:IRO1:ZFU2:PHR1:CZF1:SUN41:CTA1:SHE3:SNF4:HXK1:CUP9:SRR1:CFL11:ALS3:YHB1:PGA13:DEF1:MAL2	6096:6006:36178:1900445:43709:51701:97308:45324:1900443:45944:33215:6043:55:30447:45991:463:31589:16310:48315:55085:71475:70994:9272:6338:75306:31954:6468:7234:71467:15031:71588:34605:51666:6887:6046:1900436:10827:46210:71285:1900189:321:36166:86:36244:43161:1900428:44406:1900239:6368:46352:71474:44182:7155:45916:6511:71470:44409:1904659:6696:15671:10811:6355:6914:34599:7089:1897:8643:9267:44011:…
9607	response to biotic stimulus	19 out of 153 genes, 12.4%	302 out of 6473 background genes, 4.7%	0.04694	0.0029	HGC1:SHA3:C1_03870C_A:BRG1:UME6:HYR1:SSK1:SOD5:CHK1:DCK1:ZFU2:CZF1:SUN41:SHE3:SNF4:SRR1:YHB1:DEF1:MAL2	36178:1900445:43709:97308:1900443:45944:55:30447:16310:48315:55085:71475:70994:9272:6338:75306:31954:6468:7234:71467:71588:34605:51666:6887:1900436:10827:46210:1900189:321:36166:86:36244:43161:1900428:44406:1900239:46352:71474:44182:7155:6511:71470:71451:52164:6696:15671:10811:6355:6914:34599:7089:1897:8643:9267:44011:48309:79:71218:6896:9636:7031:10515:36171:160:1900233:70301:36170:71244:44843:4…
44182	filamentous growth of a population of unicellular organisms	25 out of 153 genes, 16.3%	469 out of 6473 background genes, 7.2%	0.05199	0.0045	HGC1:HGT1:SHA3:GAL10:C1_03870C_A:BRG1:UME6:TYE7:SSK1:VPS20:CHK1:DCK1:ZFU2:PHR1:CZF1:SUN41:SHE3:SNF4:HXK1:SRR1:ALS3:YHB1:PGA13:DEF1:MAL2	6096:6006:36178:1900445:43709:51701:97308:45324:1900443:45944:33215:6043:55:30447:45991:463:31589:16310:48315:55085:71475:70994:9272:6338:75306:31954:6468:7234:71467:71588:34605:51666:6887:6046:1900436:10827:46210:71285:1900189:321:36166:86:36244:43161:1900428:44406:1900239:6368:46352:71474:44182:7155:45916:6511:71470:44409:1904659:6696:15671:10811:6355:6914:34599:7089:1897:8643:9267:44011:48309:…
40007	growth	30 out of 153 genes, 19.6%	618 out of 6473 background genes, 9.5%	0.05345	0.0043	HGC1:HGT1:SHA3:GAL10:C1_03870C_A:BRG1:UME6:TYE7:SSK1:CHA1:VPS20:CHK1:DCK1:IRO1:ZFU2:PHR1:CZF1:SUN41:CTA1:SHE3:SNF4:HXK1:CUP9:SRR1:CFL11:ALS3:YHB1:PGA13:DEF1:MAL2	6096:6006:36178:1900445:43709:51701:97308:45324:1900443:45944:33215:6043:55:30447:45991:463:31589:16310:48315:55085:71475:70994:9272:6338:75306:31954:6468:7234:71467:15031:71588:34605:51666:6887:6046:1900436:10827:46210:71285:1900189:321:36166:86:36244:43161:1900428:44406:1900239:6368:46352:71474:44182:7155:45916:6511:71470:44409:1904659:6696:15671:10811:6355:6914:34599:7089:1897:8643:9267:44011:…
44407	single-species biofilm formation in or on host organism	4 out of 153 genes, 2.6%	12 out of 6473 background genes, 0.2%	0.07419	0.005	HYR1:HWP1:PHR1:SUN41	51701:30447:463:31589:55085:71467:44406:44182:7155:44409:6696:8643:44011:42273:44407:920:5975:44114:71852:71216:480:98609:30682:15893:31505:43707:36180:43708:44419:472:35690
down-regulated - "function"
156	phosphorelay response regulator activity	3 out of 153 genes, 2.0%	7 out of 6473 background genes, 0.1%	0.0448	0.3	SSK1:CHK1:SRR1	155:30295:156:31435:5524
60089	molecular transducer activity	4 out of 153 genes, 2.6%	16 out of 6473 background genes, 0.2%	0.04638	0.15	SSK1:CHK1:WSC2:SRR1	4888:155:30295:156:31435:5524
16491	oxidoreductase activity	22 out of 153 genes, 14.4%	430 out of 6473 background genes, 6.6%	0.04694	0.1	AOX2:SOD5:PST1:GDH2:PST2:C2_10070W_A:C4_04720W_A:ARD:GPX2:GPX1:MAE1:HPD1:AYR2:C6_03880W_A:C6_04410C_A:SOD3:C7_00430W_A:ALK2:ADH5:CFL11:FRE7:YHB1	3955:5506:47565:51287:8270:4471:5507:16616:50661:4352:50625:16491:16712:4470:16747:9055:4602:8941:19825:4487:4497:9916:30145:16175:8823:4784:16705:10181:4488:16655:4616:16966:20037:47002:293
down-regulated - "component"
30446	hyphal cell wall	10 out of 153 genes, 6.5%	69 out of 6473 background genes, 1.1%	0.00039	0	PLB5:HYR1:SOD5:PST2:ECE1:RBT1:HWP1:PHR1:C5_02110W_A:ALS3	5737:5768:5829:9986:46658:33101:5621:5886:9277:5634:5937:30428:1903561:30445:5576:30446:45121
5576	extracellular region	16 out of 153 genes, 10.5%	197 out of 6473 background genes, 3.0%	0.00136	0	HGT1:RBT4:PLB5:HYR1:SOD5:HGT6:PST2:EVP1:ECE1:RBT1:SAP10:PHR1:SUN41:SAP5:ALS3:MAL2	5622:9986:46658:31966:33101:16021:5621:5886:9277:16020:5887:30428:1903561:30445:5576:45121:30446:62040:51285
1903561	extracellular vesicle	9 out of 153 genes, 5.9%	72 out of 6473 background genes, 1.1%	0.00412	0	HGT1:RBT4:PLB5:HGT6:EVP1:SAP10:PHR1:SUN41:ALS3	9986:46658:31966:33101:16021:5621:5886:9277:16020:5887:30428:1903561:30445:5576:45121:30446:51285
43230	extracellular organelle	9 out of 153 genes, 5.9%	72 out of 6473 background genes, 1.1%	0.00412	0	HGT1:RBT4:PLB5:HGT6:EVP1:SAP10:PHR1:SUN41:ALS3	9986:46658:31966:33101:16021:5621:5886:9277:16020:5887:30428:1903561:30445:5576:45121:30446:51285
65010	extracellular membrane-bounded organelle	9 out of 153 genes, 5.9%	72 out of 6473 background genes, 1.1%	0.00412	0	HGT1:RBT4:PLB5:HGT6:EVP1:SAP10:PHR1:SUN41:ALS3	9986:46658:31966:33101:16021:5621:5886:9277:16020:5887:30428:1903561:30445:5576:45121:30446:51285
5618	cell wall	13 out of 153 genes, 8.5%	163 out of 6473 background genes, 2.5%	0.01086	0.0067	PLB5:HYR1:SOD5:PST2:ECE1:RBT1:HWP1:SAP10:PHR1:C5_02110W_A:SUN41:ALS3:PGA13	5737:5768:5829:9986:46658:33101:5621:5886:9277:5634:30428:5937:1903561:30445:5576:45121:30446
9277	fungal-type cell wall	13 out of 153 genes, 8.5%	163 out of 6473 background genes, 2.5%	0.01086	0.0057	PLB5:HYR1:SOD5:PST2:ECE1:RBT1:HWP1:SAP10:PHR1:C5_02110W_A:SUN41:ALS3:PGA13	5737:5768:5829:9986:46658:33101:5621:5886:9277:5634:30428:5937:1903561:30445:5576:45121:30446
30312	external encapsulating structure	14 out of 153 genes, 9.2%	219 out of 6473 background genes, 3.4%	0.05979	0.025	PLB5:HYR1:SOD5:PST2:ECE1:RBT1:HWP1:SAP10:PHR1:C5_02110W_A:SUN41:SAP5:ALS3:PGA13	5622:5737:5768:5829:9986:46658:33101:5621:5886:9277:5634:30428:5937:1903561:30445:5576:45121:30446:62040
9986	cell surface	13 out of 153 genes, 8.5%	200 out of 6473 background genes, 3.1%	0.08023	0.0289	RBT4:PLB5:HYR1:SOD5:PGA54:RBT1:HWP1:SAP10:PHR1:SUN41:IHD1:ALS3:PGA13	9986:46658:33101:16021:5621:5886:9277:30428:5937:1903561:30445:5576:45121:30446
up-regulated - "process"
46165	alcohol biosynthetic process	19 out of 172 genes, 11.0%	187 out of 6473 background genes, 2.9%	0.00023	0	ERG2:XOG1:ERG3:UPC2:ERG1:ERG28:THI20:ERG24:ERG4:C3_01540W_A:ERG6:THI6:PGA10:ERG251:ERG11:CYB5:ERG25:ERG13:INO1	6021:43161:70879:10142:34727:9230:44182:36180:6511:45944:70887:30447:6084:6631:6696:31589:16126:6355:45454:8204:6506:71216:9267:44011:6412:8654:20028:36187:15893:6073:9228:51668:44419:31505:36171:6508:36170:1766:6879:45892:35690:44407:6633:1904541:16125:71456:70988
98657	import into cell	8 out of 172 genes, 4.7%	30 out of 6473 background genes, 0.5%	0.00042	0	CCH1:FTR1:ITR1:SIT1:C3_03230C_A:FRP1:PGA10:FET3	44406:34727:15798:9826:98703:30448:51701:1516:15891:33215:1904659:6696:48315:1904679:10106:6506:1903692:8643:44011:71260:34755:20028:6826:42928:44718:15893:6816:1901684:44419:31505:6508:6879:35690:43666
1901617	organic hydroxy compound biosynthetic process	19 out of 172 genes, 11.0%	197 out of 6473 background genes, 3.0%	0.00053	0	ERG2:XOG1:ERG3:UPC2:ERG1:ERG28:THI20:ERG24:ERG4:C3_01540W_A:ERG6:THI6:PGA10:ERG251:ERG11:CYB5:ERG25:ERG13:INO1	6021:43161:70879:10142:34727:9230:44182:36180:6511:45944:70887:30447:6084:6631:6696:31589:16126:6355:45454:8204:6506:9267:71216:44011:6412:8654:20028:36187:15893:9228:6073:51668:44419:31505:36171:6508:36170:1766:6879:45892:44407:35690:6633:1904541:16125:70988:71456
6066	alcohol metabolic process	20 out of 172 genes, 11.6%	219 out of 6473 background genes, 3.4%	0.00065	0	ERG2:XOG1:ERG3:UPC2:ERG1:ERG28:THI20:ERG24:ERG4:C3_01540W_A:ERG6:C3_02850C_A:THI6:PGA10:ERG251:ERG11:CYB5:ERG25:ERG13:INO1	6021:43161:70879:10142:34727:9230:1901089:44182:36180:6511:45944:70887:30447:6084:6631:6696:463:31589:16126:6355:45454:8204:6506:9267:71216:44011:480:6412:8654:20028:34209:9636:36187:15893:6066:9228:6073:8202:51668:42273:44419:31505:36171:6508:36170:472:1766:6879:45892:44407:35690:6633:1904541:16125:70988:71456
16125	sterol metabolic process	17 out of 172 genes, 9.9%	175 out of 6473 background genes, 2.7%	0.00188	0	ERG2:XOG1:ERG3:UPC2:ERG1:ERG28:ERG24:ERG4:C3_01540W_A:ERG6:C3_02850C_A:PGA10:ERG251:ERG11:CYB5:ERG25:ERG13	70879:10142:1901089:44182:36180:45944:70887:30447:6084:6631:6696:463:31589:16126:8204:6506:9267:71216:44011:480:6412:20028:34209:9636:36187:15893:6066:6073:8202:51668:42273:44419:31505:36171:36170:472:1766:6879:45892:44407:35690:6633:1904541:16125:70988:71456
8202	steroid metabolic process	17 out of 172 genes, 9.9%	177 out of 6473 background genes, 2.7%	0.0022	0	ERG2:XOG1:ERG3:UPC2:ERG1:ERG28:ERG24:ERG4:C3_01540W_A:ERG6:C3_02850C_A:PGA10:ERG251:ERG11:CYB5:ERG25:ERG13	70879:10142:1901089:44182:36180:45944:70887:30447:6084:6631:6696:463:31589:16126:8204:6506:9267:71216:44011:480:6412:20028:34209:9636:36187:15893:6066:6073:8202:51668:42273:44419:31505:36171:36170:472:1766:6879:45892:44407:35690:6633:1904541:16125:70988:71456
16129	phytosteroid biosynthetic process	16 out of 172 genes, 9.3%	162 out of 6473 background genes, 2.5%	0.003	0	ERG2:XOG1:ERG3:UPC2:ERG1:ERG28:ERG24:ERG4:C3_01540W_A:ERG6:PGA10:ERG251:ERG11:CYB5:ERG25:ERG13	70879:10142:44182:36180:45944:70887:30447:6084:6631:6696:31589:16126:8204:6506:9267:71216:44011:6412:20028:36187:15893:6073:51668:44419:31505:36171:36170:1766:6879:45892:44407:35690:6633:1904541:16125:70988:71456
1902653	secondary alcohol biosynthetic process	16 out of 172 genes, 9.3%	162 out of 6473 background genes, 2.5%	0.003	0	ERG2:XOG1:ERG3:UPC2:ERG1:ERG28:ERG24:ERG4:C3_01540W_A:ERG6:PGA10:ERG251:ERG11:CYB5:ERG25:ERG13	70879:10142:44182:36180:45944:70887:30447:6084:6631:6696:31589:16126:8204:6506:9267:71216:44011:6412:20028:36187:15893:6073:51668:44419:31505:36171:36170:1766:6879:45892:44407:35690:6633:1904541:16125:70988:71456
44108	cellular alcohol biosynthetic process	16 out of 172 genes, 9.3%	162 out of 6473 background genes, 2.5%	0.003	0	ERG2:XOG1:ERG3:UPC2:ERG1:ERG28:ERG24:ERG4:C3_01540W_A:ERG6:PGA10:ERG251:ERG11:CYB5:ERG25:ERG13	70879:10142:44182:36180:45944:70887:30447:6084:6631:6696:31589:16126:8204:6506:9267:71216:44011:6412:20028:36187:15893:6073:51668:44419:31505:36171:36170:1766:6879:45892:44407:35690:6633:1904541:16125:70988:71456
6696	ergosterol biosynthetic process	16 out of 172 genes, 9.3%	162 out of 6473 background genes, 2.5%	0.003	0	ERG2:XOG1:ERG3:UPC2:ERG1:ERG28:ERG24:ERG4:C3_01540W_A:ERG6:PGA10:ERG251:ERG11:CYB5:ERG25:ERG13	70879:10142:44182:36180:45944:70887:30447:6084:6631:6696:31589:16126:8204:6506:9267:71216:44011:6412:20028:36187:15893:6073:51668:44419:31505:36171:36170:1766:6879:45892:44407:35690:6633:1904541:16125:70988:71456
97384	cellular lipid biosynthetic process	16 out of 172 genes, 9.3%	162 out of 6473 background genes, 2.5%	0.003	0	ERG2:XOG1:ERG3:UPC2:ERG1:ERG28:ERG24:ERG4:C3_01540W_A:ERG6:PGA10:ERG251:ERG11:CYB5:ERG25:ERG13	70879:10142:44182:36180:45944:70887:30447:6084:6631:6696:31589:16126:8204:6506:9267:71216:44011:6412:20028:36187:15893:6073:51668:44419:31505:36171:36170:1766:6879:45892:44407:35690:6633:1904541:16125:70988:71456
16126	sterol biosynthetic process	16 out of 172 genes, 9.3%	165 out of 6473 background genes, 2.5%	0.0038	0	ERG2:XOG1:ERG3:UPC2:ERG1:ERG28:ERG24:ERG4:C3_01540W_A:ERG6:PGA10:ERG251:ERG11:CYB5:ERG25:ERG13	70879:10142:44182:36180:45944:70887:30447:6084:6631:6696:31589:16126:8204:6506:9267:71216:44011:6412:20028:36187:15893:6073:51668:44419:31505:36171:36170:1766:6879:45892:44407:35690:6633:1904541:16125:70988:71456
16128	phytosteroid metabolic process	16 out of 172 genes, 9.3%	165 out of 6473 background genes, 2.5%	0.0038	0	ERG2:XOG1:ERG3:UPC2:ERG1:ERG28:ERG24:ERG4:C3_01540W_A:ERG6:PGA10:ERG251:ERG11:CYB5:ERG25:ERG13	70879:10142:44182:36180:45944:70887:30447:6084:6631:6696:31589:16126:8204:6506:9267:71216:44011:6412:20028:36187:15893:6073:51668:44419:31505:36171:36170:1766:6879:45892:44407:35690:6633:1904541:16125:70988:71456
44107	cellular alcohol metabolic process	16 out of 172 genes, 9.3%	165 out of 6473 background genes, 2.5%	0.0038	0	ERG2:XOG1:ERG3:UPC2:ERG1:ERG28:ERG24:ERG4:C3_01540W_A:ERG6:PGA10:ERG251:ERG11:CYB5:ERG25:ERG13	70879:10142:44182:36180:45944:70887:30447:6084:6631:6696:31589:16126:8204:6506:9267:71216:44011:6412:20028:36187:15893:6073:51668:44419:31505:36171:36170:1766:6879:45892:44407:35690:6633:1904541:16125:70988:71456
6694	steroid biosynthetic process	16 out of 172 genes, 9.3%	165 out of 6473 background genes, 2.5%	0.0038	0	ERG2:XOG1:ERG3:UPC2:ERG1:ERG28:ERG24:ERG4:C3_01540W_A:ERG6:PGA10:ERG251:ERG11:CYB5:ERG25:ERG13	70879:10142:44182:36180:45944:70887:30447:6084:6631:6696:31589:16126:8204:6506:9267:71216:44011:6412:20028:36187:15893:6073:51668:44419:31505:36171:36170:1766:6879:45892:44407:35690:6633:1904541:16125:70988:71456
8204	ergosterol metabolic process	16 out of 172 genes, 9.3%	165 out of 6473 background genes, 2.5%	0.0038	0	ERG2:XOG1:ERG3:UPC2:ERG1:ERG28:ERG24:ERG4:C3_01540W_A:ERG6:PGA10:ERG251:ERG11:CYB5:ERG25:ERG13	70879:10142:44182:36180:45944:70887:30447:6084:6631:6696:31589:16126:8204:6506:9267:71216:44011:6412:20028:36187:15893:6073:51668:44419:31505:36171:36170:1766:6879:45892:44407:35690:6633:1904541:16125:70988:71456
33212	iron import into cell	4 out of 172 genes, 2.3%	6 out of 6473 background genes, 0.1%	0.00394	0	FTR1:SIT1:FRP1:FET3	44406:51701:1516:15891:33215:10106:6506:8643:34755:6826:42928:44718:15893:1901684:44419:35690
1901615	organic hydroxy compound metabolic process	20 out of 172 genes, 11.6%	246 out of 6473 background genes, 3.8%	0.00395	0	ERG2:XOG1:ERG3:UPC2:ERG1:ERG28:THI20:ERG24:ERG4:C3_01540W_A:ERG6:C3_02850C_A:THI6:PGA10:ERG251:ERG11:CYB5:ERG25:ERG13:INO1	6021:43161:70879:10142:34727:9230:1901089:44182:36180:6511:45944:70887:30447:6084:6631:6696:463:31589:16126:6355:45454:8204:6506:9267:71216:44011:480:6412:8654:20028:34209:9636:36187:15893:6066:9228:6073:8202:51668:42273:44419:31505:36171:6508:36170:472:1766:6879:45892:44407:35690:6633:1904541:16125:70988:71456
1902652	secondary alcohol metabolic process	16 out of 172 genes, 9.3%	169 out of 6473 background genes, 2.6%	0.00518	0.0011	ERG2:XOG1:ERG3:UPC2:ERG1:ERG28:ERG24:ERG4:C3_01540W_A:ERG6:PGA10:ERG251:ERG11:CYB5:ERG25:ERG13	70879:10142:44182:36180:45944:70887:30447:6084:6631:6696:31589:16126:8204:6506:9267:71216:44011:6412:20028:36187:15893:6073:51668:44419:31505:36171:36170:1766:6879:45892:44407:35690:6633:1904541:16125:70988:71456
34755	iron ion transmembrane transport	5 out of 172 genes, 2.9%	13 out of 6473 background genes, 0.2%	0.00771	0.001	FTH1:FTR1:SIT1:FRP1:FET3	44406:51701:1516:15891:33215:10106:6506:8643:34755:6826:42928:44718:6897:15893:1901684:44419:35690
6875	cellular metal ion homeostasis	12 out of 172 genes, 7.0%	108 out of 6473 background genes, 1.7%	0.01461	0.0029	CCH1:MTM1:CRP1:HAP43:C1_13490C_A:FTR1:AMO1:SIT1:FRP1:PGA10:FET3:TPO4	43161:44406:71469:9826:98703:43619:30448:51701:1516:6511:15891:33215:6696:55085:48315:70316:45454:34757:10106:6506:8643:31921:15691:44011:71260:15848:34755:20028:6826:6810:42928:44718:15893:33217:6816:1990961:1901684:90375:44419:30150:31505:6874:15673:6879:296:35690:6878:6825:43666:9310
6879	cellular iron ion homeostasis	8 out of 172 genes, 4.7%	47 out of 6473 background genes, 0.7%	0.01562	0.0027	MTM1:HAP43:FTR1:SIT1:FRP1:PGA10:FET3:TPO4	44406:71469:43619:51701:1516:15891:33215:6696:55085:45454:34757:10106:6506:8643:31921:44011:15848:34755:20028:6826:42928:44718:15893:33217:1990961:1901684:90375:44419:30150:6879:296:35690
44255	cellular lipid metabolic process	27 out of 172 genes, 15.7%	440 out of 6473 background genes, 6.8%	0.01809	0.0026	ERG2:C1_00810W_A:XOG1:ICL1:ERG3:RHD1:C1_06270W_A:UPC2:ERG1:FGR43:C1_13490C_A:FTR1:ERG28:PLB4.5:ERG24:ERG4:C3_01540W_A:ERG6:C3_02850C_A:PGA10:ERG251:ERG11:FET3:CYB5:ERG25:ERG13:INO1	6021:70879:10142:5975:51701:45944:33215:70887:30447:6084:6631:463:31589:16126:55085:9395:6688:10106:71216:480:9062:45733:20028:34209:6488:36187:8152:422:51666:15893:6066:6073:51668:31505:15976:1766:45892:1904541:43161:34727:44182:1901089:36180:70135:6511:1516:6696:70316:8204:6506:8643:6097:30259:9267:44011:34755:6412:8654:6826:6810:9636:8202:1901684:44419:42273:36171:6874:36170:472:6879:35690:444…
55065	metal ion homeostasis	12 out of 172 genes, 7.0%	112 out of 6473 background genes, 1.7%	0.0211	0.0025	CCH1:MTM1:CRP1:HAP43:C1_13490C_A:FTR1:AMO1:SIT1:FRP1:PGA10:FET3:TPO4	71469:43619:30448:51701:15891:33215:55085:48315:45454:10106:15691:71260:20028:15893:6816:90375:30150:31505:6825:43666:43161:44406:9826:98703:1516:6511:6696:70316:34757:6506:8643:31921:44011:15848:34755:6826:6810:42928:44718:33217:1990961:1901684:44419:6874:15673:6879:296:35690:6878:9310
55072	iron ion homeostasis	8 out of 172 genes, 4.7%	49 out of 6473 background genes, 0.8%	0.02141	0.0024	MTM1:HAP43:FTR1:SIT1:FRP1:PGA10:FET3:TPO4	71469:43619:51701:15891:33215:55085:45454:10106:20028:15893:90375:30150:44406:1516:6696:34757:6506:8643:31921:44011:15848:34755:6826:42928:44718:33217:1990961:1901684:44419:6879:296:35690
46916	cellular transition metal ion homeostasis	10 out of 172 genes, 5.8%	79 out of 6473 background genes, 1.2%	0.02274	0.0023	MTM1:CRP1:HAP43:FTR1:AMO1:SIT1:FRP1:PGA10:FET3:TPO4	71469:43619:51701:15891:33215:55085:45454:10106:15691:20028:15893:90375:30150:6825:43161:44406:1516:6511:6696:34757:6506:8643:31921:44011:15848:34755:6826:42928:44718:33217:1990961:1901684:44419:15673:6879:296:35690:6878:9310
8610	lipid biosynthetic process	23 out of 172 genes, 13.4%	348 out of 6473 background genes, 5.4%	0.02372	0.0022	ERG2:XOG1:ERG3:RHD1:C1_06270W_A:UPC2:ERG1:FGR43:C1_13490C_A:FTR1:ERG28:ERG24:ERG4:C3_01540W_A:ERG6:PGA10:ERG251:ERG11:FET3:CYB5:ERG25:ERG13:INO1	6021:70879:10142:51701:45944:33215:70887:30447:6084:6631:31589:16126:55085:6688:10106:71216:20028:36187:15893:6073:51668:31505:1766:45892:1904541:43161:34727:44182:36180:70135:6511:1516:6696:70316:8204:6506:8643:9267:44011:6412:34755:8654:6826:6810:1901684:44419:36171:6874:36170:6879:44407:35690:6633:16125:70988:71456
55076	transition metal ion homeostasis	10 out of 172 genes, 5.8%	81 out of 6473 background genes, 1.3%	0.02832	0.0029	MTM1:CRP1:HAP43:FTR1:AMO1:SIT1:FRP1:PGA10:FET3:TPO4	71469:43619:51701:15891:33215:55085:45454:10106:15691:20028:15893:90375:30150:6825:43161:44406:1516:6511:6696:34757:6506:8643:31921:44011:15848:34755:6826:42928:44718:33217:1990961:1901684:44419:15673:6879:296:35690:6878:9310
6629	lipid metabolic process	27 out of 172 genes, 15.7%	463 out of 6473 background genes, 7.2%	0.04401	0.0028	ERG2:C1_00810W_A:XOG1:ICL1:ERG3:RHD1:C1_06270W_A:UPC2:ERG1:FGR43:C1_13490C_A:FTR1:ERG28:PLB4.5:ERG24:ERG4:C3_01540W_A:ERG6:C3_02850C_A:PGA10:ERG251:ERG11:FET3:CYB5:ERG25:ERG13:INO1	6021:70879:10142:5975:51701:45944:33215:70887:30447:6084:6631:463:31589:16126:55085:9395:6688:10106:71216:480:9062:45733:20028:34209:6488:36187:8152:422:51666:15893:6066:6073:51668:31505:15976:1766:45892:1904541:43161:34727:1901089:44182:36180:70135:6511:1516:6696:70316:8204:6506:6097:8643:9267:30259:44011:6412:34755:8654:6826:6810:9636:8202:1901684:42273:44419:36171:6874:36170:472:6879:44407:356…
55085	transmembrane transport	29 out of 172 genes, 16.9%	525 out of 6473 background genes, 8.1%	0.06136	0.0033	CCH1:PUT4:MIA40:SSA2:MTM1:FGR43:FTH1:HAP43:HSP70:C1_13490C_A:FTR1:C2_02580W_A:SSY1:ITR1:FRE9:C2_07240C_A:SIT1:HGT19:C3_03230C_A:C3_05900W_A:FRP1:GIT3:MDJ1:PGA37:FET3:OPT1:AQY1:TPO4:CR_07480W_A	15798:71469:36178:43619:30448:90344:43200:51701:19740:35672:15891:33215:15833:6833:30447:44416:463:55085:48315:1904679:45454:6458:34488:10106:1903692:71216:71260:34605:8152:15893:422:15718:6816:90375:30150:31505:36244:43666:30437:43161:44406:34727:6457:9826:98703:35719:2:36180:1516:71470:44409:1904659:760:6817:70316:42026:1407:31669:34757:6506:8643:31921:6515:44011:15848:34755:6412:1901583:6826:6…
44283	small molecule biosynthetic process	23 out of 172 genes, 13.4%	381 out of 6473 background genes, 5.9%	0.09497	0.0039	RIM8:LEU4:ERG2:XOG1:ERG3:UPC2:ERG1:ERG28:THI20:ERG24:ERG4:C3_01540W_A:ERG6:THI6:PGA10:ERG251:ERG11:PUT1:FET3:CYB5:ERG25:ERG13:INO1	6021:70879:10142:9230:1900376:45944:33215:70887:30447:6084:6631:31589:16126:45454:71216:6537:20028:71467:36187:10133:422:15893:6073:51321:51668:31505:1766:45892:1904541:43161:1900430:34727:44182:36180:6511:1516:44409:6696:6355:1900198:8204:6506:8643:9267:44011:16485:34755:6412:8654:6826:1403:9098:9228:36177:44419:36171:42318:6508:36170:6879:44407:35690:6633:16125:70988:71456
up-regulated - "function"
no significant GO ontology term found
up-regulated - "component"
5886	plasma membrane	27 out of 172 genes, 15.7%	467 out of 6473 background genes, 7.2%	0.00876	0.06	RIM8:CCH1:SSA2:SYG1:ERG3:ERG1:CRP1:FTH1:HSP70:FTR1:C2_00750W_A:SSY1:ITR1:SIT1:HGT19:C3_01540W_A:ERG6:C3_02850C_A:ERG251:C4_02150C_A:ERG11:FET3:OPT1:ERG25:AQY1:TPO4:SLP3	30176:5737:5768:33573:9986:5829:328:5789:31410:5783:5739:5794:16021:329:5886:5788:5844:9277:16020:5887:5634:9898:5811:30445:30446:62040
1905862	ferroxidase complex	3 out of 172 genes, 1.7%	6 out of 6473 background genes, 0.1%	0.03406	0.13	FTH1:FTR1:FET3	33573:9986:16021:329:5886
33573	high-affinity iron permease complex	3 out of 172 genes, 1.7%	6 out of 6473 background genes, 0.1%	0.03406	0.0867	FTH1:FTR1:FET3	33573:9986:16021:329:5886

## Sheet: GO_rpn4∆∆ -FLC
GOID	GO_term	Cluster frequency	Background frequency	Corrected P-value	False discovery rate	Gene(s) annotated to the term	Directly Annotated GOID List
down-regulated - "process"
43161	proteasome-mediated ubiquitin-dependent protein catabolic process	176 out of 590 genes, 29.8%	614 out of 6473 background genes, 9.5%	2.51e-47	0	LEU4:UBP6:VPS27:C1_00860W_A:C1_01040W_A:MBF1:C1_01540W_A:ISN1:UBC8:RAD16:GOR1:C1_03510C_A:RPN3:C1_03750W_A:C1_03990W_A:GPM2:RPN4:SIT4:C1_04640W_A:C1_04960C_A:PSF2:RPT1:RPS27A:RIB4:NPL4:C1_06390W_A:PHO15:GPX3:C1_07390W_A:CAF16:APS3:C1_08540C_A:FAD1:DAK2:CRP1:RIM20:DOA1:ERO1:CDC48:C1_10820C_A:C1_11150W_A:SMT3:RPN2:RIB7:C1_12840W_A:DOA4:DDI1:RPN11:C2_00220C_A:C2_00750W_A:RPN9:C2_02020W_A:C2_02520W_A…	43162:71311:16237:32581:1902660:6261:6974:1410:6890:43171:45324:36182:45944:71071:30447:6281:463:55085:48315:6501:1900039:9186:16239:11:8615:15691:71712:16577:55088:7039:45461:30474:45899:45471:1990236:16320:30968:34497:51666:90156:70936:51573:44774:71285:6747:45732:6725:16226:43248:31398:80129:18171:34638:44182:34975:71619:6071:1903940:727:10995:31929:6511:71470:70933:42276:34629:6906:1904380:51…
10498	proteasomal protein catabolic process	176 out of 590 genes, 29.8%	616 out of 6473 background genes, 9.5%	4.27e-47	0	LEU4:UBP6:VPS27:C1_00860W_A:C1_01040W_A:MBF1:C1_01540W_A:ISN1:UBC8:RAD16:GOR1:C1_03510C_A:RPN3:C1_03750W_A:C1_03990W_A:GPM2:RPN4:SIT4:C1_04640W_A:C1_04960C_A:PSF2:RPT1:RPS27A:RIB4:NPL4:C1_06390W_A:PHO15:GPX3:C1_07390W_A:CAF16:APS3:C1_08540C_A:FAD1:DAK2:CRP1:RIM20:DOA1:ERO1:CDC48:C1_10820C_A:C1_11150W_A:SMT3:RPN2:RIB7:C1_12840W_A:DOA4:DDI1:RPN11:C2_00220C_A:C2_00750W_A:RPN9:C2_02020W_A:C2_02520W_A…	43162:71311:16237:32581:1902660:6261:6974:1410:6890:43171:45324:36182:45944:71071:30447:6281:463:55085:48315:6501:1900039:9186:16239:11:8615:15691:71712:16577:55088:7039:45461:30474:45899:45471:1990236:16320:30968:34497:51666:90156:70936:51573:44774:71285:6747:45732:6725:16226:43248:31398:80129:18171:34638:44182:34975:71619:6071:1903940:727:10995:31929:6511:71470:70933:42276:34629:6906:1904380:51…
19941	modification-dependent protein catabolic process	183 out of 590 genes, 31.0%	699 out of 6473 background genes, 10.8%	4.34e-43	0	LEU4:UBP6:VPS27:C1_00860W_A:C1_01040W_A:MBF1:C1_01540W_A:ISN1:UBC8:RAD16:GOR1:C1_03510C_A:RPN3:C1_03750W_A:C1_03990W_A:GPM2:RPN4:SIT4:C1_04640W_A:C1_04960C_A:PSF2:RPT1:RPS27A:RIB4:NPL4:C1_06390W_A:PHO15:GPX3:C1_07390W_A:CAF16:APS3:C1_08540C_A:FAD1:C1_09070W_A:DAK2:CRP1:RIM20:DOA1:ERO1:CDC48:C1_10820C_A:C1_11150W_A:SMT3:RPN2:RIB7:C1_12840W_A:DOA4:DDI1:RPN11:C2_00220C_A:C2_00750W_A:UBP13:RPN9:C2_02…	43162:71311:16237:32581:1902660:6261:6974:1410:6890:43171:45324:36182:45944:71071:30447:6281:463:55085:48315:6501:1900039:9186:16239:11:8615:15691:71712:16577:55088:7039:45461:30474:45899:45471:1990236:16320:30968:34497:51666:90156:70936:51573:44774:71285:6747:10512:10994:45732:6725:16226:43248:31398:80129:18171:34638:44182:34975:71619:6071:1903940:727:10995:31929:6511:71470:70933:42276:34629:690…
6511	ubiquitin-dependent protein catabolic process	183 out of 590 genes, 31.0%	699 out of 6473 background genes, 10.8%	4.34e-43	0	LEU4:UBP6:VPS27:C1_00860W_A:C1_01040W_A:MBF1:C1_01540W_A:ISN1:UBC8:RAD16:GOR1:C1_03510C_A:RPN3:C1_03750W_A:C1_03990W_A:GPM2:RPN4:SIT4:C1_04640W_A:C1_04960C_A:PSF2:RPT1:RPS27A:RIB4:NPL4:C1_06390W_A:PHO15:GPX3:C1_07390W_A:CAF16:APS3:C1_08540C_A:FAD1:C1_09070W_A:DAK2:CRP1:RIM20:DOA1:ERO1:CDC48:C1_10820C_A:C1_11150W_A:SMT3:RPN2:RIB7:C1_12840W_A:DOA4:DDI1:RPN11:C2_00220C_A:C2_00750W_A:UBP13:RPN9:C2_02…	43162:71311:16237:32581:1902660:6261:6974:1410:6890:43171:45324:36182:45944:71071:30447:6281:463:55085:48315:6501:1900039:9186:16239:11:8615:15691:71712:16577:55088:7039:45461:30474:45899:45471:1990236:16320:30968:34497:51666:90156:70936:51573:44774:71285:6747:10512:10994:45732:6725:16226:43248:31398:80129:18171:34638:44182:34975:71619:6071:1903940:727:10995:31929:6511:71470:70933:42276:34629:690…
44257	cellular protein catabolic process	186 out of 590 genes, 31.5%	723 out of 6473 background genes, 11.2%	1.02e-42	0	LEU4:UBP6:VPS27:C1_00860W_A:C1_01040W_A:MBF1:C1_01540W_A:ISN1:UBC8:RAD16:GOR1:C1_03510C_A:RPN3:C1_03750W_A:C1_03990W_A:GPM2:RPN4:SIT4:C1_04640W_A:C1_04960C_A:PSF2:RPT1:RPS27A:RIB4:NPL4:C1_06390W_A:PHO15:GPX3:C1_07390W_A:CAF16:APS3:C1_08540C_A:FAD1:C1_09070W_A:DAK2:CRP1:RIM20:DOA1:ERO1:CDC48:C1_10820C_A:C1_11150W_A:SMT3:RPN2:RIB7:C1_12840W_A:DOA4:DDI1:RPN11:C2_00220C_A:C2_00750W_A:UBP13:RPN9:C2_02…	43162:71311:16237:32581:1902660:6261:6974:1410:6890:43171:45324:36182:45944:71071:30447:6281:463:55085:48315:6501:1900039:9186:16239:11:8615:15691:71712:16577:55088:7039:45461:30474:45899:45471:1990236:16320:30968:34497:51666:90156:70936:51573:44774:71285:6747:10512:10994:45732:6725:16226:43248:31398:80129:18171:34638:44182:34975:71619:6071:1903940:727:10995:31929:6511:71470:70933:42276:34629:690…
6508	proteolysis	207 out of 590 genes, 35.1%	873 out of 6473 background genes, 13.5%	1.86e-42	0	LEU4:UBP6:VPS27:C1_00860W_A:C1_01040W_A:MBF1:C1_01540W_A:ISN1:UBC8:C1_01950C_A:RAD16:GOR1:C1_03510C_A:RPN3:C1_03750W_A:C1_03990W_A:GPM2:RPN4:SIT4:C1_04640W_A:C1_04960C_A:PSF2:RPT1:RPS27A:RIB4:NPL4:C1_06390W_A:PHO15:GPX3:C1_07390W_A:CAF16:APS3:C1_08540C_A:FAD1:C1_09070W_A:DAK2:CRP1:RIM20:DOA1:ERO1:C1_10310W_A:CDC48:C1_10820C_A:C1_11150W_A:SMT3:RPN2:RIB3:RIB7:C1_12840W_A:DOA4:DDI1:RPN11:C2_00220C_A…	43162:71311:16237:32581:1902660:6261:6974:1410:6890:43171:45324:36182:45944:71071:30447:6281:463:55085:48315:6501:1900039:9186:16239:11:8615:15691:71712:16577:55088:7039:45461:33523:30474:45899:45471:1990236:16320:30968:34497:51666:90156:70936:51573:44774:71285:6747:10512:10994:45732:6725:16226:43248:31398:80129:18171:34638:44182:34975:71619:6071:1903940:727:10995:31929:6511:71470:70933:42276:346…
51603	proteolysis involved in cellular protein catabolic process	183 out of 590 genes, 31.0%	708 out of 6473 background genes, 10.9%	3.39e-42	0	LEU4:UBP6:VPS27:C1_00860W_A:C1_01040W_A:MBF1:C1_01540W_A:ISN1:UBC8:RAD16:GOR1:C1_03510C_A:RPN3:C1_03750W_A:C1_03990W_A:GPM2:RPN4:SIT4:C1_04640W_A:C1_04960C_A:PSF2:RPT1:RPS27A:RIB4:NPL4:C1_06390W_A:PHO15:GPX3:C1_07390W_A:CAF16:APS3:C1_08540C_A:FAD1:C1_09070W_A:DAK2:CRP1:RIM20:DOA1:ERO1:CDC48:C1_10820C_A:C1_11150W_A:SMT3:RPN2:RIB7:C1_12840W_A:DOA4:DDI1:RPN11:C2_00220C_A:C2_00750W_A:UBP13:RPN9:C2_02…	43162:71311:16237:32581:1902660:6261:6974:1410:6890:43171:45324:36182:45944:71071:30447:6281:463:55085:48315:6501:1900039:9186:16239:11:8615:15691:71712:16577:55088:7039:45461:30474:45899:45471:1990236:16320:30968:34497:51666:90156:70936:51573:44774:71285:6747:10512:10994:45732:6725:16226:43248:31398:80129:18171:34638:44182:34975:71619:6071:1903940:727:10995:31929:6511:71470:70933:42276:34629:690…
30163	protein catabolic process	186 out of 590 genes, 31.5%	732 out of 6473 background genes, 11.3%	7.61e-42	0	LEU4:UBP6:VPS27:C1_00860W_A:C1_01040W_A:MBF1:C1_01540W_A:ISN1:UBC8:RAD16:GOR1:C1_03510C_A:RPN3:C1_03750W_A:C1_03990W_A:GPM2:RPN4:SIT4:C1_04640W_A:C1_04960C_A:PSF2:RPT1:RPS27A:RIB4:NPL4:C1_06390W_A:PHO15:GPX3:C1_07390W_A:CAF16:APS3:C1_08540C_A:FAD1:C1_09070W_A:DAK2:CRP1:RIM20:DOA1:ERO1:CDC48:C1_10820C_A:C1_11150W_A:SMT3:RPN2:RIB7:C1_12840W_A:DOA4:DDI1:RPN11:C2_00220C_A:C2_00750W_A:UBP13:RPN9:C2_02…	43162:71311:16237:32581:1902660:6261:6974:1410:6890:43171:45324:36182:45944:71071:30447:6281:463:55085:48315:6501:1900039:9186:16239:11:8615:15691:71712:16577:55088:7039:45461:30474:45899:45471:1990236:16320:30968:34497:51666:90156:70936:51573:44774:71285:6747:10512:10994:45732:6725:16226:43248:31398:80129:18171:34638:44182:34975:71619:6071:1903940:727:10995:31929:6511:71470:70933:42276:34629:690…
43632	modification-dependent macromolecule catabolic process	183 out of 590 genes, 31.0%	717 out of 6473 background genes, 11.1%	2.54e-41	0	LEU4:UBP6:VPS27:C1_00860W_A:C1_01040W_A:MBF1:C1_01540W_A:ISN1:UBC8:RAD16:GOR1:C1_03510C_A:RPN3:C1_03750W_A:C1_03990W_A:GPM2:RPN4:SIT4:C1_04640W_A:C1_04960C_A:PSF2:RPT1:RPS27A:RIB4:NPL4:C1_06390W_A:PHO15:GPX3:C1_07390W_A:CAF16:APS3:C1_08540C_A:FAD1:C1_09070W_A:DAK2:CRP1:RIM20:DOA1:ERO1:CDC48:C1_10820C_A:C1_11150W_A:SMT3:RPN2:RIB7:C1_12840W_A:DOA4:DDI1:RPN11:C2_00220C_A:C2_00750W_A:UBP13:RPN9:C2_02…	43162:71311:16237:32581:1902660:6261:6974:1410:6890:43171:45324:36182:45944:71071:30447:6281:463:55085:48315:6501:1900039:9186:16239:11:8615:15691:71712:16577:55088:7039:45461:30474:45899:45471:1990236:16320:30968:34497:51666:90156:70936:51573:44774:71285:6747:10512:10994:45732:6725:16226:43248:31398:80129:18171:34638:44182:34975:71619:6071:1903940:727:10995:31929:6511:71470:70933:42276:34629:690…
1901565	organonitrogen compound catabolic process	195 out of 590 genes, 33.1%	804 out of 6473 background genes, 12.4%	5.64e-41	0	LEU4:UBP6:VPS27:C1_00860W_A:C1_01040W_A:MBF1:C1_01540W_A:ISN1:UBC8:RAD16:GOR1:C1_03510C_A:RPN3:C1_03750W_A:C1_03990W_A:GPM2:RPN4:SIT4:APE2:C1_04640W_A:C1_04960C_A:PSF2:RPT1:RPS27A:RIB4:NPL4:C1_06390W_A:PHO15:GPX3:C1_07390W_A:CAF16:APS3:C1_08540C_A:FAD1:C1_09070W_A:DAK2:CRP1:RIM20:DOA1:ERO1:CDC48:C1_10820C_A:C1_11150W_A:SMT3:RPN2:RIB7:C1_12840W_A:DOA4:DDI1:RPN11:C2_00220C_A:C2_00750W_A:UBP13:RPN9:…	43162:71311:16237:32581:1902660:6261:6974:1410:6890:43171:45324:36182:45944:71071:30447:6281:463:55085:48315:6567:6501:1900039:9186:16239:11:8615:15691:71712:16577:55088:7039:45461:30474:45899:45471:1990236:16320:30968:34497:51666:90156:70936:51573:44774:71285:6747:10512:10994:45732:6725:16226:43248:6090:31398:80129:18171:19358:34638:44182:34975:71619:6071:1903940:727:10995:31929:6511:71470:70933…
1901575	organic substance catabolic process	218 out of 590 genes, 36.9%	1021 out of 6473 background genes, 15.8%	3.37e-37	0	LEU4:UBP6:VPS27:C1_00860W_A:C1_01040W_A:MBF1:C1_01540W_A:ISN1:UBC8:RAD16:GOR1:EHT1:C1_03510C_A:RPN3:C1_03750W_A:C1_03990W_A:GPM2:RPN4:SIT4:APE2:C1_04640W_A:C1_04960C_A:PSF2:RPT1:RPS27A:RIB4:NPL4:C1_06390W_A:PHO15:GPX3:C1_07390W_A:CAF16:APS3:C1_08540C_A:FAD1:C1_09070W_A:DAK2:CRP1:RIM20:LIP6:DOA1:ERO1:GCA1:CDC48:C1_10820C_A:C1_11150W_A:SMT3:RPN2:RIB7:C1_12840W_A:DOA4:DDI1:RPN11:C2_00220C_A:C2_00750…	43162:71311:16237:32581:1902660:31137:6261:6974:1410:6006:51792:6890:43171:45324:36182:45944:71071:30447:6002:6281:463:55085:48315:5998:6567:6501:1900039:9186:6116:16239:6642:11:8615:15691:71712:16577:55088:7039:45461:30474:45899:45471:5982:7114:1990236:43455:16320:30968:34497:1900760:51666:90156:15810:70936:51573:44774:71285:6747:10512:10994:45732:6725:16226:43248:6090:31398:80129:16052:18171:19…
44265	cellular macromolecule catabolic process	188 out of 590 genes, 31.9%	825 out of 6473 background genes, 12.7%	6.36e-35	0	LEU4:UBP6:VPS27:C1_00860W_A:C1_01040W_A:MBF1:C1_01540W_A:ISN1:UBC8:RAD16:GOR1:C1_03510C_A:RPN3:C1_03750W_A:C1_03990W_A:GPM2:RPN4:SIT4:C1_04640W_A:C1_04960C_A:PSF2:RPT1:RPS27A:RIB4:NPL4:C1_06390W_A:PHO15:GPX3:C1_07390W_A:CAF16:APS3:C1_08540C_A:FAD1:C1_09070W_A:DAK2:CRP1:RIM20:DOA1:ERO1:CDC48:C1_10820C_A:C1_11150W_A:SMT3:RPN2:RIB7:C1_12840W_A:DOA4:DDI1:RPN11:C2_00220C_A:C2_00750W_A:UBP13:RPN9:C2_02…	43162:71311:16237:32581:1902660:6261:6974:1410:6890:43171:45324:36182:45944:71071:30447:6281:463:55085:48315:6501:1900039:9186:16239:11:8615:15691:71712:16577:55088:7039:45461:30474:45899:45471:1990236:16320:30968:34497:51666:90156:70936:51573:44774:71285:6747:10512:10994:45732:6725:16226:43248:31398:80129:18171:34638:44182:34975:71619:6071:1903940:727:10995:31929:6511:71470:70933:42276:34629:690…
9057	macromolecule catabolic process	188 out of 590 genes, 31.9%	839 out of 6473 background genes, 13.0%	8.2e-34	0	LEU4:UBP6:VPS27:C1_00860W_A:C1_01040W_A:MBF1:C1_01540W_A:ISN1:UBC8:RAD16:GOR1:C1_03510C_A:RPN3:C1_03750W_A:C1_03990W_A:GPM2:RPN4:SIT4:C1_04640W_A:C1_04960C_A:PSF2:RPT1:RPS27A:RIB4:NPL4:C1_06390W_A:PHO15:GPX3:C1_07390W_A:CAF16:APS3:C1_08540C_A:FAD1:C1_09070W_A:DAK2:CRP1:RIM20:DOA1:ERO1:CDC48:C1_10820C_A:C1_11150W_A:SMT3:RPN2:RIB7:C1_12840W_A:DOA4:DDI1:RPN11:C2_00220C_A:C2_00750W_A:UBP13:RPN9:C2_02…	43162:71311:16237:32581:1902660:6261:6974:1410:6890:43171:45324:36182:45944:71071:30447:6281:463:55085:48315:6501:1900039:9186:16239:11:8615:15691:71712:16577:55088:7039:45461:30474:45899:45471:1990236:16320:30968:34497:51666:90156:70936:51573:44774:71285:6747:10512:10994:45732:6725:16226:43248:31398:80129:18171:34638:44182:34975:71619:6071:1903940:727:10995:31929:6511:71470:70933:42276:34629:690…
9056	catabolic process	285 out of 590 genes, 48.3%	1645 out of 6473 background genes, 25.4%	1.93e-33	0	LEU4:UBP6:VPS27:C1_00860W_A:C1_01040W_A:MBF1:C1_01540W_A:ISN1:UBC8:RAD16:GOR1:TPS2:EHT1:C1_03510C_A:RPN3:C1_03750W_A:C1_03990W_A:GPM2:RPN4:SIT4:APE2:C1_04640W_A:C1_04960C_A:PSF2:C1_05160C_A:RPT1:RPS27A:RIB4:NPL4:C1_06390W_A:BPH1:NPR1:PHO15:GPX3:C1_07390W_A:ECO1:C1_07980C_A:CAF16:APS3:C1_08540C_A:FAD1:C1_08800W_A:C1_09070W_A:DAK2:CRP1:RIM20:LIP6:DOA1:ERO1:GCA1:NIT3:CDC48:C1_10820C_A:C1_11150W_A:PS…	16237:32581:6261:32889:36278:43171:45324:30447:6002:463:55085:6501:1900039:6116:6882:16239:6642:15691:16577:55088:7039:45461:45899:45471:7114:1990236:1900180:16320:30968:34497:51666:90156:70936:44774:71285:10994:45732:6725:80129:16052:19358:1900239:34975:71619:6071:1903940:31929:71470:15671:1904380:6351:51306:18215:6735:6190:1901799:34517:6302:90294:1901255:715:23:9263:36177:98789:70783:97237:468…
44248	cellular catabolic process	271 out of 590 genes, 45.9%	1598 out of 6473 background genes, 24.7%	3.31e-29	0	LEU4:UBP6:VPS27:C1_00860W_A:C1_01040W_A:MBF1:C1_01540W_A:ISN1:UBC8:RAD16:GOR1:TPS2:EHT1:C1_03510C_A:RPN3:C1_03750W_A:C1_03990W_A:GPM2:RPN4:SIT4:APE2:C1_04640W_A:C1_04960C_A:PSF2:C1_05160C_A:RPT1:RPS27A:RIB4:NPL4:C1_06390W_A:BPH1:NPR1:PHO15:GPX3:C1_07390W_A:ECO1:C1_07980C_A:CAF16:APS3:C1_08540C_A:FAD1:C1_08800W_A:C1_09070W_A:DAK2:CRP1:RIM20:DOA1:ERO1:NIT3:CDC48:C1_10820C_A:C1_11150W_A:PSP1:SMT3:C1…	16237:32581:6261:32889:36278:43171:45324:30447:463:55085:6501:1900039:6882:16239:6642:15691:16577:55088:7039:45461:45899:45471:7114:1990236:1900180:16320:30968:34497:51666:90156:70936:44774:71285:10994:45732:6725:80129:19358:1900239:34975:71619:6071:1903940:31929:71470:15671:1904380:6351:51306:18215:6735:6190:1901799:34517:6302:90294:1901255:715:23:9263:36177:98789:70783:97237:10507:71072:71963:2…
34727	piecemeal microautophagy of the nucleus	143 out of 590 genes, 24.2%	775 out of 6473 background genes, 12.0%	2.47e-15	0	VPS27:C1_00860W_A:C1_01040W_A:C1_01540W_A:ISN1:RAD16:GOR1:TPS2:RPN4:C1_04640W_A:C1_04960C_A:C1_05160C_A:C1_06390W_A:BPH1:NPR1:ECO1:C1_07980C_A:C1_08540C_A:C1_08800W_A:C1_09070W_A:RIM20:CDC48:PSP1:C1_11800C_A:C1_12120W_A:VPH2:SRT1:RIB3:RVS162:C1_12840W_A:DOA4:C1_14190C_A:STF2:C2_00740C_A:C2_00750W_A:C2_00770W_A:POT1-2:C2_00940W_A:C2_02180W_A:C2_02520W_A:C2_02730W_A:C2_02920W_A:LIG4:C2_03140C_A:INO…	16237:32581:32889:36278:45324:30447:55085:6501:1900039:6882:16239:6642:16577:55088:7039:45471:7114:1990236:1900180:16320:30968:34497:51666:70936:44774:71285:10994:1900239:1903940:71470:1904380:6351:51306:18215:6190:34517:6302:90294:715:23:36177:70783:10507:71072:2143:9060:32516:720:31647:6631:1904679:30970:1900231:46777:7021:6303:70058:6260:70987:6873:5991:30150:19408:9966:10636:51697:60237:45:30…
44804	autophagy of nucleus	143 out of 590 genes, 24.2%	779 out of 6473 background genes, 12.0%	4.04e-15	0	VPS27:C1_00860W_A:C1_01040W_A:C1_01540W_A:ISN1:RAD16:GOR1:TPS2:RPN4:C1_04640W_A:C1_04960C_A:C1_05160C_A:C1_06390W_A:BPH1:NPR1:ECO1:C1_07980C_A:C1_08540C_A:C1_08800W_A:C1_09070W_A:RIM20:CDC48:PSP1:C1_11800C_A:C1_12120W_A:VPH2:SRT1:RIB3:RVS162:C1_12840W_A:DOA4:C1_14190C_A:STF2:C2_00740C_A:C2_00750W_A:C2_00770W_A:POT1-2:C2_00940W_A:C2_02180W_A:C2_02520W_A:C2_02730W_A:C2_02920W_A:LIG4:C2_03140C_A:INO…	16237:32581:32889:36278:45324:30447:55085:6501:1900039:6882:16239:6642:16577:55088:7039:45471:7114:1990236:1900180:16320:30968:34497:51666:70936:44774:71285:10994:1900239:1903940:71470:1904380:6351:51306:18215:6190:34517:6302:90294:715:23:36177:70783:10507:71072:2143:9060:32516:720:31647:6631:1904679:30970:1900231:46777:7021:6303:70058:6260:70987:6873:5991:30150:19408:9966:10636:51697:60237:45:30…
16237	lysosomal microautophagy	143 out of 590 genes, 24.2%	781 out of 6473 background genes, 12.1%	5.15e-15	0	VPS27:C1_00860W_A:C1_01040W_A:C1_01540W_A:ISN1:RAD16:GOR1:TPS2:RPN4:C1_04640W_A:C1_04960C_A:C1_05160C_A:C1_06390W_A:BPH1:NPR1:ECO1:C1_07980C_A:C1_08540C_A:C1_08800W_A:C1_09070W_A:RIM20:CDC48:PSP1:C1_11800C_A:C1_12120W_A:VPH2:SRT1:RIB3:RVS162:C1_12840W_A:DOA4:C1_14190C_A:STF2:C2_00740C_A:C2_00750W_A:C2_00770W_A:POT1-2:C2_00940W_A:C2_02180W_A:C2_02520W_A:C2_02730W_A:C2_02920W_A:LIG4:C2_03140C_A:INO…	16237:32581:32889:36278:45324:30447:55085:6501:1900039:6882:16239:6642:16577:55088:7039:45471:7114:1990236:1900180:16320:30968:34497:51666:70936:44774:71285:10994:1900239:1903940:71470:1904380:6351:51306:18215:6190:34517:6302:90294:715:23:36177:70783:10507:71072:2143:9060:32516:720:31647:6631:1904679:30970:1900231:46777:7021:6303:70058:6260:70987:6873:5991:30150:19408:9966:10636:51697:60237:45:30…
61919	process utilizing autophagic mechanism	153 out of 590 genes, 25.9%	937 out of 6473 background genes, 14.5%	1.4e-11	0	VPS27:C1_00860W_A:C1_01040W_A:C1_01540W_A:ISN1:RAD16:GOR1:TPS2:RPN4:C1_04640W_A:C1_04960C_A:C1_05160C_A:C1_06390W_A:BPH1:NPR1:ECO1:C1_07980C_A:C1_08540C_A:FAD1:C1_08800W_A:C1_09070W_A:RIM20:DOA1:CDC48:PSP1:C1_11800C_A:C1_12120W_A:VPH2:SRT1:RIB3:RVS162:C1_12840W_A:DOA4:C1_14190C_A:STF2:C2_00740C_A:C2_00750W_A:C2_00770W_A:POT1-2:C2_00940W_A:C2_02180W_A:TLG2:C2_02520W_A:C2_02730W_A:C2_02920W_A:LIG4:…	16237:32581:32889:36278:45324:30447:55085:6501:1900039:6882:16239:6642:16577:55088:7039:45471:7114:1990236:1900180:16320:30968:34497:51666:70936:44774:6673:71285:10994:1900239:1903940:71470:1904380:6351:51306:18215:6190:34517:6302:90294:715:23:36177:70783:10507:71072:2143:9060:32516:720:31647:6631:1904679:30970:1900231:46777:7021:6303:70058:6260:70987:6873:5991:30150:19408:9966:10636:51697:60237:…
6914	autophagy	147 out of 590 genes, 24.9%	899 out of 6473 background genes, 13.9%	5.12e-11	0	VPS27:C1_00860W_A:C1_01040W_A:C1_01540W_A:ISN1:RAD16:GOR1:TPS2:RPN4:C1_04640W_A:C1_04960C_A:C1_05160C_A:C1_06390W_A:BPH1:NPR1:ECO1:C1_07980C_A:C1_08540C_A:C1_08800W_A:C1_09070W_A:RIM20:DOA1:CDC48:PSP1:C1_11800C_A:C1_12120W_A:VPH2:SRT1:RIB3:RVS162:C1_12840W_A:DOA4:C1_14190C_A:STF2:C2_00740C_A:C2_00750W_A:C2_00770W_A:POT1-2:C2_00940W_A:C2_02180W_A:C2_02520W_A:C2_02730W_A:C2_02920W_A:LIG4:C2_03140C_…	16237:32581:32889:36278:45324:30447:55085:6501:1900039:6882:16239:6642:16577:55088:7039:45471:7114:1990236:1900180:16320:30968:34497:51666:70936:44774:71285:10994:1900239:1903940:71470:1904380:6351:51306:18215:6190:34517:6302:90294:715:23:36177:70783:10507:71072:2143:9060:32516:720:31647:6631:1904679:30970:1900231:46777:7021:6303:70058:6260:70987:6873:5991:30150:19408:9966:10636:51697:60237:45:30…
43248	proteasome assembly	19 out of 590 genes, 3.2%	29 out of 6473 background genes, 0.4%	1.48e-10	0	RPT1:C1_11150W_A:RPN2:RPN11:RPN9:PR26:RPN10:PRE2:BLM3:C2_10600W_A:RPT2:PRE9:C3_04920C_A:ECM29:C4_06690C_A:RPT5:SEM1:PRE4:RPT4	43171:30447:45899:1990236:45732:80129:30150:51726:45454:30010:43161:9267:36170:72742:61641:34727:6406:6974:43248:6511:34629:16559:30433:61136:35753:266:70651:10499:70682:16579:16573:6896:16578:1902906:32968:71216:6289:36180
6896	Golgi to vacuole transport	46 out of 590 genes, 7.8%	203 out of 6473 background genes, 3.1%	4.21e-06	0	UBP6:RPN3:C1_03990W_A:RPT1:C1_07390W_A:APS3:C1_08800W_A:HEM14:LYS142:DOA1:RPN2:PDR6:C2_00490W_A:UBP13:RPN9:C2_02020W_A:C2_02180W_A:TLG2:C2_03260W_A:HYM1:RHA1:RPT2:C3_00610W_A:C3_01070C_A:C3_02260C_A:C3_02410C_A:MBP1:PRE3:ECM29:PEP7:C4_03200C_A:C4_03600C_A:VPS2:HMS1:RPN8:VPS4:ZCF14:RPN5:C7_03200C_A:CR_00750C_A:SHP1:CR_02380C_A:LYS5:CR_06470W_A:ALG6:CR_08300C_A	45324:43171:30447:55085:6882:16577:45899:30968:51666:6673:71285:45732:71619:18215:1901799:34517:36177:70783:9060:70887:30970:7021:6303:45:30437:7033:36168:6457:70784:6998:6895:10620:71243:36178:1900439:6486:36244:43161:16567:6904:32786:9267:6829:6606:36170:45943:920:30448:43328:6488:6487:45053:31505:34727:1900429:31134:9059:6490:1410:6890:45944:71071:48315:1402:11:43248:34638:44182:10995:6511:346…
10499	proteasomal ubiquitin-independent protein catabolic process	11 out of 590 genes, 1.9%	15 out of 6473 background genes, 0.2%	4.33e-06	0	PRE2:SCL1:PRE9:PRE3:PRE7:PRE4:PRE10:PUP3:PRE6:PUP2:PUP1	80129:30150:45454:30010:43161:43248:6511:30433:10499:16573:6896:6289
7034	vacuolar transport	91 out of 590 genes, 15.4%	559 out of 6473 background genes, 8.6%	1.36e-05	0	UBP6:VPS27:C1_00860W_A:RPN3:C1_03990W_A:APE2:RPT1:BPH1:C1_07390W_A:ECO1:APS3:FAD1:C1_08800W_A:HEM14:LYS142:DOA1:CDC48:PSP1:C1_11800C_A:RPN2:C1_12120W_A:SRT1:RVS162:DDI1:PDR6:C2_00490W_A:UBP13:RPN9:C2_02020W_A:C2_02180W_A:TLG2:C2_03260W_A:HYM1:VPS36:C2_07640W_A:VPS28:RHA1:C2_09620W_A:C2_09710C_A:C2_09960W_A:RPT2:C3_00610W_A:C3_01070C_A:C3_02260C_A:C3_02410C_A:C3_03430C_A:MBP1:C3_04970C_A:PRE3:C3_0…	16237:32889:43171:45324:30447:55085:6501:6882:6642:16577:7039:45899:7114:16320:30968:51666:70936:6673:71285:10994:45732:71619:71470:6351:51306:18215:1901799:34517:6302:23:36177:70783:10507:2143:9060:70887:30970:7021:6303:70058:6260:19408:10636:51697:45:30437:7033:36168:6457:70784:72710:35519:6998:16485:43624:5992:6895:1900118:10620:6357:1900182:71243:36178:1900439:1990116:9268:45454:6486:6612:627…
6096	glycolytic process	11 out of 590 genes, 1.9%	17 out of 6473 background genes, 0.3%	3.31e-05	0	GPM2:GPM1:CDC19:TDH3:TPI1:FBA1:PFK1:PGK1:PFK2:HXK2:PGI1	30447:6002:46835:1678:44416:2001234:51701:7160:15886:43161:42866:9267:32445:36170:30448:61621:72593:6006:48315:15810:6090:6511:6915:6000:46015:6096:70072:7035:51453:44406:6696:51156:6013:71216:6094:7163:51211:46323:36180:30388
6757	ATP generation from ADP	11 out of 590 genes, 1.9%	17 out of 6473 background genes, 0.3%	3.31e-05	0	GPM2:GPM1:CDC19:TDH3:TPI1:FBA1:PFK1:PGK1:PFK2:HXK2:PGI1	30447:6002:46835:1678:44416:2001234:51701:7160:15886:43161:42866:9267:32445:36170:30448:61621:72593:6006:48315:15810:6090:6511:6915:6000:46015:6096:70072:7035:51453:44406:6696:51156:6013:71216:6094:7163:51211:46323:36180:30388
46031	ADP metabolic process	11 out of 590 genes, 1.9%	18 out of 6473 background genes, 0.3%	7.82e-05	0	GPM2:GPM1:CDC19:TDH3:TPI1:FBA1:PFK1:PGK1:PFK2:HXK2:PGI1	30447:6002:46835:1678:44416:2001234:51701:7160:15886:43161:42866:9267:32445:36170:30448:61621:72593:6006:48315:15810:6090:6511:6915:6000:46015:6096:70072:7035:51453:44406:6696:51156:6013:71216:6094:7163:51211:46323:36180:30388
6892	post-Golgi vesicle-mediated transport	47 out of 590 genes, 8.0%	234 out of 6473 background genes, 3.6%	0.00015	0	UBP6:RPN3:C1_03990W_A:RPT1:C1_07390W_A:APS3:C1_08800W_A:HEM14:LYS142:DOA1:RPN2:PDR6:C2_00490W_A:UBP13:RPN9:C2_02020W_A:C2_02180W_A:TLG2:C2_03260W_A:HYM1:RHA1:RPT2:C3_00610W_A:C3_01070C_A:C3_02260C_A:C3_02410C_A:MBP1:PRE3:ECM29:PEP7:C4_03200C_A:C4_03600C_A:VPS2:HMS1:RPN8:VPS4:ZCF14:RPN5:C7_03200C_A:SYS1:CR_00750C_A:SHP1:CR_02380C_A:LYS5:CR_06470W_A:ALG6:CR_08300C_A	45324:43171:30447:55085:6882:16577:45899:30968:51666:6673:71285:45732:71619:18215:1901799:34517:36177:70783:9060:70887:30970:7021:6303:45:30437:7033:36168:6457:70784:6998:6895:10620:71243:36178:1900439:6486:36244:43161:16567:6904:32786:9267:6829:6606:36170:45943:920:30448:43328:6488:6487:45053:31505:34727:1900429:43001:31134:9059:6490:1410:6890:45944:71071:48315:1402:11:43248:34638:44182:10995:65…
6165	nucleoside diphosphate phosphorylation	11 out of 590 genes, 1.9%	19 out of 6473 background genes, 0.3%	0.00017	0	GPM2:GPM1:CDC19:TDH3:TPI1:FBA1:PFK1:PGK1:PFK2:HXK2:PGI1	30447:6002:46835:1678:44416:2001234:51701:7160:15886:43161:42866:9267:32445:36170:30448:61621:72593:6006:48315:15810:6090:6511:6915:6000:46015:6096:70072:7035:51453:44406:6696:51156:6013:71216:6094:7163:51211:46323:36180:30388
9135	purine nucleoside diphosphate metabolic process	11 out of 590 genes, 1.9%	19 out of 6473 background genes, 0.3%	0.00017	0	GPM2:GPM1:CDC19:TDH3:TPI1:FBA1:PFK1:PGK1:PFK2:HXK2:PGI1	30447:6002:46835:1678:44416:2001234:51701:7160:15886:43161:42866:9267:32445:36170:30448:61621:72593:6006:48315:15810:6090:6511:6915:6000:46015:6096:70072:7035:51453:44406:6696:51156:6013:71216:6094:7163:51211:46323:36180:30388
9179	purine ribonucleoside diphosphate metabolic process	11 out of 590 genes, 1.9%	19 out of 6473 background genes, 0.3%	0.00017	0	GPM2:GPM1:CDC19:TDH3:TPI1:FBA1:PFK1:PGK1:PFK2:HXK2:PGI1	30447:6002:46835:1678:44416:2001234:51701:7160:15886:43161:42866:9267:32445:36170:30448:61621:72593:6006:48315:15810:6090:6511:6915:6000:46015:6096:70072:7035:51453:44406:6696:51156:6013:71216:6094:7163:51211:46323:36180:30388
16052	carbohydrate catabolic process	18 out of 590 genes, 3.1%	51 out of 6473 background genes, 0.8%	0.00031	0	GPM2:GCA1:GPM1:CDC19:TPK2:C3_06860C_A:TDH3:TPI1:FBA1:XKS1:PFK1:PGK1:PFK2:NTH1:CR_02800C_A:HXK2:PGI1:SUC1	30447:6002:16052:1900239:6351:23:46835:1678:44416:2001234:1900231:30437:7186:10737:6357:43936:1900445:51701:7160:1900189:9847:15886:1900428:43161:33554:44409:42866:9267:32445:10515:45014:36170:30448:61621:71852:31505:34727:7265:71465:46355:72593:31137:6006:48315:5998:5982:43455:1900760:15810:6090:46827:6511:42843:45721:34599:8643:2000766:433:902:422:10607:6915:36164:6000:25:1403:46015:44419:6096:…
9132	nucleoside diphosphate metabolic process	12 out of 590 genes, 2.0%	24 out of 6473 background genes, 0.4%	0.00038	0	GPM2:GPM1:CDC19:RNR22:TDH3:TPI1:FBA1:PFK1:PGK1:PFK2:HXK2:PGI1	30447:6002:9263:46835:1678:44416:2001234:51701:7160:15886:43161:42866:9267:32445:36170:30448:61621:72593:6006:48315:9186:15810:6090:6511:6915:6000:46015:6096:70072:7035:51453:44406:6696:51156:6013:71216:6094:7163:51211:46323:36180:30388
9185	ribonucleoside diphosphate metabolic process	11 out of 590 genes, 1.9%	21 out of 6473 background genes, 0.3%	0.00067	0	GPM2:GPM1:CDC19:TDH3:TPI1:FBA1:PFK1:PGK1:PFK2:HXK2:PGI1	30447:6002:46835:1678:44416:2001234:51701:7160:15886:43161:42866:9267:32445:36170:30448:61621:72593:6006:48315:15810:6090:6511:6915:6000:46015:6096:70072:7035:51453:44406:6696:51156:6013:71216:6094:7163:51211:46323:36180:30388
1901564	organonitrogen compound metabolic process	290 out of 590 genes, 49.2%	2569 out of 6473 background genes, 39.7%	0.00086	0	RCA1:LEU4:UBP6:VPS27:C1_00860W_A:C1_01040W_A:MBF1:C1_01540W_A:ISN1:UBC8:C1_01950C_A:RAD16:GOR1:C1_03270W_A:C1_03510C_A:RPN3:C1_03620C_A:C1_03750W_A:C1_03990W_A:GPM2:RPN4:SIT4:APE2:C1_04640W_A:C1_04960C_A:RHD1:PSF2:RPT1:RPS27A:RIB4:PHO87:NPL4:C1_06390W_A:NPR1:PHO15:GPX3:C1_07390W_A:ECO1:CAF16:APS3:EAF6:C1_08540C_A:FAD1:HEM14:C1_09070W_A:DAK2:CRP1:RIM20:GUA1:LIP6:C1_09610W_A:DOA1:URA1:SWE1:ERO1:C1_…	32:16237:32581:6261:43171:45324:15908:30447:6002:463:55085:6501:1900039:16239:15691:16577:55088:18027:7039:45461:45899:45471:6553:1990236:16320:30968:34497:51666:90156:70936:44774:6673:71285:6814:10994:45732:6725:80129:19358:1900239:34975:71619:6071:1903940:6177:31929:71470:1904380:51306:18215:6190:1901799:10697:34517:6302:1901255:715:6430:9263:36177:98789:70783:97237:46835:1678:10507:71072:71963…
6090	pyruvate metabolic process	12 out of 590 genes, 2.0%	26 out of 6473 background genes, 0.4%	0.00116	0	GPM2:GPM1:CDC19:TDH3:TPI1:FBA1:PDC11:PFK1:PGK1:PFK2:HXK2:PGI1	30447:6002:46835:1678:44416:2001234:51701:7160:15886:43161:42866:9267:32445:36170:6569:30448:61621:72593:6006:48315:15810:6090:6511:6915:6000:19655:46015:6096:6559:70072:7035:51453:44406:6696:51156:6013:71216:6094:7163:949:51211:46323:36180:45069:30388
46939	nucleotide phosphorylation	11 out of 590 genes, 1.9%	22 out of 6473 background genes, 0.3%	0.00123	0	GPM2:GPM1:CDC19:TDH3:TPI1:FBA1:PFK1:PGK1:PFK2:HXK2:PGI1	30447:6002:46835:1678:44416:2001234:51701:7160:15886:43161:42866:9267:32445:36170:30448:61621:72593:6006:48315:15810:6090:6511:6915:6000:46015:6096:70072:7035:51453:44406:6696:51156:6013:71216:6094:7163:51211:46323:36180:30388
19538	protein metabolic process	256 out of 590 genes, 43.4%	2239 out of 6473 background genes, 34.6%	0.00281	0	RCA1:LEU4:UBP6:VPS27:C1_00860W_A:C1_01040W_A:MBF1:C1_01540W_A:ISN1:UBC8:C1_01950C_A:RAD16:GOR1:C1_03270W_A:C1_03510C_A:RPN3:C1_03620C_A:C1_03750W_A:C1_03990W_A:GPM2:RPN4:SIT4:C1_04640W_A:C1_04960C_A:PSF2:RPT1:RPS27A:RIB4:PHO87:NPL4:C1_06390W_A:NPR1:PHO15:GPX3:C1_07390W_A:ECO1:CAF16:APS3:EAF6:C1_08540C_A:FAD1:C1_09070W_A:DAK2:CRP1:RIM20:LIP6:C1_09610W_A:DOA1:SWE1:ERO1:C1_10310W_A:CDC48:C1_10820C_A…	32:16237:32581:6261:43171:45324:15908:30447:463:55085:6501:1900039:16239:15691:16577:55088:18027:7039:45461:45899:45471:1990236:16320:30968:34497:51666:90156:70936:44774:71285:6814:10994:45732:6725:80129:1900239:34975:71619:6071:1903940:31929:71470:1904380:51306:18215:6190:1901799:10697:34517:6302:1901255:715:6430:9263:36177:98789:70783:97237:10507:71072:71963:1900563:9060:720:288:61610:723:70887…
70682	proteasome regulatory particle assembly	7 out of 590 genes, 1.2%	10 out of 6473 background genes, 0.2%	0.00641	0	RPT1:C1_11150W_A:PR26:RPT2:C3_04920C_A:RPT5:RPT4	43171:45899:45732:43161:61641:34727:6511:34629:30433:70651:70682:16573:6896:32968:6289
16192	vesicle-mediated transport	82 out of 590 genes, 13.9%	562 out of 6473 background genes, 8.7%	0.00877	0	UBP6:VPS27:TRS20:RPN3:C1_03990W_A:RPT1:C1_07390W_A:SDS24:APS3:C1_08800W_A:HEM14:LYS142:DOA1:ECM21:SFT2:CDC48:C1_10840C_A:RPN2:DOA4:C1_14200W_A:DDI1:PDR6:C2_00490W_A:UBP13:RPN9:C2_02020W_A:C2_02180W_A:TLG2:C2_03260W_A:HYM1:VPS36:C2_04850C_A:VPS35:VPS28:RHA1:C2_09680W_A:C2_09710C_A:RPT2:C3_00610W_A:C3_01070C_A:C3_02260C_A:C3_02410C_A:C3_03060W_A:FCY2:MBP1:PRE3:ECM29:PEP7:PGA10:GPI14:C4_03200C_A:C4_…	16237:32581:32889:43171:45324:30447:55085:6882:16239:16577:45899:16320:30968:34497:51666:6673:71285:45732:71619:51306:18215:1901799:34517:36177:70783:9060:70887:30970:7021:6303:7624:10636:45:30437:7033:36168:6457:70784:72710:6998:16485:43624:6895:10620:6357:1900182:71243:36178:1900439:1990116:45454:6486:6612:6274:8152:36244:43161:51017:16567:6904:32786:9267:48193:6829:6606:36170:45943:920:8655:30…
46165	alcohol biosynthetic process	36 out of 590 genes, 6.1%	187 out of 6473 background genes, 2.9%	0.01373	0	COQ4:UPC2:ERG1:HEM14:LIP6:C1_09610W_A:SRT1:HGT7:CHA1:THI20:CDC19:GPD1:RHR2:C3_01540W_A:FGR23:THI6:PTR22:HEM13:C3_06280W_A:C3_06700C_A:PGA10:ERG251:GPI14:PGA38:C4_04230W_A:PDC11:ERG11:C5_05040W_A:DES1:COX15:DAP1:QDR1:HXK2:MNT3:CR_09350C_A:INO1	32:30447:6002:55085:6116:55088:1990539:6071:71470:46835:1678:9060:70887:6631:44416:2001234:36187:19408:71456:6021:36178:15833:45454:6486:30476:1766:45892:32443:43161:44409:1904659:42866:9267:32445:9228:36170:6569:30448:61621:16042:6744:6487:42938:15893:31505:6072:34727:46512:1765:6006:6890:45944:6567:42710:6090:44182:6511:8643:6508:6879:9230:6820:35442:6665:30148:36164:6000:19655:6506:6470:46015:…
44267	cellular protein metabolic process	240 out of 590 genes, 40.7%	2114 out of 6473 background genes, 32.7%	0.01469	0	RCA1:LEU4:UBP6:VPS27:C1_00860W_A:C1_01040W_A:MBF1:C1_01540W_A:ISN1:UBC8:C1_01950C_A:RAD16:GOR1:C1_03270W_A:C1_03510C_A:RPN3:C1_03620C_A:C1_03750W_A:C1_03990W_A:GPM2:RPN4:SIT4:C1_04640W_A:C1_04960C_A:PSF2:RPT1:RPS27A:RIB4:PHO87:NPL4:C1_06390W_A:NPR1:PHO15:GPX3:C1_07390W_A:ECO1:CAF16:APS3:EAF6:C1_08540C_A:FAD1:C1_09070W_A:DAK2:CRP1:RIM20:LIP6:C1_09610W_A:DOA1:SWE1:ERO1:CDC48:C1_10820C_A:C1_10840C_A…	32:16237:32581:6261:43171:45324:15908:30447:463:55085:6501:1900039:16239:15691:16577:55088:18027:7039:45461:45899:45471:1990236:16320:30968:34497:51666:90156:70936:44774:71285:6814:10994:45732:6725:80129:1900239:34975:71619:6071:1903940:31929:71470:1904380:51306:18215:6190:1901799:10697:34517:6302:1901255:715:6430:9263:36177:98789:70783:97237:10507:71072:71963:1900563:9060:720:288:61610:723:70887…
48193	Golgi vesicle transport	55 out of 590 genes, 9.3%	340 out of 6473 background genes, 5.3%	0.01818	0	UBP6:TRS20:RPN3:C1_03990W_A:RPT1:C1_07390W_A:APS3:C1_08800W_A:HEM14:LYS142:DOA1:RPN2:PDR6:C2_00490W_A:UBP13:RPN9:C2_02020W_A:C2_02180W_A:TLG2:C2_03260W_A:HYM1:RHA1:C2_09680W_A:RPT2:C3_00610W_A:C3_01070C_A:C3_02260C_A:C3_02410C_A:C3_03060W_A:MBP1:PRE3:ECM29:PEP7:GPI14:C4_03200C_A:C4_03600C_A:VPS2:HMS1:RPN8:VPS4:ZCF14:C5_04150C_A:RPN5:TRS33:C7_03200C_A:SYS1:CR_00750C_A:SFT1:SHP1:CR_02380C_A:LYS5:CR…	32581:45324:43171:30447:55085:6882:16239:16577:45899:30968:34497:51666:6673:71285:45732:71619:18215:1901799:34517:36177:70783:9060:70887:30970:7021:6303:45:30437:7033:36168:6457:70784:6998:6895:10620:71243:36178:1900439:45454:6486:36244:43161:16567:6904:32786:9267:48193:6829:6606:36170:45943:920:30448:43328:6488:6487:15893:45053:31505:34727:1900429:43001:31134:9059:6490:1410:6890:45944:71071:4831…
1901617	organic hydroxy compound biosynthetic process	37 out of 590 genes, 6.3%	197 out of 6473 background genes, 3.0%	0.01858	0	COQ4:UPC2:ERG1:HEM14:LIP6:C1_09610W_A:SRT1:HGT7:CHA1:THI20:CDC19:GPD1:RHR2:C3_01540W_A:FGR23:THI6:PTR22:HEM13:C3_06280W_A:C3_06700C_A:PGA10:ERG251:GPI14:PGA38:C4_04230W_A:PDC11:ERG11:C5_05040W_A:DES1:COX15:DAP1:QDR1:HXK2:PDX3:MNT3:CR_09350C_A:INO1	32:30447:6002:55085:6116:55088:1990539:6071:71470:46835:1678:9060:70887:6631:44416:2001234:36187:19408:71456:6021:36178:15833:45454:6486:30476:1766:45892:32443:43161:44409:1904659:42866:9267:32445:9228:36170:6569:30448:61621:16042:6744:6487:42938:15893:31505:6072:34727:46512:1765:6006:6890:45944:6567:42710:8615:6090:44182:6511:8643:6508:6879:9230:6820:35442:6665:30148:36164:6000:19655:6506:6470:4…
43162	ubiquitin-dependent protein catabolic process via the multivesicular body sorting pathway	10 out of 590 genes, 1.7%	23 out of 6473 background genes, 0.4%	0.01895	0	VPS27:CDC48:DOA4:DDI1:VPS36:VPS28:VPS2:VPS4:HSE1:CR_05980W_A	16237:45324:30447:16320:71285:51306:34517:36177:30970:10636:7033:72710:6998:16485:43624:1900182:36178:1990116:6612:6274:36244:43161:30448:43328:6275:45053:31505:31321:34727:2001168:31134:120174:43162:71712:44182:10995:6511:34599:6508:433:30433:9306:61709:34067:71629:70676:1990171:70651:72671:44419:16125:16579:10992:71467:35103:51228:32258:6896:16236:1904669:71469:6623:120113:71630:6897:32511:4574…
42221	response to chemical	77 out of 590 genes, 13.1%	532 out of 6473 background genes, 8.2%	0.02341	0	RCA1:C1_01040W_A:C1_01750W_A:PDE2:TPS2:C1_03990W_A:MAD2:RPN4:SIT4:C1_04960C_A:NPL4:GPX3:CDR4:UPC2:C1_08540C_A:ERG1:TPO3:MSN4:DAK2:C1_09210C_A:RIM20:C1_10710C_A:CDC48:TYE7:DOA4:DDI1:UBP13:C2_02520W_A:C2_02730W_A:C2_02920W_A:C2_03910C_A:SSY1:VPS36:RIM11:RPN10:TPK2:C2_08100W_A:VPS28:STB3:C2_09620W_A:GPD1:C2_10670W_A:RHR2:C3_00940W_A:C3_01260C_A:FCY2:CMK1:SFP1:C3_04970C_A:C3_06860C_A:PEP7:OFD1:GAT1:P…	36278:60258:45324:30447:45991:463:55085:6116:55088:45899:45471:16320:30968:51666:8361:70936:44774:71285:71444:6725:1900239:6071:1903940:7155:31929:71470:15671:61409:61402:42631:1904380:51306:1900464:34517:90294:36177:97237:71963:288:61610:70887:31647:6631:30970:1900231:1903379:46777:480:45827:36187:5991:71455:10636:45:60237:30437:7033:36168:7186:33048:15696:1900198:72710:7009:10737:43065:6998:436…
1901615	organic hydroxy compound metabolic process	43 out of 590 genes, 7.3%	246 out of 6473 background genes, 3.8%	0.02462	0	COQ4:UPC2:ERG1:HEM14:DAK2:LIP6:C1_09610W_A:SMT3:SRT1:C2_00740C_A:HGT7:CHA1:THI20:CDC19:C2_06040C_A:ARE2:GPD1:RHR2:C3_01540W_A:FGR23:THI6:PTR22:HEM13:C3_06280W_A:C3_06700C_A:PGA10:ERG251:GPI14:PGA38:C4_04230W_A:PDC11:ERG11:VPS4:C5_05040W_A:DES1:COX15:DAP1:QDR1:HXK2:PDX3:MNT3:CR_09350C_A:INO1	32:45324:30447:6002:55085:6116:55088:45461:71285:1990539:6071:71470:97237:46835:1678:1900563:9060:61610:723:70887:6631:44416:2001234:1903379:36187:19408:7033:6457:6998:71456:6021:36178:15833:45454:1900560:6486:30476:1766:45892:32443:43161:33554:44409:1904659:42866:9267:32445:9228:36170:6569:30448:61621:43328:16042:6744:6487:42938:15893:45053:31505:6072:34727:46512:1765:16925:42493:6006:6890:36182…
8202	steroid metabolic process	34 out of 590 genes, 5.8%	177 out of 6473 background genes, 2.7%	0.02544	0	COQ4:UPC2:ERG1:HEM14:LIP6:C1_09610W_A:C2_00740C_A:HGT7:CHA1:CDC19:ARE2:C3_01540W_A:FGR23:PTR22:HEM13:C3_06280W_A:C3_06700C_A:PGA10:ERG251:GPI14:PGA38:C4_04230W_A:PDC11:ERG11:VPS4:C5_05040W_A:C5_05360C_A:DES1:COX15:DAP1:QDR1:HXK2:MNT3:CR_09350C_A	32:45324:30447:6002:55085:55088:51666:71285:1990539:46835:1678:9060:70887:6631:44416:2001234:36187:7033:6998:71456:36178:15833:30476:1766:45892:32443:43161:1904659:42866:9267:32445:36170:6569:30448:5975:61621:43328:16042:6744:6487:42938:15893:45053:31505:34727:46512:1765:6006:6890:45944:6567:42710:6090:44182:6511:8643:6879:1904462:9306:61709:6820:35442:44255:6665:30148:6000:70676:19655:6506:6470:…
6066	alcohol metabolic process	39 out of 590 genes, 6.6%	219 out of 6473 background genes, 3.4%	0.03929	0	COQ4:UPC2:ERG1:HEM14:DAK2:LIP6:C1_09610W_A:SRT1:HGT7:CHA1:THI20:CDC19:C2_06040C_A:ARE2:GPD1:RHR2:C3_01540W_A:FGR23:THI6:PTR22:HEM13:C3_06280W_A:C3_06700C_A:PGA10:ERG251:GPI14:PGA38:C4_04230W_A:PDC11:ERG11:C5_05040W_A:DES1:COX15:DAP1:QDR1:HXK2:MNT3:CR_09350C_A:INO1	32:30447:6002:55085:6116:55088:1990539:6071:71470:97237:46835:1678:9060:61610:70887:6631:44416:2001234:36187:19408:71456:6021:36178:15833:45454:6486:30476:1766:45892:32443:43161:44409:1904659:42866:9267:32445:9228:36170:6569:30448:61621:16042:6744:6487:42938:15893:31505:6072:34727:46512:1765:42493:6006:6890:45944:6567:42710:6090:44182:6511:8643:6508:6879:9230:6820:35442:422:6665:30148:36164:6000:…
16125	sterol metabolic process	33 out of 590 genes, 5.6%	175 out of 6473 background genes, 2.7%	0.04995	0	COQ4:UPC2:ERG1:HEM14:LIP6:C1_09610W_A:C2_00740C_A:HGT7:CHA1:CDC19:ARE2:C3_01540W_A:FGR23:PTR22:HEM13:C3_06280W_A:C3_06700C_A:PGA10:ERG251:GPI14:PGA38:C4_04230W_A:PDC11:ERG11:VPS4:C5_05040W_A:DES1:COX15:DAP1:QDR1:HXK2:MNT3:CR_09350C_A	32:45324:30447:6002:55085:55088:71285:1990539:46835:1678:9060:70887:6631:44416:2001234:36187:7033:6998:71456:36178:15833:30476:1766:45892:32443:43161:1904659:42866:9267:32445:36170:6569:30448:61621:43328:16042:6744:6487:42938:15893:45053:31505:34727:46512:1765:6006:6890:45944:6567:42710:6090:44182:6511:8643:6879:9306:61709:6820:35442:44255:6665:30148:6000:70676:19655:6506:6470:46015:42939:44419:1…
44283	small molecule biosynthetic process	58 out of 590 genes, 9.8%	381 out of 6473 background genes, 5.9%	0.06644	0	LEU4:ISN1:COQ4:EHT1:RIB4:UPC2:ERG1:HEM14:RIM20:LIP6:C1_09610W_A:SRT1:RIB3:RIB7:HGT7:CHA1:SUR2:GPM1:THI20:CDC19:GPD1:RHR2:C3_01540W_A:FGR23:THI6:PTR22:HEM13:C3_06280W_A:C3_06700C_A:PEX5:PGA10:ERG251:FBA1:GPI14:PGA38:C4_04230W_A:SCS7:HOM3:PDC11:CBF1:ERG11:C5_03840W_A:C5_05040W_A:DES1:COX15:PGK1:LEU1:LYS12:CR_03740C_A:DAP1:QDR1:HXK2:PDX3:LYS5:MNT3:PGI1:CR_09350C_A:INO1	32:30447:6002:55085:6116:55088:6553:6673:71285:1990539:6071:71470:18215:6190:36177:46835:1678:9060:70887:6631:44416:2001234:9303:36187:19408:1900198:16485:6357:71456:6021:36178:51701:15833:9231:9268:45454:6486:30476:1766:45892:36244:32443:43161:7059:44409:1904659:42866:51793:9267:32445:9228:36170:6569:30448:61621:9117:30435:16042:6744:6487:42938:15893:31505:6072:16560:34727:46512:1765:98781:9229:…
70646	protein modification by small protein removal	11 out of 590 genes, 1.9%	31 out of 6473 background genes, 0.5%	0.06887	0	UBP6:C1_01540W_A:C1_06390W_A:DOA4:RPN11:UBP13:C2_02020W_A:C4_04660C_A:SEM1:RPN5:CR_05980W_A	30447:51666:71285:1901799:10636:51726:45454:43161:72742:6275:34727:6406:43162:43248:10995:6511:45721:34599:16559:45013:35753:266:35871:338:70676:72671:1902499:16579:10992:6887:71108:16573:6896:16578:1902906:1904669:6623:6897
16128	phytosteroid metabolic process	31 out of 590 genes, 5.3%	165 out of 6473 background genes, 2.5%	0.09223	0.0004	COQ4:UPC2:ERG1:HEM14:LIP6:C1_09610W_A:HGT7:CHA1:CDC19:ARE2:C3_01540W_A:FGR23:PTR22:HEM13:C3_06280W_A:C3_06700C_A:PGA10:ERG251:GPI14:PGA38:C4_04230W_A:PDC11:ERG11:C5_05040W_A:DES1:COX15:DAP1:QDR1:HXK2:MNT3:CR_09350C_A	32:30447:6002:55085:55088:1990539:46835:1678:9060:70887:6631:44416:2001234:36187:71456:36178:15833:30476:1766:45892:32443:1904659:42866:9267:32445:36170:6569:30448:61621:16042:6744:6487:42938:15893:31505:34727:46512:1765:6006:6890:45944:6567:42710:6090:44182:6511:8643:6879:6820:35442:6665:30148:6000:19655:6506:6470:46015:42939:16125:6096:6784:6338:6559:51668:6696:8204:44011:6412:6896:22904:199096…
44107	cellular alcohol metabolic process	31 out of 590 genes, 5.3%	165 out of 6473 background genes, 2.5%	0.09223	0.0004	COQ4:UPC2:ERG1:HEM14:LIP6:C1_09610W_A:HGT7:CHA1:CDC19:ARE2:C3_01540W_A:FGR23:PTR22:HEM13:C3_06280W_A:C3_06700C_A:PGA10:ERG251:GPI14:PGA38:C4_04230W_A:PDC11:ERG11:C5_05040W_A:DES1:COX15:DAP1:QDR1:HXK2:MNT3:CR_09350C_A	32:30447:6002:55085:55088:1990539:46835:1678:9060:70887:6631:44416:2001234:36187:71456:36178:15833:30476:1766:45892:32443:1904659:42866:9267:32445:36170:6569:30448:61621:16042:6744:6487:42938:15893:31505:34727:46512:1765:6006:6890:45944:6567:42710:6090:44182:6511:8643:6879:6820:35442:6665:30148:6000:19655:6506:6470:46015:42939:16125:6096:6784:6338:6559:51668:6696:8204:44011:6412:6896:22904:199096…
8204	ergosterol metabolic process	31 out of 590 genes, 5.3%	165 out of 6473 background genes, 2.5%	0.09223	0.0004	COQ4:UPC2:ERG1:HEM14:LIP6:C1_09610W_A:HGT7:CHA1:CDC19:ARE2:C3_01540W_A:FGR23:PTR22:HEM13:C3_06280W_A:C3_06700C_A:PGA10:ERG251:GPI14:PGA38:C4_04230W_A:PDC11:ERG11:C5_05040W_A:DES1:COX15:DAP1:QDR1:HXK2:MNT3:CR_09350C_A	32:30447:6002:55085:55088:1990539:46835:1678:9060:70887:6631:44416:2001234:36187:71456:36178:15833:30476:1766:45892:32443:1904659:42866:9267:32445:36170:6569:30448:61621:16042:6744:6487:42938:15893:31505:34727:46512:1765:6006:6890:45944:6567:42710:6090:44182:6511:8643:6879:6820:35442:6665:30148:6000:19655:6506:6470:46015:42939:16125:6096:6784:6338:6559:51668:6696:8204:44011:6412:6896:22904:199096…
51974	negative regulation of telomerase activity	4 out of 590 genes, 0.7%	4 out of 6473 background genes, 0.1%	0.09238	0.0004	NPL4:CDC48:C2_02730W_A:CR_01170W_A	16320:10994:51306:34517:30970:10636:35519:43624:1900182:1990116:6274:43161:43328:34727:2001168:31134:120174:71712:6511:72665:30433:34067:71629:1990171:70651:72671:35103:51228:16236:6623:71630:51974
down-regulated - "function"
70003	threonine-type peptidase activity	13 out of 590 genes, 2.2%	18 out of 6473 background genes, 0.3%	4.48e-08	0	PRE2:SCL1:PRE9:PRE3:PRE7:ECM38:PRE4:PRE10:DUG3:PUP3:PRE6:PUP2:PUP1	4175:8233:36374:4044:4298:8242:3729:61133
4298	threonine-type endopeptidase activity	11 out of 590 genes, 1.9%	14 out of 6473 background genes, 0.2%	2.83e-07	0	PRE2:SCL1:PRE9:PRE3:PRE7:PRE4:PRE10:PUP3:PRE6:PUP2:PUP1	4175:4298:61133:3729
8233	peptidase activity	35 out of 590 genes, 5.9%	136 out of 6473 background genes, 2.1%	2.45e-06	0	UBP6:APE2:C1_06390W_A:C1_10820C_A:RPN2:DOA4:DDI1:RPN11:UBP13:C2_02020W_A:PRE2:PRB1:SCL1:PRE9:C3_05360C_A:PRE3:CYM1:PRE7:ECM38:C4_04660C_A:YME1:RPN8:PRE4:LAP4:PRE10:DUG3:PUP3:C7_03860W_A:CR_03220C_A:PIM1:LAP3:PRE6:CR_05980W_A:PUP2:PUP1	4175:19784:43130:36374:8270:166:61578:4176:70122:3697:3729:8233:3690:17111:19786:8242:4177:31625:31593:8236:16887:8234:4252:4197:4222:4298:978:46872:42802:149:5524:4044:4190:8237:4843:70006:61133
140096	catalytic activity, acting on a protein	83 out of 590 genes, 14.1%	523 out of 6473 background genes, 8.1%	4.85e-05	0	UBP6:C1_00860W_A:UBC8:RAD16:SIT4:APE2:C1_04640W_A:C1_06390W_A:NPR1:PHO15:EAF6:C1_08540C_A:C1_09610W_A:SWE1:ERO1:C1_10820C_A:RPN2:C1_12120W_A:KIS2:DOA4:DDI1:RPN11:UBP13:C2_02020W_A:RIM11:PRE2:PRB1:TPK2:C2_09620W_A:C3_00310C_A:SCL1:C3_00940W_A:C3_02260C_A:C3_02410C_A:PRE9:CMK1:C3_04970C_A:C3_05360C_A:PRE3:CYM1:C4_00320C_A:PTC8:NAT4:C4_01300W_A:HOS3:PRE7:C4_02570C_A:ECM38:C4_03600C_A:C4_04660C_A:OFD…	16881:4169:31369:26:31418:8270:19776:8198:70122:16972:19778:8233:34450:4674:3690:19153:4386:17111:8242:31625:31543:8234:8138:8474:4222:30159:978:4035:46872:42802:4691:1904855:10485:149:4044:5524:8967:30291:16791:4722:61630:8237:4713:16279:33558:61133:50660:4175:19784:4806:43130:36374:3684:4402:70615:4842:166:61578:4176:43565:32266:3697:3729:4407:51864:8094:3756:19779:35064:4721:16671:19786:8353:4…
4175	endopeptidase activity	20 out of 590 genes, 3.4%	71 out of 6473 background genes, 1.1%	0.00091	0	RPN2:DDI1:PRE2:PRB1:SCL1:PRE9:C3_05360C_A:PRE3:CYM1:PRE7:YME1:PRE4:PRE10:PUP3:C7_03860W_A:PIM1:LAP3:PRE6:PUP2:PUP1	8233:3690:17111:31625:8234:4222:978:46872:42802:149:5524:61133:4175:43130:166:4176:3697:3729:4177:31593:16887:4252:4197:4298:4190
8242	omega peptidase activity	10 out of 590 genes, 1.7%	25 out of 6473 background genes, 0.4%	0.01029	0	UBP6:C1_06390W_A:DOA4:RPN11:UBP13:C2_02020W_A:ECM38:C4_04660C_A:DUG3:CR_05980W_A	8270:70122:8233:8242:4044:8237:19784:36374:61578:4843
36402	proteasome-activating activity	5 out of 590 genes, 0.8%	6 out of 6473 background genes, 0.1%	0.01044	0.0029	RPT1:PR26:RPT2:RPT5:RPT4	17111:31625:5524:166:16887:19904:36402
46872	metal ion binding	69 out of 590 genes, 11.7%	476 out of 6473 background genes, 7.4%	0.01433	0.0025	VPS27:ISN1:RAD16:C1_03990W_A:RPN4:APE2:UPC2:LYS142:CRP1:C1_10820C_A:ROB1:SOD6:C2_01230W_A:C2_02020W_A:C2_02520W_A:SUR2:C2_02920W_A:C2_03140C_A:C2_03910C_A:VPS36:CDC19:YTH1:C2_08950W_A:RHA1:ZSF1:C3_00310C_A:C3_00940W_A:C3_02410C_A:STP1:CYM1:FCR1:C3_07380W_A:C4_00320C_A:PEP7:ERG251:FBA1:C4_02570C_A:C4_02690W_A:C4_02770C_A:C4_03600C_A:SCS7:NBP35:OFD1:GAT1:PDC11:ERG11:ZCF14:LAP4:C5_04410C_A:ADH1:C7_0…	170:19170:42284:31418:5506:8270:5507:8198:16491:334:16747:30955:4386:1904408:4620:31543:981:4222:287:978:46872:4784:5515:8134:5524:8821:16966:61630:20037:4022:43130:3684:47433:70615:30246:166:4842:15927:43565:32266:4737:3729:8047:51539:51864:8094:4520:35064:9055:8139:3677:3700:43682:8531:4177:8398:8236:16887:17076:8941:5096:8143:5509:19825:30976:3676:8168:4571:3939:32454:70628:50483:4332:1228:167…
43169	cation binding	69 out of 590 genes, 11.7%	487 out of 6473 background genes, 7.5%	0.02982	0.0044	VPS27:ISN1:RAD16:C1_03990W_A:RPN4:APE2:UPC2:LYS142:CRP1:C1_10820C_A:ROB1:SOD6:C2_01230W_A:C2_02020W_A:C2_02520W_A:SUR2:C2_02920W_A:C2_03140C_A:C2_03910C_A:VPS36:CDC19:YTH1:C2_08950W_A:RHA1:ZSF1:C3_00310C_A:C3_00940W_A:C3_02410C_A:STP1:CYM1:FCR1:C3_07380W_A:C4_00320C_A:PEP7:ERG251:FBA1:C4_02570C_A:C4_02690W_A:C4_02770C_A:C4_03600C_A:SCS7:NBP35:OFD1:GAT1:PDC11:ERG11:ZCF14:LAP4:C5_04410C_A:ADH1:C7_0…	170:19170:42284:31418:5506:8270:5507:8198:16491:334:16747:30955:4386:1904408:4620:31543:981:4222:287:978:46872:4784:5515:8134:5524:8821:16966:61630:20037:4022:43130:3684:47433:70615:30246:166:4842:15927:43565:32266:4737:3729:8047:51539:51864:8094:4520:35064:9055:8139:3677:3700:43682:8531:4177:8398:8236:16887:17076:8941:5096:8143:5509:19825:30976:3676:8168:4571:3939:32454:70628:50483:4332:1228:167…
46914	transition metal ion binding	57 out of 590 genes, 9.7%	384 out of 6473 background genes, 5.9%	0.03555	0.006	RAD16:C1_03990W_A:RPN4:APE2:UPC2:LYS142:CRP1:C1_10820C_A:ROB1:SOD6:C2_01230W_A:C2_02020W_A:C2_02520W_A:SUR2:C2_02920W_A:VPS36:YTH1:C2_08950W_A:RHA1:ZSF1:C3_00310C_A:C3_00940W_A:C3_02410C_A:STP1:FCR1:C3_07380W_A:C4_00320C_A:ERG251:FBA1:C4_02570C_A:C4_02690W_A:C4_03600C_A:SCS7:NBP35:OFD1:GAT1:ERG11:ZCF14:LAP4:C5_04410C_A:ADH1:C7_01690W_A:RAD14:CR_00010C_A:CR_00750C_A:CR_03740C_A:CR_04350C_A:IFE2:CR…	170:19170:42284:31418:5506:8270:5507:8198:16491:334:16747:4386:1904408:31543:981:978:46872:4784:5515:8134:5524:16966:61630:20037:4022:43130:3684:70615:166:4842:43565:32266:3729:51539:51864:8094:35064:9055:8139:3677:3700:43682:8531:4177:8398:8236:16887:17076:8941:5096:8143:19825:3676:8168:3939:32454:70628:4332:1228:16705:80132:16706:1227:3723:4843:70006
19783	ubiquitin-like protein-specific protease activity	9 out of 590 genes, 1.5%	24 out of 6473 background genes, 0.4%	0.0464	0.0073	UBP6:C1_06390W_A:DOA4:RPN11:UBP13:C2_02020W_A:C4_04660C_A:CR_03220C_A:CR_05980W_A	8270:70122:8237:19784:61578:19786:4843
8234	cysteine-type peptidase activity	10 out of 590 genes, 1.7%	30 out of 6473 background genes, 0.5%	0.06215	0.0067	UBP6:C1_06390W_A:DOA4:RPN11:UBP13:C2_02020W_A:C4_04660C_A:CR_03220C_A:LAP3:CR_05980W_A	8270:70122:3690:8234:978:8237:19784:61578:3697:3729:19786:4177:4197:4843
101005	deubiquitinase activity	8 out of 590 genes, 1.4%	20 out of 6473 background genes, 0.3%	0.06458	0.0062	UBP6:C1_06390W_A:DOA4:RPN11:UBP13:C2_02020W_A:C4_04660C_A:CR_05980W_A	8270:70122:8237:19784:61578:4843
4843	thiol-dependent deubiquitinase	8 out of 590 genes, 1.4%	20 out of 6473 background genes, 0.3%	0.06458	0.0057	UBP6:C1_06390W_A:DOA4:RPN11:UBP13:C2_02020W_A:C4_04660C_A:CR_05980W_A	8270:70122:8237:19784:61578:4843
43130	ubiquitin binding	11 out of 590 genes, 1.9%	37 out of 6473 background genes, 0.6%	0.09423	0.008	VPS27:C1_07390W_A:DOA1:CDC48:DDI1:C2_02520W_A:C2_02730W_A:VPS36:BUB3:HSE1:SHP1	8270:4620:30674:46872:149:5524:19888:43130:166:32266:8139:31593:16887:32183:4190
31593	polyubiquitin modification-dependent protein binding	4 out of 590 genes, 0.7%	5 out of 6473 background genes, 0.1%	0.09641	0.0088	DDI1:C2_02730W_A:RPN10:C2_10670W_A	36435:30674:149:43130:31593:32183:4190
down-regulated - "component"
502	proteasome complex	29 out of 590 genes, 4.9%	38 out of 6473 background genes, 0.6%	6.43e-21	0	UBP6:RPN3:RPT1:RPN2:DOA4:RPN11:RPN9:PR26:RPN10:PRE2:RPN12:RPT2:SCL1:PRE9:PRE3:ECM29:PRE7:RPT5:SEM1:RPN8:PRE4:RPN5:PRE10:PUP3:RPT4:PRE6:PUP2:RPN7:PUP1	42175:5622:5737:5768:5838:8180:5829:70390:19773:8540:502:5739:31595:8541:5839:19774:1990023:5634:34515:34399:5576
1905369	endopeptidase complex	29 out of 590 genes, 4.9%	43 out of 6473 background genes, 0.7%	1.99e-18	0	UBP6:RPN3:RPT1:RPN2:DOA4:RPN11:RPN9:PR26:RPN10:PRE2:RPN12:RPT2:SCL1:PRE9:PRE3:ECM29:PRE7:RPT5:SEM1:RPN8:PRE4:RPN5:PRE10:PUP3:RPT4:PRE6:PUP2:RPN7:PUP1	42175:5622:5737:5768:5838:8180:5829:70390:19773:8540:502:5739:31595:8541:5839:19774:1990023:5634:34515:34399:5576
1905368	peptidase complex	30 out of 590 genes, 5.1%	71 out of 6473 background genes, 1.1%	1.97e-11	0	UBP6:RPN3:RPT1:RPN2:DOA4:RPN11:RPN9:PR26:RPN10:PRE2:RPN12:RPT2:SCL1:PRE9:PRE3:ECM29:PRE7:RPT5:SEM1:RPN8:PRE4:RPN5:PRE10:DUG3:PUP3:RPT4:PRE6:PUP2:RPN7:PUP1	42175:5622:5737:5768:5838:8180:5829:70390:19773:8540:502:5739:31595:8541:5839:19774:1990023:5634:61672:34515:34399:5576
22624	proteasome accessory complex	16 out of 590 genes, 2.7%	21 out of 6473 background genes, 0.3%	5.99e-11	0	UBP6:RPN3:RPT1:RPN2:RPN11:RPN9:PR26:RPN10:RPN12:RPT2:RPT5:SEM1:RPN8:RPN5:RPT4:RPN7	5622:5737:5838:8180:5829:70390:8540:502:5739:31595:8541:1990023:5634:34515:34399
5838	proteasome regulatory particle	16 out of 590 genes, 2.7%	21 out of 6473 background genes, 0.3%	5.99e-11	0	UBP6:RPN3:RPT1:RPN2:RPN11:RPN9:PR26:RPN10:RPN12:RPT2:RPT5:SEM1:RPN8:RPN5:RPT4:RPN7	5622:5737:5838:8180:5829:70390:8540:502:5739:31595:8541:1990023:5634:34515:34399
34515	proteasome storage granule	15 out of 590 genes, 2.5%	21 out of 6473 background genes, 0.3%	1.64e-09	0	RPN2:RPN11:RPN9:BLM3:RPN12:PRE9:PRE3:SEM1:RPN8:PRE4:RPN5:PRE10:PRE6:PUP2:PUP1	42175:5622:5737:8180:5829:70390:502:19773:8540:5739:31595:8541:5839:19774:1990023:5634:34515:34399:5576
5839	proteasome core complex	11 out of 590 genes, 1.9%	14 out of 6473 background genes, 0.2%	2.25e-07	0	PRE2:SCL1:PRE9:PRE3:PRE7:PRE4:PRE10:PUP3:PRE6:PUP2:PUP1	5622:42175:5737:19773:5739:5839:19774:5634:34515:34399:5576
8541	proteasome regulatory particle, lid subcomplex	9 out of 590 genes, 1.5%	11 out of 6473 background genes, 0.2%	4.61e-06	0	RPN3:RPN11:RPN9:RPN10:RPN12:SEM1:RPN8:RPN5:RPN7	5622:5737:8180:5829:70390:8540:502:5739:31595:8541:1990023:5634:34515:34399
19774	proteasome core complex, beta-subunit complex	6 out of 590 genes, 1.0%	7 out of 6473 background genes, 0.1%	0.00087	0	PRE2:PRE3:PRE7:PRE4:PUP3:PUP1	19774:5634:34515
8540	proteasome regulatory particle, base subcomplex	7 out of 590 genes, 1.2%	10 out of 6473 background genes, 0.2%	0.00114	0	RPT1:RPN2:PR26:RPN10:RPT2:RPT5:RPT4	5737:5838:502:8540:8541:5634:34515:34399
140535	intracellular protein-containing complex	60 out of 590 genes, 10.2%	390 out of 6473 background genes, 6.0%	0.00634	0	UBP6:TRS20:RAD16:RPN3:SIT4:C1_04960C_A:RPT1:NPL4:CAF16:EAF6:CDC48:RPN2:KIS2:DOA4:RPN11:C2_00220C_A:RPN9:C2_02730W_A:PR26:HYM1:RPN10:PRE2:TPK2:RPN12:C2_09480W_A:RPT2:C3_00310C_A:SCL1:C3_03060W_A:PRE9:C3_04970C_A:PRE3:C3_06550C_A:C3_06560W_A:ECM29:C4_01760W_A:PRE7:C4_03600C_A:C4_03690C_A:C4_03920W_A:RPT5:SEM1:RPN8:PRE4:RPN5:C6_03780C_A:PRE10:CDC34:TRS33:C7_03240W_A:PUP3:PPH3:RPT4:NAT5:PRE6:CR_05460…	5838:8180:9986:19773:407:324:16035:5886:35267:30894:1990023:19898:1990468:109:5952:33100:1990072:151:5674:31463:36266:113:5622:5737:70390:31410:33768:8540:932:8541:19005:837:5675:31417:5839:31588:5933:5801:8287:30289:5802:34515:32299:43332:31225:42175:839:5789:31415:794:31595:30014:5774:838:30136:34098:1990467:44695:1990070:5768:131:5829:1990112:328:502:5783:5739:1990071:159:19774:5634:34399:5576…
36452	ESCRT complex	8 out of 590 genes, 1.4%	16 out of 6473 background genes, 0.2%	0.0073	0	VPS27:RIM20:VPS36:VPS28:C3_03430C_A:VPS2:VPS4:HSE1	5628:329:5886:815:33565:5737:814:5774:5768:813:16020
19773	proteasome core complex, alpha-subunit complex	5 out of 590 genes, 0.8%	7 out of 6473 background genes, 0.1%	0.02691	0.0031	SCL1:PRE9:PRE10:PRE6:PUP2	19773:5622:5737:5839:34515:42175:5739:5634:34399:5576
up-regulated - "process"
462	maturation of SSU-rRNA from tricistronic rRNA transcript (SSU-rRNA, 5.8S rRNA, LSU-rRNA)	160 out of 522 genes, 30.7%	620 out of 6473 background genes, 9.6%	2.06e-43	0	CNS1:HOT1:C1_02450C_A:RPP1:C1_04040C_A:NOP4:C1_04710C_A:REI1:RSM22:NOP6:C1_06800W_A:MTO1:C1_07960W_A:DIP2:MSS116:RPA34:C1_10950C_A:C1_11000C_A:GIN4:KRR1:C1_11770C_A:C1_12440W_A:CHR1:C1_12630C_A:RMP1:DIM1:C1_13820C_A:RRN3:C2_00410C_A:PGA27:C2_03000C_A:PRP3:C2_04120C_A:TBF1:C2_04570W_A:C2_04700C_A:PZF1:C2_05160C_A:C2_05750W_A:C2_05840W_A:MAK16:C2_06660W_A:C2_06850W_A:NOC4:NSA1:C2_08180C_A:RRP8:TAZ1…	32467:6974:6490:1410:60258:6279:6361:1903490:45944:921:55:30447:6281:31589:463:55085:71475:7004:6333:70525:45292:6325:42254:62022:492:15867:350:90070:7121:10972:110155:43248:71027:51229:389:1902626:44182:1903501:6071:7155:6511:71033:71470:7007:48254:61157:280:34476:6351:72670:42026:70899:34599:30163:1558:10526:6267:6302:34517:154:71042:31936:7097:2000234:61780:1015:98787:80182:6879:33314:2143:515…
30490	maturation of SSU-rRNA	160 out of 522 genes, 30.7%	627 out of 6473 background genes, 9.7%	1.05e-42	0	CNS1:HOT1:C1_02450C_A:RPP1:C1_04040C_A:NOP4:C1_04710C_A:REI1:RSM22:NOP6:C1_06800W_A:MTO1:C1_07960W_A:DIP2:MSS116:RPA34:C1_10950C_A:C1_11000C_A:GIN4:KRR1:C1_11770C_A:C1_12440W_A:CHR1:C1_12630C_A:RMP1:DIM1:C1_13820C_A:RRN3:C2_00410C_A:PGA27:C2_03000C_A:PRP3:C2_04120C_A:TBF1:C2_04570W_A:C2_04700C_A:PZF1:C2_05160C_A:C2_05750W_A:C2_05840W_A:MAK16:C2_06660W_A:C2_06850W_A:NOC4:NSA1:C2_08180C_A:RRP8:TAZ1…	32467:6974:6490:1410:60258:6279:6361:1903490:45944:921:55:30447:6281:31589:463:55085:71475:7004:6333:70525:45292:6325:42254:62022:492:15867:350:90070:7121:10972:110155:43248:71027:51229:389:1902626:44182:1903501:6071:7155:6511:71033:71470:7007:48254:61157:280:34476:6351:72670:42026:70899:34599:30163:1558:10526:6267:6302:34517:154:71042:31936:7097:2000234:61780:1015:98787:80182:6879:33314:2143:515…
42274	ribosomal small subunit biogenesis	161 out of 522 genes, 30.8%	636 out of 6473 background genes, 9.8%	1.6e-42	0	CNS1:HOT1:C1_02450C_A:RPP1:C1_04040C_A:NOP4:C1_04710C_A:REI1:RSM22:NOP6:C1_06800W_A:MTO1:C1_07960W_A:DIP2:MSS116:RPA34:C1_10950C_A:C1_11000C_A:GIN4:KRR1:C1_11770C_A:C1_12440W_A:CHR1:C1_12630C_A:RMP1:DIM1:C1_13820C_A:RRN3:C2_00410C_A:PGA27:C2_03000C_A:PRP3:C2_04120C_A:TBF1:C2_04570W_A:C2_04700C_A:PZF1:C2_05160C_A:C2_05750W_A:C2_05840W_A:MAK16:C2_06660W_A:C2_06850W_A:NOC4:NSA1:C2_08180C_A:RRP8:TAZ1…	32467:6974:6490:1410:60258:6279:6361:1903490:45944:921:55:30447:6281:31589:463:55085:71475:7004:6333:70525:45292:6325:42254:62022:492:15867:350:90070:7121:10972:110155:43248:71027:51229:389:1902626:44182:1903501:6071:7155:6511:71033:71470:7007:48254:61157:280:34476:6351:72670:42026:70899:34599:30163:1558:10526:6267:6302:34517:154:71042:31936:7097:2000234:61780:1015:98787:80182:6879:33314:2143:515…
472	endonucleolytic cleavage to generate mature 5'-end of SSU-rRNA from (SSU-rRNA, 5.8S rRNA, LSU-rRNA)	123 out of 522 genes, 23.6%	417 out of 6473 background genes, 6.4%	2.52e-38	0	CNS1:HOT1:RPP1:C1_04040C_A:NOP4:REI1:RSM22:NOP6:C1_06800W_A:MTO1:C1_07960W_A:DIP2:MSS116:RPA34:C1_10950C_A:C1_11000C_A:GIN4:C1_11770C_A:C1_12440W_A:CHR1:C1_12630C_A:RMP1:DIM1:C1_13820C_A:RRN3:C2_00410C_A:PGA27:C2_03000C_A:PRP3:C2_04120C_A:TBF1:C2_04700C_A:PZF1:C2_05160C_A:MAK16:C2_06660W_A:C2_06850W_A:NOC4:NSA1:C2_08180C_A:RRP8:RRP15:C2_09510C_A:C2_09920W_A:CWC22:BUD21:BMS1:C3_02020W_A:C3_02040C_…	6490:1410:60258:6279:6361:45944:55:921:30447:31589:463:55085:71475:70525:45292:42254:492:15867:350:90070:7121:110155:43248:71027:389:1902626:44182:7155:6511:71033:48254:61157:34476:6351:42026:70899:1558:10526:6267:34517:154:71042:31936:2000234:1015:98787:33314:2143:723:34462:43710:447:6348:379:46777:18026:480:6260:9303:6855:467:10833:47484:6392:51321:910:6457:71629:34475:40010:7005:6369:6817:3543…
967	rRNA 5'-end processing	123 out of 522 genes, 23.6%	419 out of 6473 background genes, 6.5%	4.42e-38	0	CNS1:HOT1:RPP1:C1_04040C_A:NOP4:REI1:RSM22:NOP6:C1_06800W_A:MTO1:C1_07960W_A:DIP2:MSS116:RPA34:C1_10950C_A:C1_11000C_A:GIN4:C1_11770C_A:C1_12440W_A:CHR1:C1_12630C_A:RMP1:DIM1:C1_13820C_A:RRN3:C2_00410C_A:PGA27:C2_03000C_A:PRP3:C2_04120C_A:TBF1:C2_04700C_A:PZF1:C2_05160C_A:MAK16:C2_06660W_A:C2_06850W_A:NOC4:NSA1:C2_08180C_A:RRP8:RRP15:C2_09510C_A:C2_09920W_A:CWC22:BUD21:BMS1:C3_02020W_A:C3_02040C_…	6490:1410:60258:6279:6361:45944:55:921:30447:31589:463:55085:71475:70525:45292:42254:492:15867:350:90070:7121:110155:43248:71027:389:1902626:44182:7155:6511:71033:48254:61157:34476:6351:42026:70899:1558:10526:6267:34517:154:71042:31936:2000234:1015:98787:33314:2143:723:34462:43710:447:6348:379:46777:18026:480:6260:9303:6855:467:10833:47484:6392:51321:910:6457:71629:34475:40010:7005:6369:6817:3543…
34471	ncRNA 5'-end processing	123 out of 522 genes, 23.6%	420 out of 6473 background genes, 6.5%	5.85e-38	0	CNS1:HOT1:RPP1:C1_04040C_A:NOP4:REI1:RSM22:NOP6:C1_06800W_A:MTO1:C1_07960W_A:DIP2:MSS116:RPA34:C1_10950C_A:C1_11000C_A:GIN4:C1_11770C_A:C1_12440W_A:CHR1:C1_12630C_A:RMP1:DIM1:C1_13820C_A:RRN3:C2_00410C_A:PGA27:C2_03000C_A:PRP3:C2_04120C_A:TBF1:C2_04700C_A:PZF1:C2_05160C_A:MAK16:C2_06660W_A:C2_06850W_A:NOC4:NSA1:C2_08180C_A:RRP8:RRP15:C2_09510C_A:C2_09920W_A:CWC22:BUD21:BMS1:C3_02020W_A:C3_02040C_…	6490:1410:60258:6279:6361:45944:55:921:30447:31589:463:55085:71475:70525:45292:42254:492:15867:350:90070:7121:110155:43248:71027:389:1902626:44182:7155:6511:71033:48254:61157:34476:6351:42026:70899:1558:10526:6267:34517:154:71042:31936:2000234:1015:98787:33314:2143:723:34462:43710:447:6348:379:46777:18026:480:6260:9303:6855:467:10833:47484:6392:51321:910:6457:71629:34475:40010:7005:6369:6817:3543…
966	RNA 5'-end processing	123 out of 522 genes, 23.6%	421 out of 6473 background genes, 6.5%	7.72e-38	0	CNS1:HOT1:RPP1:C1_04040C_A:NOP4:REI1:RSM22:NOP6:C1_06800W_A:MTO1:C1_07960W_A:DIP2:MSS116:RPA34:C1_10950C_A:C1_11000C_A:GIN4:C1_11770C_A:C1_12440W_A:CHR1:C1_12630C_A:RMP1:DIM1:C1_13820C_A:RRN3:C2_00410C_A:PGA27:C2_03000C_A:PRP3:C2_04120C_A:TBF1:C2_04700C_A:PZF1:C2_05160C_A:MAK16:C2_06660W_A:C2_06850W_A:NOC4:NSA1:C2_08180C_A:RRP8:RRP15:C2_09510C_A:C2_09920W_A:CWC22:BUD21:BMS1:C3_02020W_A:C3_02040C_…	6490:1410:60258:6279:6361:45944:55:921:30447:31589:463:55085:71475:70525:45292:42254:492:15867:350:90070:7121:110155:43248:71027:389:1902626:44182:7155:6511:71033:48254:61157:34476:6351:42026:70899:1558:10526:6267:34517:154:71042:31936:2000234:1015:98787:33314:2143:723:34462:43710:447:6348:379:46777:18026:480:6260:9303:6855:467:10833:47484:6392:51321:910:6457:71629:34475:40010:7005:6369:6817:3543…
34470	ncRNA processing	183 out of 522 genes, 35.1%	862 out of 6473 background genes, 13.3%	1.52e-37	0	CNS1:TRM2:HOT1:C1_02450C_A:RPP1:C1_04040C_A:NOP4:C1_04710C_A:REI1:RSM22:NOP6:C1_06800W_A:MTO1:C1_07960W_A:DIP2:MSS116:RPA34:C1_10950C_A:C1_10970W_A:C1_11000C_A:GIN4:KRR1:C1_11770C_A:C1_12440W_A:CHR1:C1_12630C_A:RMP1:DIM1:C1_13820C_A:RRN3:C2_00410C_A:PGA27:UTP21:UTP22:C2_03000C_A:PRP3:C2_04120C_A:TBF1:C2_04570W_A:C2_04700C_A:HIS3:PZF1:C2_05160C_A:KTI11:C2_05750W_A:C2_05840W_A:MAK16:C2_06660W_A:C2_…	32467:6974:6490:1410:60258:6279:6361:1903490:45944:921:55:30447:60188:6281:31589:463:1903241:55085:71475:7004:6333:70525:45292:6325:42254:62022:492:30174:15867:350:90070:7121:10972:1903341:110155:16226:6038:43248:71027:51229:389:1902626:44182:1903501:6071:7155:6511:71033:71470:7007:48254:42780:61157:280:34476:6351:72670:42026:30466:70899:34599:6611:30163:1558:10526:6267:34517:6302:154:71042:31936…
6364	rRNA processing	175 out of 522 genes, 33.5%	806 out of 6473 background genes, 12.5%	6.9e-37	0	CNS1:HOT1:C1_02450C_A:RPP1:C1_04040C_A:NOP4:C1_04710C_A:REI1:RSM22:NOP6:C1_06800W_A:MTO1:C1_07960W_A:DIP2:MSS116:RPA34:C1_10950C_A:C1_10970W_A:C1_11000C_A:GIN4:KRR1:C1_11770C_A:C1_12440W_A:CHR1:C1_12630C_A:RMP1:DIM1:C1_13820C_A:RRN3:C2_00410C_A:PGA27:UTP21:UTP22:C2_03000C_A:PRP3:C2_04120C_A:TBF1:C2_04570W_A:C2_04700C_A:HIS3:PZF1:C2_05160C_A:C2_05750W_A:C2_05840W_A:MAK16:C2_06660W_A:C2_06850W_A:NO…	32467:6974:6490:1410:60258:6279:6361:1903490:45944:921:55:30447:60188:6281:31589:463:1903241:55085:71475:7004:6333:70525:45292:6325:42254:62022:492:30174:15867:350:90070:7121:10972:1903341:110155:6038:43248:71027:51229:389:1902626:44182:1903501:6071:7155:6511:71033:71470:7007:48254:61157:280:34476:6351:72670:42026:30466:70899:34599:6611:30163:1558:10526:6267:34517:6302:154:71042:31936:7097:200023…
[truncated: 59 more rows]

## Sheet: Venn Diagram_up
cut-off of FDR < 0.05 and log2 = 1.5
[truncated: 154 more rows]

[truncated: 8 more sheets: Venn Diagram_down, GO_Venn Diagram_up, GO_Venn Diagram_down, All genes, pathway_proteostasis, pathway_erg biosynthesis, pathway_iron, Figure 3C]
