# Supplementary material for: The proteasome regulator Rpn4 controls antifungal drug tolerance by coupling protein homeostasis with metabolic responses to drug stress
Source: PLoS Pathog. 2023 Apr 19;19(4):e1011338. doi: 10.1371/journal.ppat.1011338 (PMC10150987; doi:10.1371/journal.ppat.1011338)
Supplement: S2 Dataset — (XLSX) [file ppat.1011338.s010.xlsx]

## Sheet: Legend
Legend	Description
Ca Rpn4 targets	A full list of putative C. albicans Rpn4 targets, and additional information including location in strand, binding sequence, encoding gene name and whether they are differentially expressed in the RNAseq
Proteasome	A list of putative C. albicans 26S proteasomal genes and RPN4 putative regulators, extracted from "Ca Rpn4 targets"
ERG and HEME	A list of putative C. albicans Rpn4 target ERG and HEME genes, extracted from "Ca Rpn4 targets"

## Sheet: Ca Rpn4 targets
PeakID	Chr	Start	End	Strand	Rpn4 binding site 1 (AGTGGCAAAN)	Rpn4 binding site 2 (GGTGGCAAYA)	Rpn4 binding site 3 (GRAGGCAAAA)	Gene	CGD	Change in RNAseq	Aliases
orf19.4161-T	Ca21chr4_C_albicans_SC5314	141987	142987	+	-449(AGTGGCAAAT,+,0.00)	NA	NA	NA		*YES	CA1228,CAWG_03701,CaO19.11637,CaO19.4161,Contig4-2312_0002,IPF16081,IPF16081.2,IPF18734.2,QRI2,orf19.11637,orf6.2625
orf19.706-T	Ca21chrR_C_albicans_SC5314	1442627	1443627	+	NA	NA	-611(TTTTGCCTTC,-,0.00)	NMD3		*YES	CA1706,CAWG_01971,CaO19.706,Contig4-2984_0015,IPF12208.2,IPF7981.1,orf19.8325,orf6.1726,orf6.3330
orf19.910-T	Ca21chr2_C_albicans_SC5314	654606	655606	+	NA	NA	-983(GAAGGCAAAA,+,0.00)	PRP3		*YES	CA2168,CAWG_04088,CaO19.8528,CaO19.910,Contig4-3099_0042,IPF26426.1,IPF4558,IPF4558.1,orf19.8528,orf6.3948
orf19.4191-T	Ca21chr4_C_albicans_SC5314	90017	91017	-	NA	-849(GGTGGCAATA,+,0.00)	NA	RLP24		*YES	CA1941,CAWG_03714,CaO19.11668,CaO19.4191,Contig4-2846_0001,IPF23102.1,IPF7998,IPF7998.1,orf19.11668,orf6.3648
orf19.3265-T	Ca21chrR_C_albicans_SC5314	201224	202224	+	-854(ATTTGCCACT,-,0.00)	NA	NA	TRM1	Putative N2,N2-dimethylguanine tRNA methyltransferase	*YES	CA5457,CAWG_01447,CaO19.10775,CaO19.3265,Contig4-2793_0003,IPF24029.1,IPF272.1,orf19.10775,orf6.8265
orf19.5513-T	Ca21chr6_C_albicans_SC5314	508241	509241	-	NA	-581(TGTTGCCACC,-,0.00)	NA	PRP45	Protein required for pre-mRNA splicing	*YES	CA2516,CAWG_05124,CaO19.12959,CaO19.5513,Contig4-2439_0003,IPF21606.1,IPF4301,IPF4310.1,orf19.12959,orf6.4455
orf19.6592-T	Ca21chrR_C_albicans_SC5314	2062769	2063769	+	-891(AGTGGCAAAA,+,0.00)	NA	NA	NA	Predicted membrane transporter, member of the aromatic acid:proton symporter (AAHS) family, major facilitator superfamily (MFS)	*YES	CA3833,CAWG_02235,CaO19.6592,Contig4-2811_0010,IPF8192,IPF8192.1,orf6.6204
orf19.5731-T	Ca21chr6_C_albicans_SC5314	770996	771996	+	-910(ATTTGCCACT,-,0.00)	NA	NA	PAD1		*YES	CA2846,CAWG_05007,CaO19.13153,CaO19.5731,Contig4-3044_0010,IPF10783.2,IPF21475.1,orf19.13153,orf6.4910
orf19.896-T	Ca21chr2_C_albicans_SC5314	683001	684001	+	-831(AGTGGCAAAA,+,0.00)	NA	NA	CHK1		*YES	CA4676,CAWG_04099,CaO19.8515,CaO19.896,Contig4-3099_0013,Contig4-3099_0015,HK1,IPF26451.1,IPF3668.2,orf19.8515,orf6.7281,orf6.7978
orf19.2688-T	Ca21chr4_C_albicans_SC5314	633200	634200	-	-372(GTTTGCCACT,-,0.00)	NA	NA	NAN1		*YES	CA2772,CAWG_03496,CaO19.10203,CaO19.2688,Contig4-2865_0003,IPF20112,IPF20112.1,IPF24577.1,orf19.10203,orf6.4798
orf19.3370-T	Ca21chr4_C_albicans_SC5314	721235	722235	-	NA	NA	-458(GAAGGCAAAA,+,0.00)	DOT4		*YES	CA1406,CAWG_03464,CaO19.3370,Contig4-1346_0001,Contig4-1346_0002,Contig4-2147_0001,Contig4-2147_0003,IPF15624.1,IPF17685.3,UBP10,orf19.10878,orf6.2580,orf6.2581,orf6.2890
orf19.3932-T	Ca21chr5_C_albicans_SC5314	980773	981773	-	NA	NA	-192(TTTTGCCTTC,-,0.00)	NA	Predicted RNA binding protein; stationary phase enriched; induced in core caspofungin response; induced by nitric oxide independent of Yhb1; repressed in ssr1 null; ketoconazole, hypoxia induced; Spider biofilm induced	*YES	CA0782,CAWG_04817,CaO19.11414,CaO19.3932,Contig4-2817_0002,IPF16253,IPF16253.2,IPF28567.1,orf19.11414,orf6.1914
orf19.3959-T	Ca21chr5_C_albicans_SC5314	1029517	1030517	-	NA	NA	-385(GAAGGCAAAA,+,0.00)	SSD1		*YES	CA0317,CAWG_04840,CaO19.3959,Contig4-3081_0004,IPF18942.2,IPF5791.2,orf19.11441,orf6.1117,orf6.1554
orf19.3978-T	Ca21chr5_C_albicans_SC5314	1065976	1066976	+	-412(TTTTGCCACT,-,0.00)	NA	NA	NA	Protein required for maturation of 18S rRNA	*YES	CA3402,CAWG_04857,CaO19.11461,CaO19.3978,Contig4-1327_0001,IPF23296.1,IPF8651,IPF8651.2,orf19.11461,orf6.5654
orf19.3483-T	Ca21chr6_C_albicans_SC5314	500608	501608	+	-737(ATTTGCCACT,-,0.00)	NA	NA	NA		*YES	CA2896,CAWG_05126,CaO19.10987,CaO19.3483,Contig4-2065_0001,IPF14981,IPF14981.2,IPF23793.1,orf19.10987,orf6.4976
orf19.5850-T	Ca21chrR_C_albicans_SC5314	1173845	1174845	+	NA	-932(TATTGCCACC,-,0.00)	NA	NOC2		*YES	CA2881,CAWG_01875,CaO19.13272,CaO19.5850,Contig4-2975_0006,IPF21359.1,IPF3784.1,RAD4,orf19.13272,orf6.4952
orf19.7306-T	Ca21chrR_C_albicans_SC5314	1943395	1944395	-	NA	NA	-745(TTTTGCCTTC,-,0.00)	NA		*YES	CA5544,CAWG_02184,CaO19.7306,Contig4-2983_0004,IPF5987,IPF5987.1,YPR127,YPR127W,orf6.8387
orf19.2752-T	Ca21chr4_C_albicans_SC5314	508877	509877	-	NA	-684(GGTGGCAATA,+,0.00)	NA	ADR1	TF	*YES, in FLC	CA1891,CAWG_03545,CaO19.10266,CaO19.2752,Contig4-2786_0008,IPF10196,IPF10196.2,IPF24651.1,orf19.10266,orf6.3584
orf19.4305-T	Ca21chr5_C_albicans_SC5314	629119	630119	-	NA	NA	-737(GAAGGCAAAA,+,0.00)	NA		*YES, in FLC	CA2639,CAWG_04663,CaO19.11781,CaO19.4305,Contig4-2902_0001,IPF23000.1,IPF2932,IPF2932.1,orf19.11781,orf6.4610
orf19.1547-T	Ca21chr2_C_albicans_SC5314	459087	460087	-	NA	NA	-135(TTTTGCCTCC,-,0.00)	NA	Ortholog(s) have double-stranded DNA binding, polynucleotide 3'-phosphatase activity and role in double-strand break repair	NO	CA3975,CAWG_03997,CaO19.1547,CaO19.9121,Contig4-2847_0001,IPF20152,IPF20152.1,IPF25796.1,PNK1,orf19.9121,orf6.6405
orf19.6066-T	Ca21chr1_C_albicans_SC5314	66325	67325	-	NA	NA	-80(TTTTGCCTTC,-,0.00)	NA	HFD1, sphingolipid biosynthesis	NO	CA4927,CAWG_01332,CaO19.13487,CaO19.6066,Contig4-2977_0023,IPF1401,IPF1401.2,IPF21050.1,orf19.13487,orf6.7610
orf19.6009-T	Ca21chr1_C_albicans_SC5314	197804	198804	-	-904(TTTTGCCACT,-,0.00)	NA	NA	SET1		NO	CA2985,CAWG_01278,CaO19.13430,CaO19.6009,Contig4-2910_0006,Contig4-2910_0007,IPF21139.1,IPF5105.1,orf19.13430,orf6.5089
orf19.6008.4-T	Ca21chr1_C_albicans_SC5314	197957	198957	+	-258(AGTGGCAAAA,+,0.00)	NA	NA	NA		NO	CAWG_01276
orf19.3309-T	Ca21chr1_C_albicans_SC5314	244215	245215	+	-127(TTTTGCCACT,-,0.00)	NA	NA	NA		NO	CA4618,CAWG_01254,CaO19.10819,CaO19.3309,Contig4-2978_0005,IPF23939.1,IPF5757,IPF5757.1,orf19.10819,orf6.7204
orf19.3341-T	Ca21chr1_C_albicans_SC5314	308501	309501	-	NA	NA	-565(TTTTGCCTCC,-,0.00)	NA	Putative tRNA-Arg synthetase	NO	CA2720,CAWG_01224,CaO19.10849,CaO19.3341,Contig4-2785_0006,IPF23922.1,IPF7366,IPF7366.2,YDR341C,orf19.10849,orf6.4732
orf19.4542-T	Ca21chr1_C_albicans_SC5314	379667	380667	-	NA	-541(TGTTGCCACC,-,0.00)	NA	NA	Sc CCL1, Ortholog(s) have cyclin-dependent protein kinase activating kinase regulator activity,	NO	CA4200,CAWG_01198,CCL1,CaO19.12017,CaO19.4542,Contig4-2727_0009,Contig4-2727_0010,IPF22715.1,IPF8051.2,orf19.12017,orf6.6688
orf19.4537-T	Ca21chr1_C_albicans_SC5314	382769	383769	+	-572(AGTGGCAAAG,+,0.00)	NA	NA	NA	Sc DST1 (TFIIS), Ortholog(s) have RNA polymerase II complex binding	NO	CA4196,CAWG_01194,CaO19.12012,CaO19.4537,Contig4-2727_0002,DST1,IPF22720.1,IPF8059.2,orf19.12012,orf6.6683
orf19.3030-T	Ca21chr1_C_albicans_SC5314	695803	696803	-	-590(TTTTGCCACT,-,0.00)	NA	NA	NA	Sc ATG21	NO	ATG21,CA5061,CAWG_01051,CaO19.10548,CaO19.3030,Contig4-3098_0057,Contig4-3098_0058,IPF24293.1,IPF8495,IPF8495.2,orf19.10548,orf6.7767
orf19.4459-T	Ca21chr1_C_albicans_SC5314	815640	816640	-	NA	NA	-189(TTTTGCCTCC,-,0.00)	NA		NO	CA1365,CAWG_01006,CaO19.11939,CaO19.4459,Contig4-2719_0006,Contig4-2719_0007,IPF11849,IPF11849.2,IPF22769.1,YNL234W,orf19.11939,orf6.2833
orf19.1060-T	Ca21chr1_C_albicans_SC5314	881950	882950	-	-833(AGTGGCAAAC,+,0.00)	NA	NA	NA		NO	CAWG_00968,CaO19.1060,CaO19.8662,Contig4-1791_0003,IPF19964.1,IPF26269.1,orf19.8662,orf6.4929
orf19.432-T	Ca21chr1_C_albicans_SC5314	1119669	1120669	-	NA	NA	-129(GGAGGCAAAA,+,0.00)	NA	Predicted SCF ubiquitin ligase complex protein;	NO	CA4057,CAWG_00868,CaO19.432,CaO19.8062,Contig4-2853_0010,IPF26870.1,IPF7719,IPF7719.2,orf19.8062,orf6.6501
orf19.419-T	Ca21chr1_C_albicans_SC5314	1142880	1143880	-	NA	NA	-620(TTTTGCCTTC,-,0.00)	NA		NO	CA2124,CAWG_00856,CaO19.419,Contig4-2233_0002,IPF10490,IPF10490.2,IPF29828.1,orf19.8049,orf6.3896
orf19.418-T	Ca21chr1_C_albicans_SC5314	1143029	1144029	+	NA	NA	-538(GAAGGCAAAA,+,0.00)	KOG1		NO	CA2125,CAWG_00855,CaO19.418,CaO19.8048,IPF4893,IPF4893.2,YHR186,orf19.8048,orf6.3897
orf19.4445-T	Ca21chr1_C_albicans_SC5314	1548838	1549838	+	NA	-513(TATTGCCACC,-,0.00)	NA	NA		NO	CA4658,CAWG_00694,CaO19.11925,CaO19.4445,Contig4-2907_0018,IPF22811.1,IPF3092,IPF3092.1,orf19.11925,orf6.7258
orf19.4443-T	Ca21chr1_C_albicans_SC5314	1552589	1553589	+	-358(GTTTGCCACT,-,0.00)	NA	NA	YPD1		NO	CA4656,CAWG_00692,CaO19.11923,CaO19.4443,Contig4-2907_0011,IPF22818.1,IPF3095,IPF3095.1,orf19.11923,orf6.7256
orf19.2798-T	Ca21chr1_C_albicans_SC5314	1619149	1620149	-	NA	NA	-905(GAAGGCAAAA,+,0.00)	NA		NO	CA2006,CAWG_00669,CaO19.10316,CaO19.2798,Contig4-2693_0007,IPF11801,IPF11801.2,IPF24546.1,orf19.10316,orf6.3727
orf19.5101-T	Ca21chr1_C_albicans_SC5314	1800719	1801719	+	-378(GTTTGCCACT,-,0.00)	NA	NA	CCR4		NO	CA2222,CAWG_00601,CaO19.12567,CaO19.5101,Contig4-2297_0004,IPF13962.2,IPF22115.1,orf19.12567,orf6.4036
orf19.4841-T	Ca21chr1_C_albicans_SC5314	2141907	2142907	-	-673(AGTGGCAAAA,+,0.00)	NA	NA	SHY1		NO	CA4742,CAWG_00455,CaO19.12304,CaO19.4841,Contig4-3078_0016,IPF22446.1,IPF4494.1,orf19.12304,orf6.7370
orf19.2318.1-T	Ca21chr1_C_albicans_SC5314	2417540	2418540	+	-303(AGTGGCAAAC,+,0.00)	NA	NA	NA		NO	CA3349,CAWG_00338,Contig4-2539_0012,IPF19588,IPF19588.1,IPF19589.2,orf6.503
orf19.1155-T	Ca21chr1_C_albicans_SC5314	2553583	2554583	-	NA	NA	-988(GAAGGCAAAA,+,0.00)	DPP2		NO	CA1566,CAWG_00273,CaO19.1155,CaO19.8747,Contig4-2834_0007,DPP1,IPF26170.1,IPF7611.1,orf19.8747,orf6.3130
orf19.4916-T	Ca21chr1_C_albicans_SC5314	2802440	2803440	-	NA	NA	-495(GAAGGCAAAA,+,0.00)	NA		NO	CA6216,CaO19.12382,CaO19.4916,Contig4-2257_0013,Contig4-2257_0014,Contig4-2257_0016,IPF12669.3f,IPF19926.1,IPF22260.1,YFW2,orf19.12382,orf6.3295
orf19.4952-T	Ca21chr1_C_albicans_SC5314	2890695	2891695	+	-271(AGTGGCAAAG,+,0.00)	NA	NA	NA		NO	CA1100,CAWG_00125,CaO19.4952,Contig4-1718_0002,IPF19696.1,IPF5681,IPF5681.2,orf19.12417,orf6.1485,orf6.2430
orf19.7254-T	Ca21chr1_C_albicans_SC5314	3167470	3168470	-	-663(ATTTGCCACT,-,0.00)	NA	NA	NA	Sc AEP3, mitochondrial translation	NO	CA5370,CAWG_00016,CaO19.7254,Contig4-2986_0003,Contig4-2986_0005,IPF5248,IPF5248.1,orf6.8154
orf19.7257-T	Ca21chr1_C_albicans_SC5314	3169721	3170721	-	-280(AGTGGCAAAA,+,0.00)	NA	NA	MLH3	Ortholog(s) have role in meiotic mismatch repair	NO	CA5372,CAWG_00014,CaO19.7257,Contig4-2986_0007,IPF5245.2,orf6.8157
orf19.7266-T	Ca21chr1_C_albicans_SC5314	3175504	3176504	+	-607(TTTTGCCACT,-,0.00)	NA	NA	NA		NO	CAWG_00007,CaO19.7266,Contig4-2986_0021,IPF5225.1,orf6.8166
orf19.7271-T	Ca21chr1_C_albicans_SC5314	3180309	3181309	+	-567(AGTGGCAAAG,+,0.00)	NA	NA	NA		NO	CAWG_00003,CaO19.7271,Contig4-2986_0030,IPF5214.1,orf6.8171
orf19.2057-T	Ca21chr2_C_albicans_SC5314	116048	117048	+	NA	NA	-441(GAAGGCAAAA,+,0.00)	NA	SC YTF12, Mitochondrial inner membrane m-AAA protease component	NO	CA4838,CAWG_03849,CaO19.2057,CaO19.9604,Contig4-3065_0009,IPF1231.2,IPF25224.1,YTA12,orf19.9604,orf6.7498
orf19.1462-T	Ca21chr2_C_albicans_SC5314	276127	277127	+	-421(AGTGGCAAAG,+,0.00)	NA	NA	SMP2	Putative Mg2+-dependent phosphatidate phosphatase; transcript regulated by Nrg1	NO	CA4540,CAWG_03927,CaO19.1462,CaO19.9037,Contig4-2555_0003,IPF25747.1,IPF6259.2,orf19.9037,orf6.7111
orf19.1567-T	Ca21chr2_C_albicans_SC5314	483560	484560	+	NA	NA	-791(GAAGGCAAAA,+,0.00)	NA	VAM6, vCLAMP	NO	CA3991,CA3992,CAWG_04012,Contig4-2110_0002,Contig4-2110_0004,IPF14783.2,IPF19794.1,IPF25769.1,IPF25780.1,VAM6.5f,orf19.1568,orf19.9140,orf19.9141,orf6.6424,orf6.6425
orf19.5817-T	Ca21chr2_C_albicans_SC5314	573430	574430	+	-737(CTTTGCCACT,-,0.00)	NA	NA	NA		NO	BET3.3f,BET3.exon2,CA2226,CAWG_04055,Contig4-2836_0009,IPF21419.1,IPF5686.1,orf19.13239,orf6.4042
orf19.5776-T	Ca21chr2_C_albicans_SC5314	654222	655222	-	NA	NA	-410(TTTTGCCTTC,-,0.00)	TOM1		NO	CA2169,CA2170,CA2803,CAWG_04087,CaO19.13198,CaO19.5776,Contig4-3099_0044,Contig4-3099_0045,IPF11711,IPF11711.2,IPF18528.2,IPF21369.1,IPF26413.1,IPF26466.1,IPF4563.2,orf19.13198,orf19.8529,orf19.8530,orf19.911,orf19.912,orf6.3949,orf6.3950,orf6.4848
orf19.5206-T	Ca21chr2_C_albicans_SC5314	1194799	1195799	-	NA	NA	-817(TTTTGCCTTC,-,0.00)	NA		NO	CA1792,CAWG_04329,CaO19.12673,CaO19.5206,Contig4-2237_0005,IPF13966,IPF13966.2,IPF22007.1,orf19.12673,orf6.3449
orf19.26-T	Ca21chr2_C_albicans_SC5314	1319001	1320001	+	NA	-268(TGTTGCCACC,-,0.00)	NA	NA		NO	CA3609,CAWG_04389,CaO19.26,CaO19.7697,Contig4-3047_0025,IPF3856,IPF3856.1,PNG1,orf19.7697,orf6.5920
orf19.30-T	Ca21chr2_C_albicans_SC5314	1329398	1330398	-	NA	-901(TATTGCCACC,-,0.00)	NA	SPF1		NO	CA3613,CAWG_04393,CaO19.30,CaO19.7701,Contig4-1545_0001,IPF27225.1,IPF3849.2,orf19.7701,orf6.5924
orf19.31-T	Ca21chr2_C_albicans_SC5314	1329987	1330987	+	NA	-697(GGTGGCAATA,+,0.00)	NA	NA		NO	CA3614,CAWG_04394,CIS302,CaO19.31,CaO19.7702,Contig4-2679_0003,IPF27223.1,IPF8878,IPF8878.1,orf19.7702,orf6.5925
orf19.1896-T	Ca21chr2_C_albicans_SC5314	1505984	1506984	+	-521(TTTTGCCACT,-,0.00)	NA	NA	SSC1		NO	CA4474,CAWG_05834,CaO19.1896,CaO19.9452,Contig4-2752_0006,Contig4-2752_0008,IPF25425.1,IPF6450.2,orf19.9452,orf6.7024
orf19.2199-T	Ca21chr2_C_albicans_SC5314	1594358	1595358	-	-461(CTTTGCCACT,-,0.00)	NA	NA	PHO86		NO	CA2437,CAWG_05877,CaO19.2199,CaO19.9745,Contig4-3058_0025,IPF25140.1,IPF5501.1,orf19.9745,orf6.4342
orf19.2198-T	Ca21chr2_C_albicans_SC5314	1594730	1595730	+	-920(AGTGGCAAAG,+,0.00)	NA	NA	FLC3		NO	CA2438,CAWG_05878,CFP3,CaO19.2198,CaO19.9744,Contig4-3058_0030,IPF25103.1,IPF5505,IPF5505.2,orf19.9744,orf6.4343
orf19.2191-T	Ca21chr2_C_albicans_SC5314	1611254	1612254	+	-775(TTTTGCCACT,-,0.00)	NA	NA	NA		NO	CA1774,CAWG_05885,CaO19.2191,CaO19.9737,Contig4-2075_0002,IPF25137.1,IPF7498,IPF7498.2,orf19.9737,orf6.3427
orf19.2183-T	Ca21chr2_C_albicans_SC5314	1623732	1624732	-	NA	-890(GGTGGCAATA,+,0.00)	NA	KRE30		NO	CA3736,CAWG_05892,CaO19.2183,CaO19.9729,Contig4-3057_0002,IPF25112.1,IPF5533,IPF5533.2,orf19.9729,orf6.6080
orf19.3628-T	Ca21chr2_C_albicans_SC5314	1718503	1719503	+	NA	NA	-854(GAAGGCAAAA,+,0.00)	RSP5	Putative NEDD4 family E3 ubiquitin ligase	NO	CA1279,CAWG_05934,CaO19.11111,CaO19.3628,Contig4-2517_0005,Contig4-2517_0007,IPF10833.2,IPF23654.1,orf19.11111,orf6.2711
orf19.3594-T	Ca21chr2_C_albicans_SC5314	1784221	1785221	-	-228(GTTTGCCACT,-,0.00)	NA	NA	NA		NO	CaO19.11076,CaO19.3594,orf19.11076,orf6.701
orf19.1757-T	Ca21chr2_C_albicans_SC5314	2101914	2102914	+	-861(AGTGGCAAAT,+,0.00)	NA	NA	NA	Putative C2H2 transcription factor;Sc MET32	NO	CA2262,CAWG_06094,CaO19.1757,CaO19.9326,Contig4-2851_0019,IPF25560.1,IPF6857,IPF6857.1,orf19.9326,orf6.4092
orf19.5459-T	Ca21chr3_C_albicans_SC5314	21179	22179	-	-426(GTTTGCCACT,-,0.00)	NA	NA	NA		NO	CA5804,CAWG_02349,CaO19.12914,CaO19.5459,Contig4-3013_0014,IPF21717.1,IPF4160,IPF4160.1,PBP1,orf19.12914,orf6.8695
orf19.2515-T	Ca21chr3_C_albicans_SC5314	230084	231084	-	-78(CTTTGCCACT,-,0.00)	NA	NA	NA	ZZ-type zinc finger protein	NO	CA2146,CAWG_02447,CaO19.10051,CaO19.2515,IPF12799,IPF12799.2,IPF24819.1,orf19.10051,orf6.3920
orf19.3159-T	Ca21chr3_C_albicans_SC5314	249059	250059	+	-718(CTTTGCCACT,-,0.00)	NA	NA	UTP20		NO	CA1268,CA1639,CA1640,CAWG_02454,CaO19.10668,CaO19.3159,IPF14693,IPF14693.2,IPF18640.1,IPF18641.1,IPF24144.1,IPF25609.1,IPF25622.1,YBL004,orf19.10668,orf19.1732,orf19.1733,orf19.9300,orf19.9301,orf6.2690,orf6.3232,orf6.3233
orf19.1683-T	Ca21chr3_C_albicans_SC5314	350845	351845	+	NA	NA	-92(TTTTGCCTTC,-,0.00)	PPH21		NO	CA0425,CAWG_02492,CaO19.1683,Contig4-2363_0004,IPF11679.2,IPF11680.3,orf19.9252,orf6.1330,orf6.890
orf19.248-T	Ca21chr3_C_albicans_SC5314	558912	559912	+	-680(ATTTGCCACT,-,0.00)	NA	NA	APL5		NO	CA0830,CAWG_02582,CaO19.248,CaO19.7879,Contig4-1809_0004,IPF14699.2,IPF29913.1,orf19.7879,orf6.1994
orf19.252-T	Ca21chr3_C_albicans_SC5314	568049	569049	-	NA	-912(TATTGCCACC,-,0.00)	NA	NA		NO	CAWG_02585,CaO19.252,CaO19.7884,IPF18859.2,IPF29889.1,orf19.253,orf19.7884,orf19.7885,orf6.1988,orf6.1989
orf19.328-T	Ca21chr3_C_albicans_SC5314	696522	697522	-	-715(TTTTGCCACT,-,0.00)	NA	NA	NPR2		NO	CA3381,CaO19.328,CaO19.7960,Contig4-2705_0009,IPF26980.1,IPF8357.2,orf19.7960,orf6.5630
orf19.351-T	Ca21chr3_C_albicans_SC5314	751126	752126	+	NA	-241(GGTGGCAACA,+,0.00)	NA	NA		NO	CA4644,CAWG_02643,CaO19.351,CaO19.7984,Contig4-3090_0042,IPF1497,IPF1497.1,IPF27055.1,orf19.7984,orf6.7235
orf19.6953-T	Ca21chr3_C_albicans_SC5314	771174	772174	+	NA	-669(GGTGGCAATA,+,0.00)	NA	IRS4		NO	CA4717,CAWG_02683,CaO19.14215,CaO19.6953,Contig4-3085_0029,IPF20183.1,IPF8663,IPF8663.2,orf19.14215,orf6.7339
orf19.6924-T	Ca21chr3_C_albicans_SC5314	817897	818897	+	-117(GTTTGCCACT,-,0.00)	NA	NA	HTA1		NO	CA4696,CAWG_02709,CaO19.14186,CaO19.6924,Contig4-2902_0018,IPF20206.1,IPF4226.2,orf19.14186,orf6.7310
orf19.6925-T	Ca21chr3_C_albicans_SC5314	818352	819352	-	-437(AGTGGCAAAC,+,0.00)	NA	NA	HTB1		NO	CA4697,CAWG_02708,CaO19.14187,CaO19.6925,IPF20208.1,IPF4223.1,orf19.14187,orf6.7311
orf19.5901-T	Ca21chr3_C_albicans_SC5314	930120	931120	+	-555(CTTTGCCACT,-,0.00)	NA	NA	PKC1		NO	CA6144,CAWG_02760,CaO19.13322,CaO19.5901,Contig4-2395_0002,Contig4-2874_0014,IPF1872.1,IPF21335.1,orf19.13322,orf6.9136
orf19.5966-T	Ca21chr3_C_albicans_SC5314	1071430	1072430	+	NA	-327(GGTGGCAACA,+,0.00)	NA	NA		NO	CAWG_02810,CaO19.13387,CaO19.5966,IPF21294.1,IPF27869.1,orf19.13387,orf6.9071
orf19.5989-T	Ca21chr3_C_albicans_SC5314	1102543	1103543	+	-315(ATTTGCCACT,-,0.00)	NA	NA	NA		NO	CA6073,CAWG_02827,CaO19.13410,CaO19.5989,Contig4-2512_0006,HRP1,IPF21211.1,IPF9.2,orf19.13410,orf6.9048
orf19.5987-T	Ca21chr3_C_albicans_SC5314	1102832	1103832	-	-405(AGTGGCAAAT,+,0.00)	NA	NA	NA		NO	CA6074,CAWG_02826,CaO19.13408,CaO19.5987,Contig4-2427_0004,IPF11,IPF11.1,IPF21213.1,orf19.13408,orf6.9050
orf19.6967-T	Ca21chr3_C_albicans_SC5314	1170431	1171431	+	NA	NA	-153(TTTTGCCTTC,-,0.00)	USO6	putative vesicular transport	NO	CA5015,CAWG_02844,CaO19.6967,Contig4-2580_0004,IPF11118,IPF11118.1,orf6.7713
orf19.4025-T	Ca21chr5_C_albicans_SC5314	1151595	1152595	+	NA	NA	-58(GAAGGCAAAA,+,0.00)	PRE1		NO	CA4791,CAWG_04897,CaO19.11508,CaO19.4025,Contig4-3094_0024,IPF23307.1,IPF3370,IPF3370.2,orf19.11508,orf6.7438
orf19.5751-T	Ca21chr6_C_albicans_SC5314	814324	815324	-	NA	NA	-286(TTTTGCCTTC,-,0.00)	ORM1		NO	CA0894,CAWG_04996,CaO19.13174,CaO19.5751,Contig4-2419_0002,IPF13514.2,IPF21473.1,orf19.13174,orf6.2090
orf19.2133-T	Ca21chr6_C_albicans_SC5314	997012	998012	+	NA	NA	-932(TTTTGCCTCC,-,0.00)	LIP4		NO	CA3182,CAWG_04932,CaO19.2133,Contig4-2687_0005,IPF15657.2,IPF19830.2,orf19.9680,orf6.288,orf6.5367
orf19.5181-T	Ca21chr7_C_albicans_SC5314	600548	601548	+	NA	-85(GGTGGCAATA,+,0.00)	NA	NIK1		NO	CA0108,CA4415,CAWG_05614,COS-1,COS1,CaJ7.0320,HIK1,HIK1.3eoc,HIK1.5eoc,IPF11890.1,IPF19235.1,IPF19235.2,IPF22104.1,orf19.12648,orf6.547,orf6.6955
orf19.5130-T	Ca21chr7_C_albicans_SC5314	707309	708309	-	NA	NA	-272(GGAGGCAAAA,+,0.00)	PDI1		NO	CA1755,CAWG_05658,CaJ7.0374,CaJ7_0374,CaO19.12595,CaO19.5130,CaO19_5130,Contig4-2185_0004,IPF16217.2,IPF22050.1,orf19.12595,orf6.3401
orf19.2551-T	Ca21chrR_C_albicans_SC5314	371056	372056	-	-604(GTTTGCCACT,-,0.00)	NA	NA	MET6		NO	CA0653,CAWG_01512,CaO19.10083,CaO19.2551,Contig4-2742_0001,IPF11555.2,IPF29050.1,METE,orf19.10083,orf6.1715
orf19.481-T	Ca21chrR_C_albicans_SC5314	902746	903746	-	-222(AGTGGCAAAA,+,0.00)	NA	NA	GCD1		NO	CA4523,CAWG_01736,CaO19.481,CaO19.8111,Contig4-2441_0012,IPF26786.1,IPF7094.1,orf19.8111,orf6.7090
orf19.544-T	Ca21chrR_C_albicans_SC5314	999645	1000645	-	NA	NA	-136(TTTTGCCTTC,-,0.00)	RPR2		NO	CA4256,CAWG_01789,CaO19.544,CaO19.8179,Contig4-2548_0003,IPF26822.1,IPF4282,IPF4282.2,orf19.8179,orf6.6756
orf19.610-T	Ca21chrR_C_albicans_SC5314	1722589	1723589	+	NA	NA	-159(TTTTGCCTCC,-,0.00)	EFG1		NO	CA2787,CAWG_02083,Contig4-2215_0003,IPF3575.2,IPF3577.2,orf19.8243,orf6.2978,orf6.4821
orf19.6434-T	Ca21chrR_C_albicans_SC5314	1855300	1856300	-	-990(AGTGGCAAAC,+,0.00)	NA	NA	PEX19		NO	CA5105,CAWG_02145,CaO19.13792,CaO19.6434,Contig4-3074_0034,IPF1363.1,IPF20746.1,orf19.13792,orf6.7820
orf19.7583-T	Ca21chrR_C_albicans_SC5314	2154225	2155225	-	-643(AGTGGCAAAT,+,0.00)	NA	NA	ZCF39		NO	CA5985,CAWG_02270,CaO19.7583,Contig4-3105_0071,Contig4-3105_0072,IPF907,IPF907.2,OAF1,orf6.8931
orf19.7592-T	Ca21chrR_C_albicans_SC5314	2171618	2172618	+	NA	-404(TATTGCCACC,-,0.00)	NA	FAA4		NO	CA5992,CAWG_02276,CaO19.7592,Contig4-3108_0019,Contig4-3108_0020,IPF20033.1,orf6.8940
orf19.6990-T	Ca21chr3_C_albicans_SC5314	1242794	1243794	-	-370(GTTTGCCACT,-,0.00)	NA	NA	NA		NO	CA5036,CAWG_02865,CPR52,CYP4,CYP52,CaO19.6990,Contig4-2640_0003,IPF4530.1,orf6.7736
orf19.7375-T	Ca21chr3_C_albicans_SC5314	1337711	1338711	-	-272(AGTGGCAAAG,+,0.00)	NA	NA	NA		NO	CA5672,CAWG_02903,CaO19.7375,Contig4-3093_0012,IPF1271,IPF1271.1,U1A,USA1,orf6.8535
orf19.7438-T	Ca21chr3_C_albicans_SC5314	1482160	1483160	+	NA	NA	-183(TTTTGCCTTC,-,0.00)	UBA1		NO	CA5729,CAWG_02960,CaO19.7438,Contig4-3080_0002,IPF2475.1,orf6.8598
orf19.6818-T	Ca21chr3_C_albicans_SC5314	1560673	1561673	-	NA	NA	-595(TTTTGCCTTC,-,0.00)	NA		NO	CA5889,CaO19.14110,CaO19.6818,Contig4-2745_0001,IPF20440.1,IPF2409,IPF2409.2,orf19.14110,orf6.8813
orf19.5639-T	Ca21chr4_C_albicans_SC5314	23694	24694	-	-789(ATTTGCCACT,-,0.00)	NA	NA	HIS4		NO	CA2559,CAWG_03770,CaO19.13084,CaO19.5639,Contig4-2558_0003,IPF12359.2,IPF21508.1,orf19.13084,orf6.4508
orf19.4658-T	Ca21chr4_C_albicans_SC5314	257971	258971	+	NA	-74(TATTGCCACC,-,0.00)	NA	NA		NO	CA2706,CAWG_03655,CaO19.12128,CaO19.4658,Contig4-2819_0003,HYZ99,IPF11006,IPF11006.2,IPF22549.1,orf19.12128,orf6.4709
orf19.4659-T	Ca21chr4_C_albicans_SC5314	258350	259350	-	NA	-556(GGTGGCAATA,+,0.00)	NA	NA		NO	CA2707,CAWG_03656,CaO19.12129,CaO19.4659,Contig4-2819_0005,IPF11003,IPF11003.2,IPF22593.1,SAP114,orf19.12129,orf6.4710
orf19.4625-T	Ca21chr4_C_albicans_SC5314	333560	334560	+	NA	NA	-339(GGAGGCAAAA,+,0.00)	TOA2		NO	CA5187,CaO19.12095,CaO19.4625,Contig4-2945_0022,IPF10160.1,IPF22646.1,orf19.12095,orf6.7924
orf19.4626-T	Ca21chr4_C_albicans_SC5314	334137	335137	-	NA	NA	-93(TTTTGCCTCC,-,0.00)	NA		NO	CA5188,CAWG_03626,CaO19.12096,CaO19.4626,Contig4-2945_0024,IPF10159.2,IPF22598.1,TAP42,orf19.12096,orf6.7925
orf19.7604-T	Ca21chrR_C_albicans_SC5314	2195374	2196374	-	NA	NA	-354(TTTTGCCTCC,-,0.00)	NA		NO	CA6004,CAWG_02288,CaO19.7604,Contig4-3108_0044,IPF659.1,TRS120,orf6.8952
orf19.7412-T	Ca21chr3_C_albicans_SC5314	1419477	1420477	-	-342(AGTGGCAAAA,+,0.00)	NA	NA	MUB1		NO	CA5711,CAWG_02932,CaO19.7412,Contig4-2957_0011,IPF2656.1,orf6.8572
orf19.4753-T	Ca21chr1_C_albicans_SC5314	1947259	1948259	+	-873(AGTGGCAAAA,+,0.00)	NA	NA	PFK26		NO	CA2215,CAWG_00532,CaO19.4753,Contig4-1843_0004,IPF17562.3,IPF9943.2,orf19.12217,orf6.1050,orf6.4023
orf19.4956-T	Ca21chr1_C_albicans_SC5314	2901442	2902442	-	-255(TTTTGCCACT,-,0.00)	NA	NA	RPN1		NO	CA1252,CAWG_00120,CaO19.4956,Contig4-1464_0001,Contig4-1464_0002,Contig4-2724_0012,IPF19458.2,IPF9623.2,orf19.12421,orf6.2660,orf6.52
orf19.4991-T	Ca21chr1_C_albicans_SC5314	2975356	2976356	+	NA	NA	-849(TTTTGCCTTC,-,0.00)	MPT5		NO	CA5271,CAWG_00095,CaO19.12458,CaO19.4991,Contig4-3025_0018,Contig4-3025_0020,IPF1777,IPF1777.1,IPF22202.1,orf19.12458,orf6.8018
orf19.2964-T	Ca21chr1_C_albicans_SC5314	579105	580105	-	-323(ATTTGCCACT,-,0.00)	NA	NA	NA	RSC2	NO	CA4169,CAWG_01108,CaO19.10481,CaO19.2964,Contig4-2716_0006,Contig4-2716_0007,IPF24254.1,IPF7783.2,RSC2,orf19.10481,orf6.6652
orf19.837-T	Ca21chr2_C_albicans_SC5314	810096	811096	+	-510(TTTTGCCACT,-,0.00)	NA	NA	GNA1		NO	CA2089,CAWG_04145,CaO19.837,CaO19.8457,Contig4-2676_0011,IPF26470.1,IPF3395.2,orf19.8457,orf6.3848
orf19.2965-T	Ca21chr1_C_albicans_SC5314	578810	579810	+	-391(AGTGGCAAAT,+,0.00)	NA	NA	NA		NO	CA4168,CAWG_01107,CaO19.10482,CaO19.2965,Contig4-2716_0008,IPF24314.1,IPF7781,IPF7781.2,orf19.10482,orf6.6651
orf19.6923.1-T	Ca21chr3_C_albicans_SC5314	818560	819560	+	-780(GTTTGCCACT,-,0.00)	NA	NA	NA		NO	NA
orf19.4080-T	Ca21chr2_C_albicans_SC5314	1883991	1884991	+	NA	NA	-860(TTTTGCCTCC,-,0.00)	NA	Putative ribonuclease H2 subunit	NO	CA0006,CAWG_05997,CaO19.4080,Contig4-3095_0004,IPF2072,IPF2072.2,IPF28524.1,orf19.11561,orf6.49,orf6.6856
orf19.6494-T	Ca21chr7_C_albicans_SC5314	479373	480373	+	-353(GTTTGCCACT,-,0.00)	NA	NA	WHI3		NO	CA1728,CAWG_05569,CaJ7.0255,CaJ7_0255,CaO19.13847,CaO19.6494,CaO19_6494,Contig4-2822_0002,IPF20559.1,IPF8447.2,WHI4,orf19.13847,orf6.3359
orf19.352-T	Ca21chr3_C_albicans_SC5314	751839	752839	+	NA	-954(GGTGGCAACA,+,0.00)	NA	NA		NO	CA4645,CAWG_02642,CaO19.352,CaO19.7985,Contig4-3090_0045,IPF1496,IPF1496.1,IPF26995.1,orf19.7985,orf6.7236
orf19.679-T	Ca21chr1_C_albicans_SC5314	2468859	2469859	+	NA	-755(GGTGGCAATA,+,0.00)	NA	FGR39		NO	CA4114,CAWG_00312,CaO19.679,CaO19.8296,Contig4-2776_0010,IPF26643.1,IPF7704,IPF7704.2,orf19.8296,orf6.6572
orf19.2992-T	Ca21chr1_C_albicans_SC5314	629252	630252	+	NA	-793(TATTGCCACC,-,0.00)	NA	RPP1A	Conserved acidic ribosomal protein; likely role in regulation of translation elongation	NO	CA2819,CARP1A,CAWG_01083,CaO19.10509,CaO19.2992,Contig4-3020_0012,IPF24399.1,IPF5594.2,RP1A,RPA1,RPP1A-1,orf19.10509,orf6.4873
orf19.7335-T	Ca21chrR_C_albicans_SC5314	1988161	1989161	+	NA	NA	-174(GAAGGCAAAA,+,0.00)	PRE8		NO	CA5569,CAWG_02208,CaO19.7335,Contig4-3033_0021,IPF1990.1,orf6.8416
orf19.827.1-T	Ca21chr2_C_albicans_SC5314	830684	831684	+	NA	-764(TGTTGCCACC,-,0.00)	NA	RPL39		NO	CA4225,CAWG_04154,Contig4-2913_0008,IPF26380.1,IPF8753.2,RPL39.3
orf19.2769-T	Ca21chr4_C_albicans_SC5314	462682	463682	+	NA	NA	-118(GAAGGCAAAA,+,0.00)	NA		NO	CA4122,CAWG_03560,CaO19.10285,CaO19.2769,Contig4-2112_0005,Contig4-2513_0011,IPF24643.1,IPF7079.2,PBI2,orf19.10285,orf6.6583
orf19.2762-T	Ca21chr4_C_albicans_SC5314	486718	487718	-	NA	NA	-180(TTTTGCCTTC,-,0.00)	AHP1		NO	AHP11,CA4127,CAWG_03554,CaO19.10278,CaO19.2762,Contig4-2938_0023,IPF24637.1,IPF6629,IPF6629.2,orf19.10278,orf6.6590
orf19.2703-T	Ca21chr4_C_albicans_SC5314	602321	603321	+	NA	NA	-210(GAAGGCAAAA,+,0.00)	NA		NO	CA3266,CAWG_03506,CaO19.10218,CaO19.2703,Contig4-2809_0011,IPF24607.1,IPF5045,IPF5045.1,orf19.10218,orf6.5491
orf19.748-T	Ca21chr4_C_albicans_SC5314	1125132	1126132	-	-687(TTTTGCCACT,-,0.00)	NA	NA	NA		NO	CA4459,CA4460,CAWG_03297,CaO19.748,Contig4-2307_0003,Contig4-2307_0004,IPF16922.2,IPF20259.1,IPF26549.1,IPF8467.2,NUP145,orf19.14146,orf19.14147,orf19.6856,orf19.6857,orf19.8368,orf6.4137,orf6.7005,orf6.7006
orf19.3139-T	Ca21chr4_C_albicans_SC5314	1494860	1495860	+	-908(AGTGGCAAAA,+,0.00)	NA	NA	NA		NO	CA3571,CAWG_03158,CaO19.3139,Contig4-3009_0005,IPF18884.2,IPF3264,IPF3264.2,orf19.10651,orf6.1850,orf6.5876
orf19.3123.2-T	Ca21chr4_C_albicans_SC5314	1532638	1533638	-	NA	-144(TGTTGCCACC,-,0.00)	NA	NA		NO	CA4388,IPF12416.1,IPF12416.3,IPF12416.3f,IPF24159.1
orf19.579-T	Ca21chr5_C_albicans_SC5314	184282	185282	-	-413(AGTGGCAAAA,+,0.00)	NA	NA	FOL1		NO	CA0088,CAWG_04470,CaO19.579,Contig4-2857_0009,IPF6397.3,IPF7349,IPF7349.2,orf19.8210,orf6.1108,orf6.466,orf6.4729
orf19.1971-T	Ca21chr5_C_albicans_SC5314	217221	218221	+	-131(ATTTGCCACT,-,0.00)	NA	NA	TRY3		NO	CA0751,CAWG_04489,CaO19.1971,CaO19.9527,Contig4-2794_0015,IPF25369.1,IPF6286,IPF6286.2,orf19.9527,orf6.1864
orf19.1972-T	Ca21chr5_C_albicans_SC5314	217288	218288	-	-811(AGTGGCAAAT,+,0.00)	NA	NA	NA		NO	CA0750,CAWG_04488,CaO19.1972,CaO19.9528,Contig4-2794_0013,IPF25370.1,IPF6284,IPF6284.1,SET5,orf19.9528,orf6.1863
orf19.1946-T	Ca21chr5_C_albicans_SC5314	275380	276380	-	NA	NA	-651(TTTTGCCTTC,-,0.00)	NA		NO	CA3352,CAWG_04511,CaO19.1946,Contig4-1970_0003,IPF16194,IPF16194.2,IPF16195.1,orf19.9501,orf6.1972,orf6.5593
orf19.1945-T	Ca21chr5_C_albicans_SC5314	276008	277008	+	NA	NA	-986(GAAGGCAAAA,+,0.00)	AUR1		NO	CA3353,CAWG_04512,CaO19.1945,Contig4-2985_0028,IPF11286.2,IPF18866.2,orf19.9500,orf6.1971,orf6.5594
orf19.1938-T	Ca21chr5_C_albicans_SC5314	292764	293764	+	NA	NA	-202(TTTTGCCTTC,-,0.00)	NA		NO	CA3360,CAWG_04519,CaO19.1938,Contig4-2985_0006,IPF9568,IPF9568.1,IPF9569.2,orf19.9493,orf6.5601
orf19.3169-T	Ca21chr5_C_albicans_SC5314	454903	455903	-	NA	NA	-206(TTTTGCCTTC,-,0.00)	NA		NO	CA1257,CAWG_04587,CaO19.3169,Contig4-2939_0002,IPF18725,IPF18725.1,IPF3177.2,orf19.10678,orf6.1235,orf6.2669
orf19.4288-T	Ca21chr5_C_albicans_SC5314	606840	607840	+	-186(TTTTGCCACT,-,0.00)	NA	NA	CTA7		NO	CA3060,CAWG_04653,CaO19.11764,CaO19.4288,Contig4-3019_0010,IPF28450.1,IPF2963.1,orf19.11764,orf6.5198
orf19.1280-T	Ca21chr5_C_albicans_SC5314	912410	913410	-	-952(AGTGGCAAAT,+,0.00)	NA	NA	SUI1		NO	CA2367,CAWG_04782,CaO19.1280,CaO19.8867,Contig4-2808_0003,IPF10374.1,IPF29514.1,orf19.8867,orf6.4245
orf19.1279-T	Ca21chr5_C_albicans_SC5314	912853	913853	+	-500(ATTTGCCACT,-,0.00)	NA	NA	CDS1		NO	CA0213,CAWG_04783,CaO19.1279,CaO19.8866,Contig4-2808_0002,IPF16312.2,IPF26045.1,orf19.8866,orf6.874
orf19.3895-T	Ca21chr5_C_albicans_SC5314	921556	922556	-	NA	-351(TATTGCCACC,-,0.00)	NA	CHT2		NO	CA1051,CAWG_04786,CaO19.3895,Contig4-2459_0002,IPF15860.2,IPF19719.2,orf19.11376,orf6.2344
orf19.3919.1-T	Ca21chr5_C_albicans_SC5314	959781	960781	+	NA	NA	-478(GGAGGCAAAA,+,0.00)	NA		NO	NA
orf19.3919-T	Ca21chr5_C_albicans_SC5314	960282	961282	-	NA	NA	-30(TTTTGCCTCC,-,0.00)	NA		NO	CA2236,CAWG_04805,CaO19.11401,CaO19.3919,Contig4-2398_0003,IFA23,IPF12694.2,IPF23216.1,LPF25,orf19.11401,orf6.4057
orf19.3929-T	Ca21chr5_C_albicans_SC5314	973703	974703	+	NA	NA	-227(GGAGGCAAAA,+,0.00)	NA		NO	CA0785,CAWG_04814,CaO19.3929,Contig4-2817_0007,IPF14603,IPF14603.1,IPF14603.2,IPF28564.1,orf19.11411,orf6.1917,orf6.4047
orf19.6324-T	Ca21chr6_C_albicans_SC5314	16035	17035	-	NA	NA	-43(TTTTGCCTCC,-,0.00)	VID27		NO	CA3290,CAWG_05344,CaO19.6324,Contig4-2795_0012,IPF5734,IPF5734.2,orf6.5517
orf19.1185-T	Ca21chr6_C_albicans_SC5314	27821	28821	+	-324(AGTGGCAAAA,+,0.00)	NA	NA	NA		NO	CA2646,CAWG_05332,CaO19.1185,Contig4-2980_0017,Contig4-2980_0018,IPF13089,IPF13090.3,IPF13899.2,orf19.8776,orf6.1751,orf6.4622,orf6.515
orf19.86-T	Ca21chr6_C_albicans_SC5314	166189	167189	+	NA	NA	-72(TTTTGCCTCC,-,0.00)	NA		NO	CA0559,CAWG_05274,CaO19.7731,CaO19.86,Contig4-2178_0004,GPS2,GPX1,HYR1,IPF13207.2,IPF27177.1,orf19.7731,orf6.1559
orf19.93-T	Ca21chr6_C_albicans_SC5314	181745	182745	+	-147(GTTTGCCACT,-,0.00)	NA	NA	NA		NO	CA1987,CAWG_05267,CaO19.93,Contig4-2306_0003,IPF14895,IPF14895.1,IPF17607.2,orf19.7739,orf6.159,orf6.3705
orf19.3401-T	Ca21chr6_C_albicans_SC5314	380908	381908	+	NA	NA	-28(GAAGGCAAAA,+,0.00)	CTA1		NO	CA2431,CAWG_05185,CaO19.10904,CaO19.3401,Contig4-2399_0004,IPF12951,IPF12951.2,IPF23849.1,MOS10,VPS60,orf19.10904,orf6.4330
orf19.3402-T	Ca21chr6_C_albicans_SC5314	381748	382748	-	NA	NA	-141(TTTTGCCTTC,-,0.00)	FPG1		NO	CA2430,CAWG_05186,CaO19.10905,CaO19.3402,Contig4-2230_0006,Contig4-2399_0005,FDG1,IPF12950,IPF12950.2,IPF23838.1,orf19.10905,orf6.4329
orf19.5514-T	Ca21chr6_C_albicans_SC5314	508019	509019	+	NA	-206(GGTGGCAACA,+,0.00)	NA	NA		NO	CA2517,CAWG_05123,CaO19.12960,CaO19.5514,Contig4-2439_0005,IPF21610.1,IPF4311,IPF4311.2,orf19.12960,orf6.4456
orf19.5517-T	Ca21chr6_C_albicans_SC5314	513411	514411	+	NA	-691(GGTGGCAACA,+,0.00)	NA	NA		NO	ADH7,CA2520,CAWG_05120,CaO19.5517,Contig4-1777_0002,Contig4-2188_0003,IPF20046.1,IPF20104,IPF20104.1,orf19.12963,orf6.4459,orf6.746
orf19.1214-T	Ca21chr6_C_albicans_SC5314	885677	886677	+	NA	NA	-520(TTTTGCCTCC,-,0.00)	NA		NO	CA1534,CAWG_04971,CaO19.1214,CaO19.8802,Contig4-2370_0007,IPF26119.1,IPF9511.2,MAP2,orf19.8802,orf6.3083
orf19.2137-T	Ca21chr6_C_albicans_SC5314	1005292	1006292	-	-342(AGTGGCAAAT,+,0.00)	NA	NA	NA		NO	CA3185,CAWG_04930,CaO19.2137,CaO19.9684,Contig4-2481_0005,IPF13637,IPF13637.2,IPF25186.1,orf19.9684,orf6.5371
orf19.7022-T	Ca21chr7_C_albicans_SC5314	192481	193481	-	-999(AGTGGCAAAT,+,0.00)	NA	NA	NA		NO	CA5207,CAWG_05450,CaJ7.0110,CaJ7_0110,CaO19.7022,CaO19_7022,Contig4-3091_0018,IPF2359,IPF2359.1,orf6.7948
orf19.5182-T	Ca21chr7_C_albicans_SC5314	601113	602113	-	NA	-359(TATTGCCACC,-,0.00)	NA	POL3		NO	CA0107,CAWG_05613,CDC2,CaJ7.0319,POLIII,orf19.12649,orf19.12650,orf19.5183,orf6.3494,orf6.546
orf19.7160-T	Ca21chr7_C_albicans_SC5314	893852	894852	-	-203(TTTTGCCACT,-,0.00)	NA	NA	NA		NO	CA5297,CAWG_05743,CaJ7.0479,CaJ7_0479,CaO19.7160,CaO19_7160,IPF1957.1,YAR1,orf6.8060
orf19.3260-T	Ca21chrR_C_albicans_SC5314	218979	219979	-	NA	NA	-77(TTTTGCCTTC,-,0.00)	NA		NO	CA5453,CAWG_01451,CaO19.10770,CaO19.3260,Contig4-2987_0013,IPF24007.1,IPF256,IPF256.1,SIS2,orf19.10770,orf6.8260
orf19.2419-T	Ca21chrR_C_albicans_SC5314	698798	699798	+	-572(AGTGGCAAAT,+,0.00)	NA	NA	NA		NO	CA3043,CAWG_01643,CaO19.2419,CaO19.9957,Contig4-2445_0006,Contig4-2529_0007,DOM34,IPF24917.1,IPF7299.2,orf19.9957,orf6.5174
orf19.4398-T	Ca21chrR_C_albicans_SC5314	785517	786517	+	NA	-726(TGTTGCCACC,-,0.00)	NA	NA		NO	CA3905,CAWG_01689,CaO19.4398,Contig4-3077_0002,IPF16920.3,IPF19792,IPF19792.1,IPF19792.5f,orf19.11876,orf6.587,orf6.6309
orf19.504-T	Ca21chrR_C_albicans_SC5314	936927	937927	-	-522(AGTGGCAAAT,+,0.00)	NA	NA	NA		NO	ARP5,CA4504,CAWG_01755,CaO19.504,CaO19.8134,Contig4-2663_0005,IPF10388.2,IPF26762.1,orf19.8134,orf6.7067
orf19.556-T	Ca21chrR_C_albicans_SC5314	1124646	1125646	-	-13(TTTTGCCACT,-,0.00)	NA	NA	NA		NO	CA0056,CAWG_01852,CaO19.556,CaO19.8191,Contig4-2852_0004,IPF15839,IPF15839.1,IPF26752.1,orf19.8191,orf6.363
orf19.5846-T	Ca21chrR_C_albicans_SC5314	1184551	1185551	+	NA	NA	-629(GGAGGCAAAA,+,0.00)	NA		NO	CA2877,CAWG_01879,CaO19.13268,CaO19.5846,Contig4-2975_0016,IPF21363.1,IPF3776.1,TFB2,orf19.13268,orf6.4948
orf19.3862-T	Ca21chrR_C_albicans_SC5314	1297929	1298929	+	NA	-183(GGTGGCAACA,+,0.00)	NA	NA		NO	CA3099,CAWG_01924,CaO19.11343,CaO19.3862,Contig4-3046_0009,IPF23399.1,IPF6595.2,LST8,orf19.11343,orf6.5252
orf19.3886-T	Ca21chrR_C_albicans_SC5314	1341404	1342404	-	-103(AGTGGCAAAC,+,0.00)	NA	NA	NA		NO	CA3557,CAWG_01941,CaO19.11367,CaO19.3886,Contig4-2958_0019,IPF23392.1,IPF7763,IPF7763.2,orf19.11367,orf6.5857
orf19.7288-T	Ca21chrR_C_albicans_SC5314	1910800	1911800	+	-848(AGTGGCAAAT,+,0.00)	NA	-335(GAAGGCAAAA,+,0.00)	NA		NO	ACD99,CA5529,CAWG_02170,CaO19.7288,Contig4-2992_0020,IPF2852,IPF2852.1,orf6.8369
orf19.4528.1-T	Ca21chr1_C_albicans_SC5314	404767	405767	+	-467(AGTGGCAAAT,+,0.00)	NA	NA	NA		No data in RNAseq	calb_CGOB_00010
orf19.6196-T	Ca21chr1_C_albicans_SC5314	1512343	1513343	+	NA	NA	-129(TTTTGCCTTC,-,0.00)	NA		NO data in RNAseq	CA3218,CAWG_00708,CaO19.13576,CaO19.6196,Contig4-2590_0009,IPF10005,IPF10005.1,IPF20931.1,orf19.13576,orf6.5428
orf19.5112-T	Ca21chr1_C_albicans_SC5314	1825680	1826680	+	-605(GTTTGCCACT,-,0.00)	NA	NA	TKL1		No data in RNAseq	CA3924,CAWG_00593,CaO19.12578,CaO19.5112,Contig4-2451_0003,IPF13260.2,IPF22123.1,TKT1,orf19.12578,orf6.6338
orf19.4818-T	Ca21chr1_C_albicans_SC5314	2101705	2102705	+	-637(AGTGGCAAAA,+,0.00)	NA	NA	NA		No data in RNAseq	CA1082,CAWG_00475,Contig4-2177_0002,Contig4-2177_0004,IPF14797,IPF14797.2,IPF14797.5f,IPF14799.2,IPF22449.1,IPF22477.1,orf19.12281,orf6.2401
orf19.4872-T	Ca21chr1_C_albicans_SC5314	2201256	2202256	+	-287(ATTTGCCACT,-,0.00)	NA	NA	NA		No data in RNAseq	CA2077,CAWG_00427,CaO19.12336,CaO19.4872,Contig4-2619_0009,IPF13353,IPF13353.1,IPF22461.1,orf19.12336,orf6.3831
orf19.3621-T	Ca21chr2_C_albicans_SC5314	1738765	1739765	+	NA	-163(TATTGCCACC,-,0.00)	NA	NA		No data in RNAseq	CA0527,CA1679,CAWG_05942,CaO19.3621,Contig4-1595_0002,IPF18631.1,IPF23670.1,IPF5180,IPF5180.3,IPF5180.3eoc,orf19.11104,orf6.1513,orf6.3291
orf19.4682-T	Ca21chr4_C_albicans_SC5314	216149	217149	+	NA	NA	-242(TTTTGCCTTC,-,0.00)	HGT17		No data in RNAseq	CA3241,CAWG_03674,CaO19.12151,CaO19.4682,Contig4-2949_0011,IPF22574.1,IPF7493,IPF7493.1,QUP3,orf19.12151,orf6.5454
orf19.7654-T	Ca21chrR_C_albicans_SC5314	2257818	2258818	+	-397(AGTGGCAAAT,+,0.00)	NA	NA	CPR6		No data in RNAseq	CA6040,CAWG_02324,CYP5,CaO19.7654,Contig4-3108_0120,IPF574.1,orf6.9002
orf19.4590-T	Ca21chr4_C_albicans_SC5314	404150	405150	+	NA	-837(TGTTGCCACC,-,0.00)	NA	RFX2		NO data in RNAseq	CA5151,CaO19.12059,CaO19.4590,Contig4-3104_0040,Contig4-3104_0041,Contig4-3104_0043,IPF1009,IPF1009.1,IPF22684.1,orf19.12059,orf6.7889
orf19.3140-T	Ca21chr4_C_albicans_SC5314	1494160	1495160	+	-208(AGTGGCAAAA,+,0.00)	NA	NA	NA		No data in RNAseq	CAWG_03159,CaO19.3140,Contig4-1623_0001,IPF28894.1,orf6.1851
orf19.1939-T	Ca21chr5_C_albicans_SC5314	292571	293571	-	NA	NA	-1000(GAAGGCAAAA,+,0.00)	NA		NO data in RNAseq	CA3359,CAWG_04518,CaO19.1939,CaO19.9494,Contig4-2985_0012,IPF25374.1,IPF9566,IPF9566.2,orf19.9494,orf6.5600
orf19.1215-T	Ca21chr6_C_albicans_SC5314	885640	886640	-	NA	NA	-526(GGAGGCAAAA,+,0.00)	NA		No data in RNAseq	CA1533,CAWG_04972,CaO19.1215,CaO19.8803,Contig4-2370_0003,Contig4-2370_0004,IPF29538.1,IPF9510,IPF9510.2,orf19.8803,orf6.3082
orf19.6142-T	Ca21chrR_C_albicans_SC5314	1582702	1583702	-	-688(AGTGGCAAAT,+,0.00)	NA	NA	NA		No data in RNAseq	CA3413,CAWG_02024,CaO19.13561,CaO19.6142,Contig4-2953_0004,IPF20989.1,IPF9239,IPF9239.2,orf19.13561,orf6.5672
orf19.2755-T	Ca21chr4_C_albicans_SC5314	499171	500171	-	-182(AGTGGCAAAA,+,0.00)	NA	NA	PRE7		YES	CA1894,CAWG_03548,Contig4-1891_0005,IPF10202.2,IPF12004.2,IPF24655.1,IPF24662.1,PRE7.5f,PRE7.exon1,orf19.10269,orf6.3587
orf19.3140.1-T	Ca21chr4_C_albicans_SC5314	1494912	1495912	-	-49(TTTTGCCACT,-,0.00)	NA	NA	UMP1	Ortholog(s) have role in cellular response to DNA damage stimulus, proteasome assembly, ubiquitin-dependent protein catabolic process and cytoplasm, nucleus localization	YES	CA0740,CAWG_03160,Contig4-1623_0002,Contig4-3009_0006,IPF24216.1,IPF3262.2,IPF3262.3,UMP1,orf6.1569
orf19.6249-T	Ca21chr1_C_albicans_SC5314	1415515	1416515	-	NA	NA	-940(GAAGGCAAAA,+,0.00)	HAK1	putative potassium transporter	YES	CA0966,CAWG_00751,Contig4-2748_0001,Contig4-2748_0010,IPF20886.1,IPF9136,IPF9136.2,IPF9136.3,IPF9136.5eoc,orf19.13627,orf6.1565,orf6.2201
orf19.3342-T	Ca21chr1_C_albicans_SC5314	308137	309137	+	NA	NA	-80(GGAGGCAAAA,+,0.00)	NA		YES	CA2721,CAWG_01223,CaO19.10850,CaO19.3342,Contig4-2785_0009,IPF23927.1,IPF4799,IPF4799.2,orf19.10850,orf6.4733
orf19.7178-T	Ca21chr7_C_albicans_SC5314	875213	876213	-	-82(AGTGGCAAAG,+,0.00)	NA	NA	PRE5		YES	CA5308,CAWG_05731,CaJ7.0460,CaJ7_0460,CaO19.7178,CaO19_7178,Contig4-3097_0023,IPF2171.1,orf6.8078
orf19.482-T	Ca21chrR_C_albicans_SC5314	902069	903069	+	-110(TTTTGCCACT,-,0.00)	NA	NA	RPT4		YES	CA4522,CAWG_01737,CaO19.482,CaO19.8112,Contig4-2779_0010,IPF26793.1,IPF7093.1,orf19.8112,orf6.7089
orf19.1010-T	Ca21chrR_C_albicans_SC5314	1137164	1138164	+	-451(AGTGGCAAAG,+,0.00)	NA	NA	MNT3	mannosyltransferase	YES	CA0033,CA0952,CAWG_01858,CaO19.1010,Contig4-3028_0019,IPF19564.1,IPF19565.2,IPF29601.1,KTR1,KTR3,MNT3.3eoc,orf19.8624,orf6.2170,orf6.220
orf19.4837.1-T	Ca21chr1_C_albicans_SC5314	2139635	2140635	-	-873(AGTGGCAAAC,+,0.00)	NA	NA	NA		YES	NA
orf19.837.1-T	Ca21chr2_C_albicans_SC5314	809639	810639	-	-956(AGTGGCAAAA,+,0.00)	NA	NA	INO4		YES	NA
orf19.4998-T	Ca21chr1_C_albicans_SC5314	2992348	2993348	+	NA	NA	-204(TTTTGCCTTC,-,0.00)	ROB1		YES	CA5264,CAWG_00090,CHA4,CaO19.12465,CaO19.4998,IPF1798,IPF1798.2,IPF22198.1,orf19.12465,orf6.8011
orf19.2182-T	Ca21chr2_C_albicans_SC5314	1623806	1624806	+	NA	-193(TATTGCCACC,-,0.00)	NA	BLM3	Putative proteasome activator	YES	CA3737,CAWG_05893,CaO19.2182,CaO19.9728,Contig4-3057_0004,Contig4-3057_0005,IPF25148.1,IPF5529.1,orf19.9728,orf6.6081
orf19.7286-T	Ca21chrR_C_albicans_SC5314	1911418	1912418	-	NA	NA	-56(TTTTGCCTTC,-,0.00)	RPN7		YES	CA5528,CAWG_02169,CaO19.7286,Contig4-2992_0017,Contig4-2992_0018,IPF2855.1,orf19.7287,orf6.8367,orf6.8368
orf19.7457-T	Ca21chr3_C_albicans_SC5314	1526234	1527234	-	-203(TTTTGCCACT,-,0.00)	NA	NA	NA	Protein with Mob2p-dependent hyphal regulation	YES	CA5748,CAWG_02978,CaO19.7457,Contig4-3064_0006,IPF2905,IPF2905.1,orf6.8617
orf19.544.1-T	Ca21chrR_C_albicans_SC5314	998837	999837	+	NA	NA	-65(GAAGGCAAAA,+,0.00)	PRE6		YES	CA4257,CAWG_01790,Contig4-2548_0002,IPF26808.1,IPF4281.2
orf19.4947-T	Ca21chr1_C_albicans_SC5314	2879732	2880732	+	-140(AGTGGCAAAC,+,0.00)	NA	NA	NA	Mitochondrial membrane protein, function unknown	YES	CA1104,CAWG_00130,CaO19.4947,Contig4-2994_0015,IPF18761,IPF18761.1,IPF18761.2,IPF5672.2,orf6.6043
orf19.3168-T	Ca21chr5_C_albicans_SC5314	454238	455238	+	NA	NA	-138(GAAGGCAAAA,+,0.00)	RPN8		YES	CA1258,CAWG_04588,CaO19.3168,Contig4-2939_0004,IPF18724.1,IPF3176.2,orf19.10677,orf6.1236,orf6.2670
orf19.7605-T	Ca21chrR_C_albicans_SC5314	2194778	2195778	+	NA	NA	-59(GGAGGCAAAA,+,0.00)	PUP1		YES	CA6005,CAWG_02289,CaO19.7605,Contig4-3108_0046,IPF654.1,orf6.8953
orf19.2233-T	Ca21chr2_C_albicans_SC5314	1397736	1398736	-	NA	-162(GGTGGCAACA,+,0.00)	NA	PRE2		YES	CA0764,CAWG_05781,CaO19.2233,CaO19.9775,Contig4-2838_0012,IPF25065.1,IPF9042.1,orf19.9775,orf6.1889
orf19.7258-T	Ca21chr1_C_albicans_SC5314	3169037	3170037	+	-45(TTTTGCCACT,-,0.00)	NA	NA	DDI1	Putative DNA damage inducible v-SNARE binding protein	YES	CA5374,CAWG_00013,CaO19.7258,Contig4-2986_0012,IPF5241.2,orf6.8158
orf19.5260-T	Ca21chr1_C_albicans_SC5314	2634462	2635462	+	NA	-199(GGTGGCAACA,+,0.00)	NA	RPN2		YES	CA4988,CAWG_00237,CaO19.12725,CaO19.5260,Contig4-2701_0006,Contig4-2701_0007,IPF2043.1,IPF21923.1,orf19.12725,orf19.12726,orf19.5261,orf6.7681,orf6.7682
orf19.4871-T	Ca21chr1_C_albicans_SC5314	2198912	2199912	+	-551(TTTTGCCACT,-,0.00)	NA	NA	ERO1	Ortholog of S. cerevisiae Ero1; role in formation of disulfide bonds in the endoplasmic reticulum; fluconazole-induced; induced by Mnl1 under weak acid stress; Spider biofilm induced	YES	CA2076,CAWG_00428,CaO19.4871,Contig4-2619_0004,Contig4-2619_0005,IPF13354.2,IPF17353.3,orf19.12335,orf6.2586,orf6.3830
orf19.6991-T	Ca21chr3_C_albicans_SC5314	1242214	1243214	+	-59(AGTGGCAAAC,+,0.00)	NA	NA	PRE3		YES	CA5037,CAWG_02866,CaO19.6991,Contig4-2640_0005,IPF4529.1,orf6.7737
orf19.7598-T	Ca21chrR_C_albicans_SC5314	2181918	2182918	+	NA	NA	-85(GAAGGCAAAA,+,0.00)	NA	Sc AHC1, ADA subunit; histone acetyltransferase activity, role in histone acetylation, replication-born double-strand break repair via sister chromatid exchange and Ada2/Gcn5/Ada3 transcription activator complex localization	YES	AHC1,CA5998,CAWG_02282,CaO19.7598,Contig4-3108_0032,IPF670,IPF670.2,orf6.8946
orf19.3123-T	Ca21chr4_C_albicans_SC5314	1531862	1532862	+	NA	-89(GGTGGCAACA,+,0.00)	NA	RPT5		YES	CA4389,CAWG_03142,CaO19.10635,CaO19.3123,Contig4-2435_0006,IPF12419.1,IPF24172.1,orf19.10635,orf6.6922
orf19.5793-T	Ca21chr2_C_albicans_SC5314	615968	616968	+	NA	NA	-104(GAAGGCAAAA,+,0.00)	PR26	Protein with similarity to proteasomal 26S regulatory subunit of S. cerevisiae	YES	CA4150,CAWG_04073,CaO19.13215,CaO19.5793,Contig4-3045_0002,IPF21398.1,IPF6830.2,RPT3,orf19.13215,orf6.6627
orf19.350-T	Ca21chr3_C_albicans_SC5314	751676	752676	-	NA	-218(TGTTGCCACC,-,0.00)	NA	PRE9		YES	CA4643,CAWG_02644,CaO19.350,CaO19.7983,Contig4-3090_0040,IPF1499.1,IPF27035.1,Y13,orf19.7983,orf6.7234
orf19.213-T	Ca21chr2_C_albicans_SC5314	1817268	1818268	+	NA	-94(GGTGGCAATA,+,0.00)	NA	RPN12	Subunit of the 19S regulatory particle lid of the proteasome	YES	CA3034,CAWG_05976,CaO19.213,CaO19.7845,Contig4-2967_0009,IPF13198.1,IPF27114.1,RPN12,orf19.7845,orf6.5160
orf19.709-T	Ca21chrR_C_albicans_SC5314	1451118	1452118	-	NA	-115(TGTTGCCACC,-,0.00)	NA	PUP2		YES	CA0663,CAWG_01974,CaO19.709,CaO19.8328,Contig4-2984_0023,Contig4-2984_0024,IPF12205.1,IPF26606.1,orf19.8328,orf6.1729
orf19.4887-T	Ca21chr1_C_albicans_SC5314	2242403	2243403	-	NA	NA	-358(TTTTGCCTTC,-,0.00)	ECM21		YES	CA1515,CA1707,CAWG_00415,CaO19.4887,Contig4-2934_0009,ECM21.3,IPF18663.1,IPF18663.2,IPF7541.3,orf19.12352,orf6.3053,orf6.3331
orf19.3292-T	Ca21chr1_C_albicans_SC5314	205484	206484	+	NA	-33(GGTGGCAACA,+,0.00)	NA	NA	Sc MXR2, Ortholog(s) have peptide-methionine (R)-S-oxide reductase activity, role in cellular response to oxidative stress and mitochondrion localization	YES	CA4602,CAWG_01270,CaO19.3292,Contig4-2295_0006,Contig4-2918_0002,IPF12596.2,IPF6231,IPF6231.2,orf19.10802,orf6.1782,orf6.7187
orf19.2770-T	Ca21chr4_C_albicans_SC5314	463139	464139	-	NA	NA	-434(TTTTGCCTTC,-,0.00)	NA		YES	CA4121,CAWG_03561,CaO19.10286,CaO19.2770,Contig4-2112_0004,IPF24642.1,IPF7081,IPF7081.2,orf19.10286,orf6.6582
orf19.4286-T	Ca21chr5_C_albicans_SC5314	603784	604784	+	-97(ATTTGCCACT,-,0.00)	NA	NA	NA		YES	CA3062,CAWG_04651,CaO19.4286,Contig4-3019_0004,IPF28462.1,IPF2968,IPF2968.1,orf19.11762,orf6.5200
orf19.4307-T	Ca21chr5_C_albicans_SC5314	629820	630820	+	NA	NA	-973(TTTTGCCTTC,-,0.00)	NA		YES	CA2642,CAWG_04666,CaO19.11783,CaO19.4307,Contig4-2902_0005,Contig4-2902_0006,DID2,FTI1,IPF22992.1,IPF2927.2,orf19.11783,orf6.4612
orf19.6674-T	Ca21chr5_C_albicans_SC5314	806724	807724	+	-40(CTTTGCCACT,-,0.00)	NA	NA	BTS1		YES	CA4277,CAWG_04735,CaO19.6674,Contig4-2760_0002,Contig4-2760_0003,IPF2309.1,orf6.6783
orf19.3928-T	Ca21chr5_C_albicans_SC5314	974251	975251	-	NA	NA	-234(TTTTGCCTCC,-,0.00)	NA	Sc: AZF1 Zinc-finger transcription factor; involved in the diauxic shift; activates transcription of genes involved in carbon metabolism and energy production on glucose, while it activates transcription of genes involved in cell wall organization and biogenesis on glycerol-lactate; may also function as a co-repressor	YES	CA2230,CAWG_04813,CaO19.11410,CaO19.3928,Contig4-2817_0008,IPF10936,IPF10936.2,IPF23263.1,orf19.11410,orf6.4048
orf19.3980-T	Ca21chr5_C_albicans_SC5314	1073719	1074719	-	NA	NA	-787(GAAGGCAAAA,+,0.00)	NA		YES	CA3403,CAWG_04858,CaO19.11463,CaO19.3980,Contig4-1327_0003,IPF23311.1,IPF8650,IPF8650.2,SLH1,orf19.11463,orf6.5656
orf19.6559-T	Ca21chr7_C_albicans_SC5314	353544	354544	+	NA	-839(TGTTGCCACC,-,0.00)	NA	NA	RNA polymerase III transcription initiation factor complex (TFIIIC) subunit	YES	CA4873,CA4874,CAWG_05516,CaJ7.0186,Contig4-2941_0005,IPF1674,IPF1674.1,IPF1674.3,IPF1675.1,IPF20619.1,orf19.13912,orf19.6558.1,orf6.7547
orf19.6638-T	Ca21chrR_C_albicans_SC5314	1218941	1219941	-	-103(CTTTGCCACT,-,0.00)	NA	NA	PTC4		YES	CA4082,CAWG_01895,CaO19.13959,CaO19.6638,Contig4-2856_0010,IPF15571.2,IPF20517.1,orf19.13959,orf6.6535
orf19.6637-T	Ca21chrR_C_albicans_SC5314	1219015	1220015	+	-980(AGTGGCAAAG,+,0.00)	NA	NA	NA		YES	CA4081,CAWG_01896,CaO19.13958,CaO19.6637,Contig4-2856_0009,IPF20518.1,IPF2523,IPF2523.2,orf19.13958,orf6.6534
orf19.6143-T	Ca21chrR_C_albicans_SC5314	1581537	1582537	-	-223(TTTTGCCACT,-,0.00)	NA	NA	NA		YES	CA3412,CAWG_02023,CaO19.6143,Contig4-2953_0005,FAO1,IPF27800.1,IPF9238,IPF9238.1,orf19.13562,orf6.5671
orf19.2983-T	Ca21chr1_C_albicans_SC5314	610996	611996	+	NA	NA	-686(TTTTGCCTTC,-,0.00)	CDC73		YES in FLC	CA3442,CAWG_01092,CaO19.10500,CaO19.2983,Contig4-2573_0010,IPF11326,IPF11326.2,IPF24313.1,orf19.10500,orf6.5706
orf19.1570-T	Ca21chr2_C_albicans_SC5314	490866	491866	+	-969(AGTGGCAAAT,+,0.00)	NA	NA	ERG7		YES in FLC	CA3994,CAWG_04014,CaO19.1570,Contig4-2925_0007,IPF19258.2,IPF8270.1,orf19.9143,orf6.480,orf6.6427
orf19.3593-T	Ca21chr2_C_albicans_SC5314	1783521	1784521	+	-81(AGTGGCAAAC,+,0.00)	NA	NA	RPT6	Putative ATPase of the 19S regulatory particle of the 26S proteasome	YES in FLC	CA0155,CAWG_05961,CaO19.3593,Contig4-2320_0007,Contig4-2333_0001,IPF13102.2,IPF18846.2,orf19.11075,orf6.2051,orf6.700
orf19.3174-T	Ca21chr5_C_albicans_SC5314	443366	444366	-	-721(GTTTGCCACT,-,0.00)	NA	NA	CDC24		YES in FLC	CA0509,CAWG_04582,CaO19.3174,Contig4-2507_0005,IPF19624.1,IPF19625.1,orf19.10684,orf6.1241,orf6.1482
orf19.897-T	Ca21chr2_C_albicans_SC5314	682866	683866	-	-313(TTTTGCCACT,-,0.00)	NA	NA	VPS20		YES in FLC	CA4675,CAWG_04098,CaO19.8516,CaO19.897,Contig4-3099_0016,IPF26446.1,IPF3664,IPF3664.2,orf19.8516,orf6.7280
orf19.2132-T	Ca21chr6_C_albicans_SC5314	996225	997225	-	NA	NA	-864(GGAGGCAAAA,+,0.00)	NA		YES in FLC	CA3181,CAWG_04933,CaO19.2132,CaO19.9679,Contig4-2687_0003,IPF12241,IPF12241.1,IPF25191.1,orf19.9679,orf6.5366
217 putative targets
13 no data in RNAseq
139 NO change in RNAseq
64 change in RNAseq		46 downregulated		18 upregulated

## Sheet: Proteasome
	S. cerevisiae ortholog		C. albicans	Downregulated in rpn4Δ/Δ (cut-off of FDR < 0.05 and log2 = 0.585)		binding site, 1kb (AGTGGCAAAN, GGTGGCAAYA, GRAGGCAAAA)	binding site (RRWGGCAAHN), 1kb
19S	RPN3		orf19.3054	Y		N	N
	RPN5		orf19.4032	Y		N	N
	RPN6		orf19.1299*	N		N	Y	-66(AATGGCAAAT,+,0.00)
	RPN7		orf19.7286	Y		Y		-56(TTTTGCCTTC,-,0.00)
	RPN8		orf19.3168	Y		Y		-138(GAAGGCAAAA,+,0.00)
	RPN9		orf19.1993	Y		N	Y	-96(AGTGGCAACA,+,0.00)
	RPN11		orf19.7264	Y		N	N
	RPN12		orf19.213	Y		Y		-94(GGTGGCAATA,+,0.00)
	RPN15/SEM1		orf19.3122.2	Y		N	Y	-144(TTTTGCCATT,-,0.00),-44(AGTGGCAACC,+,0.00)
	RPN1		orf19.4956*	N		N	Y	-255(TTTTGCCACT,-,0.00),-142(GATGGCAACA,+,0.00)
	RPN2		orf19.5260	Y		Y		-199(GGTGGCAACA,+,0.00)
	RPN13		orf19.1058	Y (-0.51, -0.57)		N	N
	RPN10		orf19.4102	Y		N	Y	-1285(TGTTGCCTTC,-,0.00),-347(TATTGCCTCC,-,0.00),-107(AGTGGCAATT,+,0.00)
	RPT1		orf19.441	Y		N	Y	-85(AATTGCCACT,-,0.00)
	RPT2		orf19.5440	Y		N	N
	RPT3	PR26	orf19.5793	Y		Y		-104(GAAGGCAAAA,+,0.00)
	RPT4		orf19.482	Y		Y		-110(TTTTGCCACT,-,0.00)
	RPT5		orf19.3123	Y		Y		-89(GGTGGCAACA,+,0.00)
	RPT6		orf19.3593	Y in FLC (not in no stress control condition)		Y		-81(AGTGGCAAAC,+,0.00)
20S	SCL1		orf19.5378	Y		N	Y	-820(GATGGCAATA,+,0.00)
	PRE8		orf19.7335*	N		Y		-174(GAAGGCAAAA,+,0.00),-64(AATTGCCATC,-,0.00)
	PRE9		orf19.350	Y		Y		-218(TGTTGCCACC,-,0.00)
	PRE6		orf19.544.1	Y		Y		-231(CTTTGCCTTT,-,0.00),-225(CTTTGCCTTT,-,0.00),-219(CTTTGCCTTT,-,0.00),-213(CTTTGCCTTT,-,0.00),-100(AGAGGCAAAA,+,0.00),-65(GAAGGCAAAA,+,0.00)
	PUP2		orf19.709	Y		Y		-115(TGTTGCCACC,-",0.00)
	PRE5		orf19.7178	Y		Y		-82(AGTGGCAAAG,+,0.00)
	PRE10		orf19.6582	Y		N	Y	-83(AGTGGCAATA,+,0.00)
	PRE3		orf19.6991	Y		Y		-59(AGTGGCAAAC,+,0.00)
	PUP1		orf19.7605	Y		Y		-59(GGAGGCAAAA,+,0.00)
	PUP3		orf19.1336	Y		N	Y	-126(CTTTGCCATC,-,0.00)
	PRE1		orf19.4025*	N		Y		-58(GAAGGCAAAA,+,0.00)
	PRE2		orf19.2233	Y		Y		-162(GGTGGCAACA,+,0.00)
	PRE7		orf19.2755	Y		Y		-182(AGTGGCAAAA,+,0.00)
	PRE4		orf19.4230	Y		N	Y	-905(CATTGCCACC,-,0.00),-143(GAAGGCAATT,+,0.00),-137(AATTGCCACT,-,0.00)
C. albicans genes with astericks (*) do not meet the cut-off of FDR < 0.05 and log2 = 0.585
33 proteasome subunits
4 not down-regulated in rpn4 mutant
29 down-regulated in rpn4 mutant
18 have Rpn4 binding site (AGTGGCAAAN, GGTGGCAAYA or GRAGGCAAAA within 1kb upstream of ORF START)
Additional 10 have Rpn4 binding site if the search is relaxed to search for RRWGGCAAHN within 1kb upstream of ORF START)
Putative regulators of the proteasome
	S. cerevisiae ortholog		C. albicans	Downregulated in rpn4Δ/Δ (cut-off of FDR < 0.05 and log2 = 0.585)		binding site, 1kb (AGTGGCAAAN, GGTGGCAAYA, GRAGGCAAAA)	binding site (RRWGGCAAHN), 1kb
	BLM3		orf19.2182	Y		Y		-404(TTTTGCCATT,-,0.00),-193(TATTGCCACC,-,0.00)
	ECM29		orf19.6773	Y		N	N
	NAS6		orf19.5961	Y		N	N
	SPG5		orf19.5339	Y		N	N
	NAS2		orf19.2301	Y		N	Y	-107(TTTTGCCATT,-,0.00)
	DOA4		orf19.7207	Y		N	N
	CIC1		orf19.124	N (but it is upregulated)		N	Y	-864(GGTGGCAATT,+,0.00),-447(GATGGCAATT,+,0.00)
	UBX5		orf19.4430	Y		N	Y	-242(GGTGGCAAAA,+,0.00),-138(GTTTGCCTTT,-,0.00),-83(ATTTGCCATT,-,0.00)
	UBP6		orf19.6063	Y		N	N
	UMP1		orf19.3140.1	Y		Y	Y	-49(TTTTGCCACT,-,0.00)
	NNK1		orf19.846	Y		N	N
	UBP13		orf19.2026	Y		N	N

## Sheet: ERG and HEME
cut-off of FDR < 0.05 and log2 = 0.585
gene	product	baseline (WT -FLC)	WT +FLC	rpn4∆/∆ -FLC	rpn4∆/∆ +FLC	FDR	P value		binding site, 1kb (AGTGGCAAAN, GGTGGCAAYA, GRAGGCAAAA)	binding site (RRWGGCAAHN), 1kb
ERG25	Putative C-4 methyl sterol oxidase; C4-demethylation of ergosterol biosynthesis intermediates, based on similarity to S. cerevisiae Erg25; FLC-induced; induced in azole-resistant strain; rat catheter and Spider biofilm induced	0	1.79025	0.818126	1.91926	2.79579e-10	1.48712e-12		NO
ERG1	Squalene epoxidase, epoxidation of squalene to 2,3(S)-oxidosqualene; ergosterol biosynthesis; allylamine antifungal drug target; NADH reducing cofactor but S. cerevisiae Erg1 uses NADPH; flow model biofilm induced; Spider biofilm repressed	0	1.61846	-1.23793	-0.130254	2.16685e-09	1.82823e-11		NO
ERG251	C-4 sterol methyl oxidase; role in ergosterol biosynthesis; Hap43-induced; ketoconazole-induced; amphotericin B, caspofungin repressed; possibly essential gene, disruptants not obtained by UAU1 method; Spider biofilm repressed	0	1.28079	-1.36924	0.690474	1.00137e-08	1.34079e-10		NO
ERG2	C-8 sterol isomerase; enzyme of ergosterol biosynthesis; converts fecosterol to episterol; mutant is hypersensitive to multiple drugs; ketoconazole-induced; flow model and Spider biofilm repressed	0	1.26092	0.138788	1.17746	3.16874e-08	5.28898e-10		NO
ERG11	Lanosterol 14-alpha-demethylase; cytochrome P450 family; role in ergosterol biosynthesis; target of azole antifungals; may contribute to drug resistance; azole or flow model biofilm induced; drug treated biofilm induced; hypoxia regulated	0	1.70791	-0.781904	0.411016	7.96964e-08	1.65182e-09		NO
ERG26	C-3 sterol dehydrogenase, catalyzes the 2nd of 3 steps required to remove 2 C-4 methyl groups from an intermediate in ergosterol biosynthesis; amphotericin B, caspofungin repressed; Spider biofilm repressed	0	0.842983	-0.25445	0.215767	3.22296e-05	2.59515e-06		NO
ERG24	C-14 sterol reductase, has a role in ergosterol biosynthesis; mutation confers increased sensitivity to dyclonine; rat catheter and Spider biofilm repressed	0	1.54339	-0.137209	0.673484	0.000272269	3.36591e-05		NO
ERG10	Acetyl-CoA acetyltransferase; role in ergosterol biosynthesis; soluble in hyphae; changes in protein abundance associated with azole resistance; FLC or ketoconazole induced; macrophage-downregulated protein; GlcNAc-induced protein	0	0.888125	0.283885	0.454602	0.00161005	0.000296195		NO
ERG13	3-hydroxy-3-methylglutaryl coenzyme A synthase; ergosterol biosynthesis; sumoylation target; Tn mutation affects filamentation; amphotericin B, caspofungin repressed; exponential, stationary growth phase expressed; Spider biofilm repressed	0	0.866646	-0.703719	0.286155	0.0031357	0.000656241		NO
ERG27	3-Keto sterol reductase of ergosterol biosynthesis; acts in C-4 sterol demethylation with Erg25p and Erg26p; possible drug target, essential for viability; functional homolog of S. cerevisiae Erg27p	0	0.834886	0.215882	0.704383	0.00329583	0.000698822		NO
ERG28	Ortholog(s) have protein binding, bridging activity, role in ergosterol biosynthetic process and endoplasmic reticulum membrane localization	0	0.588652	0.00342434	0.668511	0.000245793	2.94734e-05		NO
ERG6	Delta(24)-sterol C-methyltransferase, converts zymosterol to fecosterol, ergosterol biosynthesis; mutation confers nystatin resistance; Hap43, GlcNAc-, FLC-induced; upregulated in azole-resistant strain; Spider biofilm repressed	0	2.091	-0.778816	0.897212	0.00829645	0.00214066		NO
ERG7	2,3-epoxysqualene-lanosterol cyclase (lanosterol synthase), conversion of 2,3-oxidosqualene to lanosterol in sterol biosynthesis; FLC-induced; possibly essential, disruptants not obtained by UAU1 method; rat catheter biofilm induced	0	0.711241	-0.302556	0.172845	0.0146924	0.004301		YES: -969(AGTGGCAAAT,+,0.00)
ERG3	C-5 sterol desaturase; introduces C-5(6) double bond into episterol; some clinical isolates show increased azole resistance and defects in hyphal growth and virulence; Efg1p-repressed; FLC-induced	0	2.03434	-0.122526	1.13573	8.12888e-11	2.71166e-13		NO
ERG4	Protein similar to sterol C-24 reductase; shows Mob2p-dependent hyphal regulation; FLC-induced; caspofungin repressed; rat catheter biofilm repressed	0	1.19637	0.311857	1.02106	1.33801e-06	5.42371e-08		NO
ERG5	Putative C-22 sterol desaturase; fungal C-22 sterol desaturases are cytochrome P450 enzymes of ergosterol biosynthesis, catalyze formation of the C-22(23) double bond in the sterol side chain; transposon mutation affects filamentous growth	0	1.2462	-0.278542	0.191029	0.037578	0.0136816		NO
UPC2	Zn2-Cys6 transcript factor; regulator of ergosterol biosynthetic genes and sterol uptake; binds ERG2 promoter; induced by ergosterol depletion, by azoles, anaerobicity; macrophage/pseudohyphal-repressed; flow model biofilm induced	0	0.772702	-1.57529	-0.407805	1.16629e-11	1.92527e-14		NO
HEM13	Coproporphyrinogen III oxidase; antigenic; on yeast cell surface, not hyphae; iron-regulated expression; Hap43, macrophage-repressed; farnesol-induced; possibly essential; flow model biofilm induced; rat catheter, Spider biofilm repressed	0	-0.122401	-2.33788	-2.2376	1.16629e-11	1.86849e-14		NO
HEM14	Putative protoporphyrinogen oxidase; involved in heme biosynthesis; predicted Kex2p substrate; iron regulated transcript; Yfh1-induced; Hap43-repressed; rat catheter biofilm repressed	0	0.115262	-1.09826	-1.16881	9.07144e-09	1.13416e-10			YES: -947(GATTGCCTCC,-,0.00)
HEM15	Putative ferrochelatase involved in heme biosynthesis; transcript not regulated by iron levels and not affected by a yfh1 null mutation; Spider biofilm repressed	0	0.107165	-1.06558	-0.965672	0.00128016	0.000223243		NO
