# Supplementary material for: The proteasome regulator Rpn4 controls antifungal drug tolerance by coupling protein homeostasis with metabolic responses to drug stress
Source: PLoS Pathog. 2023 Apr 19;19(4):e1011338. doi: 10.1371/journal.ppat.1011338 (PMC10150987; doi:10.1371/journal.ppat.1011338)
Supplement: S3 Dataset — (XLSX) [file ppat.1011338.s011.xlsx]

## Sheet: Figure 1B
diskImageR analysis of Figure 1A FLC disk plate images
37˚C RAD20	WT	rpn4Δ/Δ x	rpn4Δ/Δ y	rpn4Δ/Δ x + RPN4	rpn4Δ/Δ y + RPN4
biological repeat 1	16.377	16.933	17.741	16.36	17.319
biological repeat 2	17.949	17.65	16.843	16.605	16.404
biological repeat 3	16.26	17.765	17.084	17.274	15.762
biological repeat 4	16.821	16.008	15.395	14.897	14.391
biological repeat 5	16.855	19.721	18.082	14.677	14.081
biological repeat 6	16.334	18.246	17.682	14.528	14.512
ANOVA table	SS	DF	MS	F (DFn, DFd)	P value
technical repeateatment (between columns)	22.45	4	5.612	F (4, 25) = 4.727	P=0.006
Bonferroni's multiple comparisons test	Mean Diff.	95.00% CI of diff.	Significant?	Summary	Adjusted P Value
WT vs. rpn4Δ/Δ x	-0.9545	-2.891 to 0.9820	No	ns	>0.99	A-B
WT vs. rpn4Δ/Δ y	-0.3718	-2.308 to 1.565	No	ns	>0.99	A-C
WT vs. rpn4Δ/Δ x + RPN4	1.043	-0.8940 to 2.979	No	ns	>0.99	A-D
WT vs. rpn4Δ/Δ y + RPN4	1.355	-0.5820 to 3.291	No	ns	0.41	A-E
rpn4Δ/Δ x vs. rpn4Δ/Δ y	0.5827	-1.354 to 2.519	No	ns	>0.99	B-C
rpn4Δ/Δ x vs. rpn4Δ/Δ x + RPN4	1.997	0.06052 to 3.933	Yes	*	0.04	B-D
rpn4Δ/Δ x vs. rpn4Δ/Δ y + RPN4	2.309	0.3725 to 4.245	Yes	*	0.01	B-E
rpn4Δ/Δ y vs. rpn4Δ/Δ x + RPN4	1.414	-0.5221 to 3.351	No	ns	0.34	C-D
rpn4Δ/Δ y vs. rpn4Δ/Δ y + RPN4	1.726	-0.2101 to 3.663	No	ns	0.11	C-E
rpn4Δ/Δ x + RPN4 vs. rpn4Δ/Δ y + RPN4	0.312	-1.624 to 2.248	No	ns	>0.99	D-E
Test details	Mean 1	Mean 2	Mean Diff.	SE of diff.	n1	n2	t	DF
WT vs. rpn4Δ/Δ x	16.77	17.72	-0.9545	0.6291	6	6	1.517	25
WT vs. rpn4Δ/Δ y	16.77	17.14	-0.3718	0.6291	6	6	0.5911	25
WT vs. rpn4Δ/Δ x + RPN4	16.77	15.72	1.043	0.6291	6	6	1.657	25
WT vs. rpn4Δ/Δ y + RPN4	16.77	15.41	1.355	0.6291	6	6	2.153	25
rpn4Δ/Δ x vs. rpn4Δ/Δ y	17.72	17.14	0.5827	0.6291	6	6	0.9262	25
rpn4Δ/Δ x vs. rpn4Δ/Δ x + RPN4	17.72	15.72	1.997	0.6291	6	6	3.174	25
rpn4Δ/Δ x vs. rpn4Δ/Δ y + RPN4	17.72	15.41	2.309	0.6291	6	6	3.67	25
rpn4Δ/Δ y vs. rpn4Δ/Δ x + RPN4	17.14	15.72	1.414	0.6291	6	6	2.248	25
rpn4Δ/Δ y vs. rpn4Δ/Δ y + RPN4	17.14	15.41	1.726	0.6291	6	6	2.744	25
rpn4Δ/Δ x + RPN4 vs. rpn4Δ/Δ y + RPN4	15.72	15.41	0.312	0.6291	6	6	0.496	25
37˚C FoG20	WT	rpn4Δ/Δ x	rpn4Δ/Δ y	rpn4Δ/Δ x + RPN4	rpn4Δ/Δ y + RPN4
biological repeat 1	0.45	0.13	0.18	0.45	0.38
biological repeat 2	0.4	0.13	0.18	0.39	0.38
biological repeat 3	0.38	0.13	0.11	0.37	0.38
biological repeat 4	0.41	0.13	0.16	0.39	0.43
biological repeat 5	0.17	0.13	0.11	0.43	0.48
biological repeat 6	0.36	0.2	0.13	0.41	0.42
ANOVA table	SS	DF	MS	F (DFn, DFd)	P value
technical repeateatment (between columns)	0.4591	4	0.1148	F (4, 25) = 40.68	P<0.001
Bonferroni's multiple comparisons test	Mean Diff.	95.00% CI of diff.	Significant?	Summary	Adjusted P Value
WT vs. rpn4Δ/Δ x	0.22	0.1256 to 0.3144	Yes	***	<0.001	A-B
WT vs. rpn4Δ/Δ y	0.2167	0.1223 to 0.3111	Yes	***	<0.001	A-C
WT vs. rpn4Δ/Δ x + RPN4	-0.045	-0.1394 to 0.04940	No	ns	>0.99	A-D
WT vs. rpn4Δ/Δ y + RPN4	-0.05	-0.1444 to 0.04440	No	ns	>0.99	A-E
rpn4Δ/Δ x vs. rpn4Δ/Δ y	-0.003333	-0.09773 to 0.09106	No	ns	>0.99	B-C
rpn4Δ/Δ x vs. rpn4Δ/Δ x + RPN4	-0.265	-0.3594 to -0.1706	Yes	***	<0.001	B-D
rpn4Δ/Δ x vs. rpn4Δ/Δ y + RPN4	-0.27	-0.3644 to -0.1756	Yes	***	<0.001	B-E
rpn4Δ/Δ y vs. rpn4Δ/Δ x + RPN4	-0.2617	-0.3561 to -0.1673	Yes	***	<0.001	C-D
rpn4Δ/Δ y vs. rpn4Δ/Δ y + RPN4	-0.2667	-0.3611 to -0.1723	Yes	***	<0.001	C-E
rpn4Δ/Δ x + RPN4 vs. rpn4Δ/Δ y + RPN4	-0.005	-0.09940 to 0.08940	No	ns	>0.99	D-E
Test details	Mean 1	Mean 2	Mean Diff.	SE of diff.	n1	n2	t	DF
WT vs. rpn4Δ/Δ x	0.3617	0.1417	0.22	0.03067	6	6	7.174	25
WT vs. rpn4Δ/Δ y	0.3617	0.145	0.2167	0.03067	6	6	7.065	25
WT vs. rpn4Δ/Δ x + RPN4	0.3617	0.4067	-0.045	0.03067	6	6	1.467	25
WT vs. rpn4Δ/Δ y + RPN4	0.3617	0.4117	-0.05	0.03067	6	6	1.63	25
rpn4Δ/Δ x vs. rpn4Δ/Δ y	0.1417	0.145	-0.003333	0.03067	6	6	0.1087	25
rpn4Δ/Δ x vs. rpn4Δ/Δ x + RPN4	0.1417	0.4067	-0.265	0.03067	6	6	8.641	25
rpn4Δ/Δ x vs. rpn4Δ/Δ y + RPN4	0.1417	0.4117	-0.27	0.03067	6	6	8.804	25
rpn4Δ/Δ y vs. rpn4Δ/Δ x + RPN4	0.145	0.4067	-0.2617	0.03067	6	6	8.533	25
rpn4Δ/Δ y vs. rpn4Δ/Δ y + RPN4	0.145	0.4117	-0.2667	0.03067	6	6	8.696	25
rpn4Δ/Δ x + RPN4 vs. rpn4Δ/Δ y + RPN4	0.4067	0.4117	-0.005	0.03067	6	6	0.163	25
30˚C RAD20	WT	rpn4Δ/Δ x	rpn4Δ/Δ y	rpn4Δ/Δ x + RPN4	rpn4Δ/Δ y + RPN4
biological repeat 1	14.319	16.71	17.03	15.186	13.625
biological repeat 2	15.003	16.945	15.431	14.186	14.288
biological repeat 3	13.836	15.709	16.011	14.077	14.197
biological repeat 4	11.418	20.339	19.115	16.728	16.418
biological repeat 5	14.081	20.308	17.386	15.55	16.071
biological repeat 6	14.484	16.855	18.87	14.846	15.765
ANOVA table	SS	DF	MS	F (DFn, DFd)	P value
technical repeateatment (between columns)	66.79	4	16.7	F (4, 25) = 8.282	P<0.001
Bonferroni's multiple comparisons test	Mean Diff.	95.00% CI of diff.	Significant?	Summary	Adjusted P Value
WT vs. rpn4Δ/Δ x	-3.954	-6.478 to -1.431	Yes	***	<0.001	A-B
WT vs. rpn4Δ/Δ y	-3.45	-5.974 to -0.9269	Yes	**	0.003	A-C
WT vs. rpn4Δ/Δ x + RPN4	-1.239	-3.762 to 1.285	No	ns	>0.99	A-D
WT vs. rpn4Δ/Δ y + RPN4	-1.204	-3.727 to 1.320	No	ns	>0.99	A-E
rpn4Δ/Δ x vs. rpn4Δ/Δ y	0.5038	-2.020 to 3.027	No	ns	>0.99	B-C
rpn4Δ/Δ x vs. rpn4Δ/Δ x + RPN4	2.716	0.1920 to 5.239	Yes	*	0.03	B-D
rpn4Δ/Δ x vs. rpn4Δ/Δ y + RPN4	2.75	0.2269 to 5.274	Yes	*	0.03	B-E
rpn4Δ/Δ y vs. rpn4Δ/Δ x + RPN4	2.212	-0.3118 to 4.735	No	ns	0.12	C-D
rpn4Δ/Δ y vs. rpn4Δ/Δ y + RPN4	2.247	-0.2770 to 4.770	No	ns	0.11	C-E
rpn4Δ/Δ x + RPN4 vs. rpn4Δ/Δ y + RPN4	0.03483	-2.489 to 2.558	No	ns	>0.99	D-E
Test details	Mean 1	Mean 2	Mean Diff.	SE of diff.	n1	n2	t	DF
WT vs. rpn4Δ/Δ x	13.86	17.81	-3.954	0.8198	6	6	4.823	25
WT vs. rpn4Δ/Δ y		17.31	-3.45	0.8198	6	6	4.209	25
WT vs. rpn4Δ/Δ x + RPN4	13.86	15.1	-1.239	0.8198	6	6	1.511	25
WT vs. rpn4Δ/Δ y + RPN4	13.86	15.06	-1.204	0.8198	6	6	1.468	25
rpn4Δ/Δ x vs. rpn4Δ/Δ y	17.81	17.31	0.5038	0.8198	6	6	0.6146	25
rpn4Δ/Δ x vs. rpn4Δ/Δ x + RPN4	17.81	15.1	2.716	0.8198	6	6	3.312	25
rpn4Δ/Δ x vs. rpn4Δ/Δ y + RPN4	17.81	15.06	2.75	0.8198	6	6	3.355	25
rpn4Δ/Δ y vs. rpn4Δ/Δ x + RPN4	17.31	15.1	2.212	0.8198	6	6	2.698	25
rpn4Δ/Δ y vs. rpn4Δ/Δ y + RPN4	17.31	15.06	2.247	0.8198	6	6	2.74	25
rpn4Δ/Δ x + RPN4 vs. rpn4Δ/Δ y + RPN4	15.1	15.06	0.03483	0.8198	6	6	0.04249	25
30˚C FoG20	WT	rpn4Δ/Δ x	rpn4Δ/Δ y	rpn4Δ/Δ x + RPN4	rpn4Δ/Δ y + RPN4
biological repeat 1	0.56	0.27	0.3	0.57	0.47
biological repeat 2	0.53	0.28	0.33	0.52	0.57
biological repeat 3	0.43	0.25	0.27	0.47	0.49
biological repeat 4	0.43	0.37	0.36	0.61	0.52
biological repeat 5	0.48	0.28	0.41	0.49	0.66
biological repeat 6	0.42	0.29	0.32	0.54	0.67
ANOVA table	SS	DF	MS	F (DFn, DFd)	P value
technical repeateatment (between columns)	0.3562	4	0.08906	F (4, 25) = 25.33	P<0.001
Bonferroni's multiple comparisons test	Mean Diff.	95.00% CI of diff.	Significant?	Summary	Adjusted P Value
WT vs. rpn4Δ/Δ x	0.185	0.07962 to 0.2904	Yes	***	<0.001	A-B
WT vs. rpn4Δ/Δ y	0.1433	0.03795 to 0.2487	Yes	**	0.003	A-C
WT vs. rpn4Δ/Δ x + RPN4	-0.05833	-0.1637 to 0.04705	No	ns	>0.99	A-D
WT vs. rpn4Δ/Δ y + RPN4	-0.08833	-0.1937 to 0.01705	No	ns	0.16	A-E
rpn4Δ/Δ x vs. rpn4Δ/Δ y	-0.04167	-0.1470 to 0.06371	No	ns	>0.99	B-C
rpn4Δ/Δ x vs. rpn4Δ/Δ x + RPN4	-0.2433	-0.3487 to -0.1380	Yes	***	<0.001	B-D
rpn4Δ/Δ x vs. rpn4Δ/Δ y + RPN4	-0.2733	-0.3787 to -0.1680	Yes	***	<0.001	B-E
rpn4Δ/Δ y vs. rpn4Δ/Δ x + RPN4	-0.2017	-0.3070 to -0.09629	Yes	***	<0.001	C-D
rpn4Δ/Δ y vs. rpn4Δ/Δ y + RPN4	-0.2317	-0.3370 to -0.1263	Yes	***	<0.001	C-E
rpn4Δ/Δ x + RPN4 vs. rpn4Δ/Δ y + RPN4	-0.03	-0.1354 to 0.07538	No	ns	>0.99	D-E
Test details	Mean 1	Mean 2	Mean Diff.	SE of diff.	n1	n2	t	DF
WT vs. rpn4Δ/Δ x	0.475	0.29	0.185	0.03423	6	6	5.404	25
WT vs. rpn4Δ/Δ y	0.475	0.3317	0.1433	0.03423	6	6	4.187	25
WT vs. rpn4Δ/Δ x + RPN4	0.475	0.5333	-0.05833	0.03423	6	6	1.704	25
WT vs. rpn4Δ/Δ y + RPN4	0.475	0.5633	-0.08833	0.03423	6	6	2.58	25
rpn4Δ/Δ x vs. rpn4Δ/Δ y	0.29	0.3317	-0.04167	0.03423	6	6	1.217	25
rpn4Δ/Δ x vs. rpn4Δ/Δ x + RPN4	0.29	0.5333	-0.2433	0.03423	6	6	7.108	25
rpn4Δ/Δ x vs. rpn4Δ/Δ y + RPN4	0.29	0.5633	-0.2733	0.03423	6	6	7.984	25
rpn4Δ/Δ y vs. rpn4Δ/Δ x + RPN4	0.3317	0.5333	-0.2017	0.03423	6	6	5.891	25
rpn4Δ/Δ y vs. rpn4Δ/Δ y + RPN4	0.3317	0.5633	-0.2317	0.03423	6	6	6.767	25
rpn4Δ/Δ x + RPN4 vs. rpn4Δ/Δ y + RPN4	0.5333	0.5633	-0.03	0.03423	6	6	0.8763	25

## Sheet: Figure 1C
RPN4/18s rRNA	in ZOI 30ºC	out ZOI 30ºC	in ZOI 37ºC	out ZOI 37ºC
biological repeat 1	0.000978	0.00294	0.00403	0.00166
biological repeat 2	0.00207	0.00194	0.00315	0.00148
biological repeat 3	0.00198	0.00349	0.00348	0.00193
Unpaired t test
P value	0.003
P value summary	**
Significantly different (P < 0.05)?	Yes
One- or two-tailed P value?	Two-tailed
t, df	t=6.469, df=4
How big is the difference?
Mean of column C	0.003553
Mean of column D	0.00169
Difference between means (C - D) ± SEM	0.001863 ± 0.0002881
95% confidence interval	0.001064 to 0.002663
R squared (eta squared)	0.9127
F test to compare variances
F, DFn, Dfd	3.853, 2, 2
P value	0.41
P value summary	ns
Significantly different (P < 0.05)?	No

## Sheet: Figure 1E
WT	% growth/RPMI
FLC concentration (µg/ml)	24 h			48 h
0.25	85	91	93	90	98	112
0.5	20	20	20	44	33	33
1	0	0	0	0	0	0
ANOVA table	SS	DF	MS	F (DFn, DFd)	P value
Interaction	212.3	2	106.2	F (2, 12) = 3.506	P=0.06
Row Factor	28437	2	14218	F (2, 12) = 469.6	P<0.001
Column Factor	364.5	1	364.5	F (1, 12) = 12.04	P=0.005
Residual	363.3	12	30.28
Bonferroni's multiple comparisons test	Mean Diff.	95.00% CI of diff.	Significant?	Summary	Adjusted P Value
24 h - 48 h
0.25 µg/ml	-10.33	-22.82 to 2.154	No	ns	0.12
0.5 µg/ml	-16.67	-29.15 to -4.179	Yes	**	0.009
1 µg/ml	0	-12.49 to 12.49	No	ns	>0.99
Test details	Mean 1	Mean 2	Mean Diff.	SE of diff.	N1	N2	t	DF
24 h - 48 h
0.25 µg/ml	89.67	100	-10.33	4.493	3	3	2.3	12
0.5 µg/ml	20	36.67	-16.67	4.493	3	3	3.71	12
1 µg/ml	0	0	0	4.493	3	3	0	12
rpn4∆/∆ x	% growth/RPMI
FLC concentration (µg/ml)	24 h			48 h
0.25	32	27	26	32	27	31
0.5	1	0	0	0	0	0
1	0	0	0	0	0	0
ANOVA table	SS	DF	MS	F (DFn, DFd)	P value
Interaction	3.444	2	1.722	F (2, 12) = 0.5849	P=0.57
Row Factor	3383	2	1692	F (2, 12) = 574.5	P<0.001
Column Factor	0.8889	1	0.8889	F (1, 12) = 0.3019	P=0.59
Residual	35.33	12	2.944
Bonferroni's multiple comparisons test	Mean Diff.	95.00% CI of diff.	Significant?	Summary	Adjusted P Value
24 h - 48 h
0.25 µg/ml	-1.667	-5.561 to 2.228	No	ns	0.77
0.5 µg/ml	0.3333	-3.561 to 4.228	No	ns	>0.99
1 µg/ml	0	-3.894 to 3.894	No	ns	>0.99
Test details	Mean 1	Mean 2	Mean Diff.	SE of diff.	N1	N2	t	DF
24 h - 48 h
0.25 µg/ml	28.33	30	-1.667	1.401	3	3	1.19	12
0.5 µg/ml	0.3333	0	0.3333	1.401	3	3	0.2379	12
1 µg/ml	0	0	0	1.401	3	3	0	12
rpn4∆/∆ y	% growth/RPMI
FLC concentration (µg/ml)	24 h			48 h
0.25	32	22	24	29	37	29
0.5	0	0	0	1	1	1
1	0	0	0	1	0	0
ANOVA table	SS	DF	MS	F (DFn, DFd)	P value
Interaction	25.33	2	12.67	F (2, 12) = 1.530	P=0.26
Row Factor	3249	2	1625	F (2, 12) = 196.3	P<0.001
Column Factor	24.5	1	24.5	F (1, 12) = 2.960	P=0.11
Residual	99.33	12	8.278
Bonferroni's multiple comparisons test	Mean Diff.	95.00% CI of diff.	Significant?	Summary	Adjusted P Value
24 h - 48 h
0.25 µg/ml	-5.667	-12.20 to 0.8627	No	ns	0.1
0.5 µg/ml	-1	-7.529 to 5.529	No	ns	>0.99
1 µg/ml	-0.3333	-6.863 to 6.196	No	ns	>0.99
Test details	Mean 1	Mean 2	Mean Diff.	SE of diff.	N1	N2	t	DF
24 h - 48 h
0.25 µg/ml	26	31.67	-5.667	2.349	3	3	2.412	12
0.5 µg/ml	0	1	-1	2.349	3	3	0.4257	12
1 µg/ml	0	0.3333	-0.3333	2.349	3	3	0.1419	12
rpn4∆/∆ x + RPN4	% growth/RPMI
FLC concentration (µg/ml)	24 h			48 h
0.25	84	85	84	95	98	94
0.5	22	24	23	40	34	16
1	0	0	0	0	0	0
ANOVA table	SS	DF	MS	F (DFn, DFd)	P value
Interaction	98.11	2	49.06	F (2, 12) = 1.821	P=0.20
Row Factor	25669	2	12835	F (2, 12) = 476.3	P<0.001
Column Factor	168.1	1	168.1	F (1, 12) = 6.237	P=0.03
Residual	323.3	12	26.94
Bonferroni's multiple comparisons test	Mean Diff.	95.00% CI of diff.	Significant?	Summary	Adjusted P Value
24 h - 48 h
0.25 µg/ml	-11.33	-23.11 to 0.4468	No	ns	0.06
0.5 µg/ml	-7	-18.78 to 4.780	No	ns	0.37
1 µg/ml	0	-11.78 to 11.78	No	ns	>0.99
Test details	Mean 1	Mean 2	Mean Diff.	SE of diff.	N1	N2	t	DF
24 h - 48 h
0.25 µg/ml	84.33	95.67	-11.33	4.238	3	3	2.674	12
0.5 µg/ml	23	30	-7	4.238	3	3	1.652	12
1 µg/ml	0	0	0	4.238	3	3	0	12
rpn4∆/∆ y + RPN4	% growth/RPMI
FLC concentration (µg/ml)	24 h			48 h
0.25	83	88	95	96	95	95
0.5	19	20	24	40	37	47
1	0	0	0	0	0	0
ANOVA table	SS	DF	MS	F (DFn, DFd)	P value
Interaction	322.3	2	161.2	F (2, 12) = 13.81	P<0.001
Row Factor	26272	2	13136	F (2, 12) = 1126	P<0.001
Column Factor	364.5	1	364.5	F (1, 12) = 31.24	P<0.001
Residual	140	12	11.67
Bonferroni's multiple comparisons test	Mean Diff.	95.00% CI of diff.	Significant?	Summary	Adjusted P Value
24 h - 48 h
0.25 µg/ml	-6.667	-14.42 to 1.085	No	ns	0.1
0.5 µg/ml	-20.33	-28.08 to -12.58	Yes	***	<0.001
1 µg/ml	0	-7.752 to 7.752	No	ns	>0.99
Test details	Mean 1	Mean 2	Mean Diff.	SE of diff.	N1	N2	t	DF
24 h - 48 h
0.25 µg/ml	88.67	95.33	-6.667	2.789	3	3	2.39	12
0.5 µg/ml	21	41.33	-20.33	2.789	3	3	7.291	12
1 µg/ml	0	0	0	2.789	3	3	0	12

## Sheet: Figure 3A
	ERG1	ERG10	ERG11	ERG13	ERG2	ERG24	ERG25	ERG251	ERG26	ERG27	ERG28	ERG3	ERG4	ERG5	ERG6	ERG7	UPC2
WT - FLC	0	0	0	0	0	0	0	0	0	0	0	0	0	0	0	0	0
WT + FLC	1.60721	0.876766	1.69685	0.855596	1.24982	1.53194	1.77897	1.26935	0.832167	0.823029	0.576935	2.02289	1.1849	1.23685	2.08086	0.694628	0.761761
rpn4∆/∆ - FLC	-1.27192	0.24913	-0.815379	-0.734346	0.104491	-0.169167	0.784304	-1.40466	-0.285342	0.178616	-0.0307908	-0.156765	0.277032	-0.313881	-0.809493	-0.297313	-1.60838
rpn4∆/∆ + FLC	-0.148343	0.438197	0.388429	0.300377	1.15773	0.660972	1.90022	0.670439	0.197324	0.674987	0.650901	1.11493	1.00129	0.16889	0.853578	0.197199	-0.424071

## Sheet: Figure 3B
	Log2 FC +/- FLC
gene	WT FLC / WT DMSO	rpn4∆/∆ FLC / rpn4∆/∆ DMSO
ERG1	1.60721	1.12358
ERG7	0.694628	0.494512
ERG11	1.69685	1.20381
ERG24	1.53194	0.830139
ERG25	0.784304	1.11592
ERG251	1.28079	2.05971
ERG26	0.832167	0.482666
ERG27	0.823029	0.496371
ERG28	0.576935	0.681691
ERG6	2.08086	1.66307
ERG2	1.24982	1.05323
ERG3	2.02289	1.2717
ERG5	1.23685	0.482771
ERG4	1.1849	0.724257
UPC2	0.761761	1.18431

## Sheet: Figure 3D
ERG27/RDN25	Control			FLC
	biological repeat 1	biological repeat 2	biological repeat 3	biological repeat 1	biological repeat 2	biological repeat 3
WT	0.00176	0.00193	0.0017	0.00636	0.00711	0.00714
rpn4∆/∆ x	0.00189	0.00222	0.00192	0.00455	0.00396	0.0049
rpn4∆/∆ y	0.00183	0.00198	0.00216	0.00458	0.00541	0.00506
rpn4∆/∆ x + RPN4	0.00163	0.00171	0.00171	0.00674	0.00655	0.00684
rpn4∆/∆ y + RPN4	0.00162	0.00152	0.00156	0.00646	0.00573	0.00653
ANOVA table	SS	DF	MS	F (DFn, DFd)	P value
Interaction	8.947e-06	4	2.237e-06	F (4, 20) = 25.07	P<0.001
Row Factor	5.087e-06	4	1.272e-06	F (4, 20) = 14.26	P<0.001
Column Factor	0.0001231	1	0.0001231	F (1, 20) = 1380	P<0.001
Residual	1.784e-06	20	8.921e-08
Bonferroni's multiple comparisons test	Mean Diff.	95.00% CI of diff.	Significant?	Summary	Adjusted P Value
WT:Control vs. WT:FLC	-0.005073	-0.006001 to -0.004146	Yes	***	<0.001
WT:Control vs. rpn4∆/∆ x:Control	-0.0002133	-0.001141 to 0.0007145	No	ns	>0.99
WT:Control vs. rpn4∆/∆ x:FLC	-0.002673	-0.003601 to -0.001746	Yes	***	<0.001
WT:Control vs. rpn4∆/∆ y:Control	-0.0001933	-0.001121 to 0.0007345	No	ns	>0.99
WT:Control vs. rpn4∆/∆ y:FLC	-0.00322	-0.004148 to -0.002292	Yes	***	<0.001
WT:Control vs. rpn4∆/∆ x + RPN4:Control	0.0001133	-0.0008145 to 0.001041	No	ns	>0.99
WT:Control vs. rpn4∆/∆ x + RPN4:FLC	-0.004913	-0.005841 to -0.003986	Yes	***	<0.001
WT:Control vs. rpn4∆/∆ y + RPN4:Control	0.00023	-0.0006978 to 0.001158	No	ns	>0.99
WT:Control vs. rpn4∆/∆ y + RPN4:FLC	-0.004443	-0.005371 to -0.003516	Yes	***	<0.001
WT:FLC vs. rpn4∆/∆ x:Control	0.00486	0.003932 to 0.005788	Yes	***	<0.001
WT:FLC vs. rpn4∆/∆ x:FLC	0.0024	0.001472 to 0.003328	Yes	***	<0.001
WT:FLC vs. rpn4∆/∆ y:Control	0.00488	0.003952 to 0.005808	Yes	***	<0.001
WT:FLC vs. rpn4∆/∆ y:FLC	0.001853	0.0009255 to 0.002781	Yes	***	<0.001
WT:FLC vs. rpn4∆/∆ x + RPN4:Control	0.005187	0.004259 to 0.006114	Yes	***	<0.001
WT:FLC vs. rpn4∆/∆ x + RPN4:FLC	0.00016	-0.0007678 to 0.001088	No	ns	>0.99
WT:FLC vs. rpn4∆/∆ y + RPN4:Control	0.005303	0.004376 to 0.006231	Yes	***	<0.001
WT:FLC vs. rpn4∆/∆ y + RPN4:FLC	0.00063	-0.0002978 to 0.001558	No	ns	0.8
rpn4∆/∆ x:Control vs. rpn4∆/∆ x:FLC	-0.00246	-0.003388 to -0.001532	Yes	***	<0.001
rpn4∆/∆ x:Control vs. rpn4∆/∆ y:Control	2e-05	-0.0009078 to 0.0009478	No	ns	>0.99
rpn4∆/∆ x:Control vs. rpn4∆/∆ y:FLC	-0.003007	-0.003934 to -0.002079	Yes	***	<0.001
rpn4∆/∆ x:Control vs. rpn4∆/∆ x + RPN4:Control	0.0003267	-0.0006011 to 0.001254	No	ns	>0.99
rpn4∆/∆ x:Control vs. rpn4∆/∆ x + RPN4:FLC	-0.0047	-0.005628 to -0.003772	Yes	***	<0.001
rpn4∆/∆ x:Control vs. rpn4∆/∆ y + RPN4:Control	0.0004433	-0.0004845 to 0.001371	No	ns	>0.99
rpn4∆/∆ x:Control vs. rpn4∆/∆ y + RPN4:FLC	-0.00423	-0.005158 to -0.003302	Yes	***	<0.001
rpn4∆/∆ x:FLC vs. rpn4∆/∆ y:Control	0.00248	0.001552 to 0.003408	Yes	***	<0.001
rpn4∆/∆ x:FLC vs. rpn4∆/∆ y:FLC	-0.0005467	-0.001474 to 0.0003811	No	ns	>0.99
rpn4∆/∆ x:FLC vs. rpn4∆/∆ x + RPN4:Control	0.002787	0.001859 to 0.003714	Yes	***	<0.001
rpn4∆/∆ x:FLC vs. rpn4∆/∆ x + RPN4:FLC	-0.00224	-0.003168 to -0.001312	Yes	***	<0.001
rpn4∆/∆ x:FLC vs. rpn4∆/∆ y + RPN4:Control	0.002903	0.001976 to 0.003831	Yes	***	<0.001
rpn4∆/∆ x:FLC vs. rpn4∆/∆ y + RPN4:FLC	-0.00177	-0.002698 to -0.0008422	Yes	***	<0.001
rpn4∆/∆ y:Control vs. rpn4∆/∆ y:FLC	-0.003027	-0.003954 to -0.002099	Yes	***	<0.001
rpn4∆/∆ y:Control vs. rpn4∆/∆ x + RPN4:Control	0.0003067	-0.0006211 to 0.001234	No	ns	>0.99
rpn4∆/∆ y:Control vs. rpn4∆/∆ x + RPN4:FLC	-0.00472	-0.005648 to -0.003792	Yes	***	<0.001
rpn4∆/∆ y:Control vs. rpn4∆/∆ y + RPN4:Control	0.0004233	-0.0005045 to 0.001351	No	ns	>0.99
rpn4∆/∆ y:Control vs. rpn4∆/∆ y + RPN4:FLC	-0.00425	-0.005178 to -0.003322	Yes	***	<0.001
rpn4∆/∆ y:FLC vs. rpn4∆/∆ x + RPN4:Control	0.003333	0.002406 to 0.004261	Yes	***	<0.001
rpn4∆/∆ y:FLC vs. rpn4∆/∆ x + RPN4:FLC	-0.001693	-0.002621 to -0.0007655	Yes	***	<0.001
rpn4∆/∆ y:FLC vs. rpn4∆/∆ y + RPN4:Control	0.00345	0.002522 to 0.004378	Yes	***	<0.001
rpn4∆/∆ y:FLC vs. rpn4∆/∆ y + RPN4:FLC	-0.001223	-0.002151 to -0.0002955	Yes	**	0.003
rpn4∆/∆ x + RPN4:Control vs. rpn4∆/∆ x + RPN4:FLC	-0.005027	-0.005954 to -0.004099	Yes	***	<0.001
rpn4∆/∆ x + RPN4:Control vs. rpn4∆/∆ y + RPN4:Control	0.0001167	-0.0008111 to 0.001044	No	ns	>0.99
rpn4∆/∆ x + RPN4:Control vs. rpn4∆/∆ y + RPN4:FLC	-0.004557	-0.005484 to -0.003629	Yes	***	<0.001
rpn4∆/∆ x + RPN4:FLC vs. rpn4∆/∆ y + RPN4:Control	0.005143	0.004216 to 0.006071	Yes	***	<0.001
rpn4∆/∆ x + RPN4:FLC vs. rpn4∆/∆ y + RPN4:FLC	0.00047	-0.0004578 to 0.001398	No	ns	>0.99
rpn4∆/∆ y + RPN4:Control vs. rpn4∆/∆ y + RPN4:FLC	-0.004673	-0.005601 to -0.003746	Yes	***	<0.001
Test details	Mean 1	Mean 2	Mean Diff.	SE of diff.	N1	N2	t	DF
WT:Control vs. WT:FLC	0.001797	0.00687	-0.005073	0.0002439	3	3	20.8	20
WT:Control vs. rpn4∆/∆ x:Control	0.001797	0.00201	-0.0002133	0.0002439	3	3	0.8748	20
WT:Control vs. rpn4∆/∆ x:FLC	0.001797	0.00447	-0.002673	0.0002439	3	3	10.96	20
WT:Control vs. rpn4∆/∆ y:Control	0.001797	0.00199	-0.0001933	0.0002439	3	3	0.7928	20
WT:Control vs. rpn4∆/∆ y:FLC	0.001797	0.005017	-0.00322	0.0002439	3	3	13.2	20
WT:Control vs. rpn4∆/∆ x + RPN4:Control	0.001797	0.001683	0.0001133	0.0002439	3	3	0.4647	20
WT:Control vs. rpn4∆/∆ x + RPN4:FLC	0.001797	0.00671	-0.004913	0.0002439	3	3	20.15	20
WT:Control vs. rpn4∆/∆ y + RPN4:Control	0.001797	0.001567	0.00023	0.0002439	3	3	0.9431	20
WT:Control vs. rpn4∆/∆ y + RPN4:FLC	0.001797	0.00624	-0.004443	0.0002439	3	3	18.22	20
WT:FLC vs. rpn4∆/∆ x:Control	0.00687	0.00201	0.00486	0.0002439	3	3	19.93	20
WT:FLC vs. rpn4∆/∆ x:FLC	0.00687	0.00447	0.0024	0.0002439	3	3	9.841	20
WT:FLC vs. rpn4∆/∆ y:Control	0.00687	0.00199	0.00488	0.0002439	3	3	20.01	20
WT:FLC vs. rpn4∆/∆ y:FLC	0.00687	0.005017	0.001853	0.0002439	3	3	7.599	20
WT:FLC vs. rpn4∆/∆ x + RPN4:Control	0.00687	0.001683	0.005187	0.0002439	3	3	21.27	20
WT:FLC vs. rpn4∆/∆ x + RPN4:FLC	0.00687	0.00671	0.00016	0.0002439	3	3	0.6561	20
WT:FLC vs. rpn4∆/∆ y + RPN4:Control	0.00687	0.001567	0.005303	0.0002439	3	3	21.75	20
WT:FLC vs. rpn4∆/∆ y + RPN4:FLC	0.00687	0.00624	0.00063	0.0002439	3	3	2.583	20
rpn4∆/∆ x:Control vs. rpn4∆/∆ x:FLC	0.00201	0.00447	-0.00246	0.0002439	3	3	10.09	20
rpn4∆/∆ x:Control vs. rpn4∆/∆ y:Control	0.00201	0.00199	2e-05	0.0002439	3	3	0.08201	20
rpn4∆/∆ x:Control vs. rpn4∆/∆ y:FLC	0.00201	0.005017	-0.003007	0.0002439	3	3	12.33	20
rpn4∆/∆ x:Control vs. rpn4∆/∆ x + RPN4:Control	0.00201	0.001683	0.0003267	0.0002439	3	3	1.339	20
rpn4∆/∆ x:Control vs. rpn4∆/∆ x + RPN4:FLC	0.00201	0.00671	-0.0047	0.0002439	3	3	19.27	20
rpn4∆/∆ x:Control vs. rpn4∆/∆ y + RPN4:Control	0.00201	0.001567	0.0004433	0.0002439	3	3	1.818	20
rpn4∆/∆ x:Control vs. rpn4∆/∆ y + RPN4:FLC	0.00201	0.00624	-0.00423	0.0002439	3	3	17.34	20
rpn4∆/∆ x:FLC vs. rpn4∆/∆ y:Control	0.00447	0.00199	0.00248	0.0002439	3	3	10.17	20
rpn4∆/∆ x:FLC vs. rpn4∆/∆ y:FLC	0.00447	0.005017	-0.0005467	0.0002439	3	3	2.242	20
rpn4∆/∆ x:FLC vs. rpn4∆/∆ x + RPN4:Control	0.00447	0.001683	0.002787	0.0002439	3	3	11.43	20
rpn4∆/∆ x:FLC vs. rpn4∆/∆ x + RPN4:FLC	0.00447	0.00671	-0.00224	0.0002439	3	3	9.185	20
rpn4∆/∆ x:FLC vs. rpn4∆/∆ y + RPN4:Control	0.00447	0.001567	0.002903	0.0002439	3	3	11.9	20
rpn4∆/∆ x:FLC vs. rpn4∆/∆ y + RPN4:FLC	0.00447	0.00624	-0.00177	0.0002439	3	3	7.258	20
rpn4∆/∆ y:Control vs. rpn4∆/∆ y:FLC	0.00199	0.005017	-0.003027	0.0002439	3	3	12.41	20
rpn4∆/∆ y:Control vs. rpn4∆/∆ x + RPN4:Control	0.00199	0.001683	0.0003067	0.0002439	3	3	1.257	20
rpn4∆/∆ y:Control vs. rpn4∆/∆ x + RPN4:FLC	0.00199	0.00671	-0.00472	0.0002439	3	3	19.35	20
rpn4∆/∆ y:Control vs. rpn4∆/∆ y + RPN4:Control	0.00199	0.001567	0.0004233	0.0002439	3	3	1.736	20
rpn4∆/∆ y:Control vs. rpn4∆/∆ y + RPN4:FLC	0.00199	0.00624	-0.00425	0.0002439	3	3	17.43	20
rpn4∆/∆ y:FLC vs. rpn4∆/∆ x + RPN4:Control	0.005017	0.001683	0.003333	0.0002439	3	3	13.67	20
rpn4∆/∆ y:FLC vs. rpn4∆/∆ x + RPN4:FLC	0.005017	0.00671	-0.001693	0.0002439	3	3	6.943	20
rpn4∆/∆ y:FLC vs. rpn4∆/∆ y + RPN4:Control	0.005017	0.001567	0.00345	0.0002439	3	3	14.15	20
rpn4∆/∆ y:FLC vs. rpn4∆/∆ y + RPN4:FLC	0.005017	0.00624	-0.001223	0.0002439	3	3	5.016	20
rpn4∆/∆ x + RPN4:Control vs. rpn4∆/∆ x + RPN4:FLC	0.001683	0.00671	-0.005027	0.0002439	3	3	20.61	20
rpn4∆/∆ x + RPN4:Control vs. rpn4∆/∆ y + RPN4:Control	0.001683	0.001567	0.0001167	0.0002439	3	3	0.4784	20
rpn4∆/∆ x + RPN4:Control vs. rpn4∆/∆ y + RPN4:FLC	0.001683	0.00624	-0.004557	0.0002439	3	3	18.68	20
rpn4∆/∆ x + RPN4:FLC vs. rpn4∆/∆ y + RPN4:Control	0.00671	0.001567	0.005143	0.0002439	3	3	21.09	20
rpn4∆/∆ x + RPN4:FLC vs. rpn4∆/∆ y + RPN4:FLC	0.00671	0.00624	0.00047	0.0002439	3	3	1.927	20
rpn4∆/∆ y + RPN4:Control vs. rpn4∆/∆ y + RPN4:FLC	0.001567	0.00624	-0.004673	0.0002439	3	3	19.16	20

## Sheet: Figure 3E
Caculations were performed as follows:
Step1:	Normalise NO values to RDN25 control gene expression for each condition
Step2:	Normalised expression value for each biological replicate representing each gene / Average of normalised untreated (DMSO condition) gene expression value
ERG11
Experiment 1					Experiment 2					Experiment 3					Experiment 4
Condition and Sample	Normalised against RDN25	Average of untreated samples	Fold change compared to untreated average		Condition and Sample	Normalised against RDN25	Average of untreated samples	Fold change compared to untreated average		Condition and Sample	Normalised against RDN25	Average of untreated samples	Fold change compared to untreated average		Condition and Sample	Normalised against RDN25	Average of untreated samples	Fold change compared to untreated average
DMSO 1	0.00235581	0.00171884	1.37058		DMSO 4	0.00201688	0.00221799	0.909328		DMSO 7	0.000468085	0.000619805	0.755213		DMSO 11	0.000307387	0.000378817	0.811439
DMSO 2	0.00154148		0.896814		DMSO 5	0.00302758		1.36501		DMSO 8	0.000606686		0.978833		DMSO 12	0.000372735		0.983944
DMSO 3	0.00125923		0.732603		DMSO 6	0.0016095		0.725658		DMSO 9	0.000784645		1.26595		DMSO 13	0.000456329		1.20462
DMSO+Fluconazole 1	0.0045979		2.675		DMSO+Fluconazole 4	0.00504131		2.27292		DMSO+Fluconazole 7	0.00268131		4.32605		DMSO+Fluconazole 10	0.000949623		2.50681
DMSO+Fluconazole 2	0.00282144		1.64148		DMSO+Fluconazole 5	0.0035628		1.60632		DMSO+Fluconazole 8	0.00263828		4.25662		DMSO+Fluconazole 11	0.000834404		2.20266
DMSO+Fluconazole 3	0.00538537		3.13314		DMSO+Fluconazole 6	0.00396274		1.78664		DMSO+Fluconazole 9	0.00191209		3.08499		DMSO+Fluconazole 12	0.000732481		1.9336
MG132 1	0.00150351		0.874724		MG132 4	0.00227305		1.02482		MG132 7	0.000694243		1.1201		MG132 10	0.000455797		1.20321
MG132 2	0.00139566		0.811977		MG132 5	0.00306276		1.38087		MG132 8	0.00077435		1.24934		MG132 11	0.000579859		1.53071
MG132 3	0.00181815		1.05778		MG132 6	0.00271327		1.2233		MG132 9	0.00114782		1.8519		MG132 12	0.000589479		1.55611
MG132+Fluconazole 1	0.00311387		1.81161		MG132+Fluconazole 4	0.00360989		1.62755		MG132+Fluconazole 7	0.00189877		3.06349		MG132+Fluconazole 10	0.000690955		1.82398
MG132+Fluconazole 2	0.00323894		1.88438		MG132+Fluconazole 5	0.00256713		1.15741		MG132+Fluconazole 8	0.00347089		5.59996		MG132+Fluconazole 11	0.000696283		1.83805
MG132+Fluconazole 3	0.00308788		1.79649		MG132+Fluconazole 6	0.0022056		0.994416		MG132+Fluconazole 9	0.00353967		5.71094		MG132+Fluconazole 12	0.00070131		1.85132
ERG251
Experiment 1					Experiment 2					Experiment 3					Experiment 4
Condition and Sample	Normalised against RDN25	Average of untreated samples	Fold change compared to untreated average		Condition and Sample	Normalised against RDN25	Average of untreated samples	Fold change compared to untreated average		Condition and Sample	Normalised against RDN25	Average of untreated samples	Fold change compared to untreated average		Condition and Sample	Normalised against RDN25	Average of untreated samples	Fold change compared to untreated average
DMSO 1	0.00072953	0.000669537	1.0896		DMSO 4	0.000614456	0.000556281	1.10458		DMSO 7	0.000204022	0.00034512	0.591162		DMSO 11	0.000527708	0.000518653	1.01746
DMSO 2	0.000682302		1.01906		DMSO 5	0.000418887		0.753013		DMSO 8	0.000446841		1.29474		DMSO 12	0.000362645		0.699204
DMSO 3	0.000596779		0.891331		DMSO 6	0.000635499		1.14241		DMSO 9	0.000384497		1.1141		DMSO 13	0.000665608		1.28334
DMSO+Fluconazole 1	0.0018969		2.83316		DMSO+Fluconazole 4	0.00165717		2.97901		DMSO+Fluconazole 7	0.000758691		2.19834		DMSO+Fluconazole 10	0.000959127		1.84926
DMSO+Fluconazole 2	0.00107364		1.60355		DMSO+Fluconazole 5	0.00131753		2.36845		DMSO+Fluconazole 8	0.000835778		2.4217		DMSO+Fluconazole 11	0.00164725		3.176
DMSO+Fluconazole 3	0.00181182		2.70608		DMSO+Fluconazole 6	0.00110008		1.97757		DMSO+Fluconazole 9	0.000630459		1.82678		DMSO+Fluconazole 12	0.000855587		1.64963
MG132 1	0.00107639		1.60766		MG132 4	0.000451388		0.811439		MG132 7	0.000355467		1.02998		MG132 10	0.00062122		1.19775
MG132 2	0.000438373		0.654741		MG132 5	0.000635131		1.14175		MG132 8	0.000429745		1.2452		MG132 11	0.000508218		0.97988
MG132 3	0.000457622		0.68349		MG132 6	0.000378003		0.679518		MG132 9	0.000382669		1.1088		MG132 12	0.000492919		0.950382
MG132+Fluconazole 1	0.00146728		2.19148		MG132+Fluconazole 4	0.00120393		2.16425		MG132+Fluconazole 7	0.000603172		1.74772		MG132+Fluconazole 10	0.000824677		1.59003
MG132+Fluconazole 2	0.00184485		2.75541		MG132+Fluconazole 5	0.0010503		1.88808		MG132+Fluconazole 8	0.000915373		2.65233		MG132+Fluconazole 11	0.000587631		1.13299
MG132+Fluconazole 3	0.0013513		2.01826		MG132+Fluconazole 6	0.000708768		1.27412		MG132+Fluconazole 9	0.000593934		1.72095		MG132+Fluconazole 12	0.000368823		0.711116
ERG27
Experiment 1					Experiment 2					Experiment 3					Experiment 4
Condition and Sample	Normalised against RDN25	Average of untreated samples	Fold change compared to untreated average		Condition and Sample	Normalised against RDN25	Average of untreated samples	Fold change compared to untreated average		Condition and Sample	Normalised against RDN25	Average of untreated samples	Fold change compared to untreated average		Condition and Sample	Normalised against RDN25	Average of untreated samples	Fold change compared to untreated average
DMSO 1	0.000169331	0.000156139	1.08449		DMSO 4	0.000143893	0.000173695	0.828422		DMSO 7	0.000122758	0.000152465	0.805153		DMSO 11	0.0002277	0.000246638	0.923216
DMSO 2	0.000158511		1.01519		DMSO 5	0.000172242		0.99164		DMSO 8	0.000151015		0.990489		DMSO 12	0.000271649		1.10141
DMSO 3	0.000140574		0.900315		DMSO 6	0.000204949		1.17994		DMSO 9	0.000183623		1.20436		DMSO 13	0.000240564		0.975376
DMSO+Fluconazole 1	0.000330856		2.11899		DMSO+Fluconazole 4	0.000381499		2.19638		DMSO+Fluconazole 7	0.000496113		3.25394		DMSO+Fluconazole 10	0.000482433		1.95604
DMSO+Fluconazole 2	0.000309697		1.98348		DMSO+Fluconazole 5	0.000347612		2.00128		DMSO+Fluconazole 8	0.000422482		2.771		DMSO+Fluconazole 11	0.00046217		1.87388
DMSO+Fluconazole 3	0.000288911		1.85035		DMSO+Fluconazole 6	0.000213386		1.22851		DMSO+Fluconazole 9	0.000345838		2.26831		DMSO+Fluconazole 12	0.000349853		1.41849
MG132 1	0.000272532		1.74545		MG132 4	0.000230532		1.32723		MG132 7	0.000211913		1.38991		MG132 10	0.000345967		1.40273
MG132 2	0.000187339		1.19983		MG132 5	0.000361442		2.08091		MG132 8	0.000217999		1.42983		MG132 11	0.000338797		1.37366
MG132 3	0.00021623		1.38486		MG132 6	0.000291045		1.67562		MG132 9	0.000274641		1.80133		MG132 12	0.000286827		1.16295
MG132+Fluconazole 1	0.000322234		2.06377		MG132+Fluconazole 4	0.000343617		1.97828		MG132+Fluconazole 7	0.000507099		3.326		MG132+Fluconazole 10	0.000449103		1.8209
MG132+Fluconazole 2	0.000346226		2.21743		MG132+Fluconazole 5	0.000305587		1.75933		MG132+Fluconazole 8	0.000514716		3.37596		MG132+Fluconazole 11	0.000563754		2.28576
MG132+Fluconazole 3	0.000297102		1.90281		MG132+Fluconazole 6	0.000309839		1.78381		MG132+Fluconazole 9	0.000510626		3.34913		MG132+Fluconazole 12	0.000393136		1.59398
RPT2
Experiment 1					Experiment 2					Experiment 3					Experiment 4
Condition and Sample	Normalised against RDN25	Average of untreated samples	Fold change compared to untreated average		Condition and Sample	Normalised against RDN25	Average of untreated samples	Fold change compared to untreated average		Condition and Sample	Normalised against RDN25	Average of untreated samples	Fold change compared to untreated average		Condition and Sample	Normalised against RDN25	Average of untreated samples	Fold change compared to untreated average
DMSO 1	0.000399	0.000506667	0.7875		DMSO 4	0.000181362	0.000199741	0.90799		DMSO 7	0.000210073	0.000287189	0.731481		DMSO 11	0.000250701	0.000313436	0.799846
DMSO 2	0.00058		1.14474		DMSO 5	0.00017951		0.898715		DMSO 8	0.00031122		1.08368		DMSO 12	0.000274069		0.874402
DMSO 3	0.000541		1.06776		DMSO 6	0.00023835		1.1933		DMSO 9	0.000340274		1.18484		DMSO 13	0.000415539		1.32575
DMSO+Fluconazole 1	0.000798		1.575		DMSO+Fluconazole 4	0.000365233		1.82853		DMSO+Fluconazole 7	0.000470612		1.63868		DMSO+Fluconazole 10	0.000306159		0.976781
DMSO+Fluconazole 2	0.000601		1.18618		DMSO+Fluconazole 5	0.000336241		1.68339		DMSO+Fluconazole 8	0.000508379		1.77019		DMSO+Fluconazole 11	0.000327074		1.04351
DMSO+Fluconazole 3	0.000886		1.74868		DMSO+Fluconazole 6	0.000308399		1.54399		DMSO+Fluconazole 9	0.000663633		2.31079		DMSO+Fluconazole 12	0.00021869		0.697718
MG132 1	0.00101		1.99342		MG132 4	0.000478107		2.39364		MG132 7	0.000307611		1.07111		MG132 10	0.000640944		2.04489
MG132 2	0.00159		3.13816		MG132 5	0.000603002		3.01892		MG132 8	0.000343803		1.19713		MG132 11	0.000578187		1.84467
MG132 3	0.00118		2.32895		MG132 6	0.000530215		2.65452		MG132 9	0.000400553		1.39474		MG132 12	0.000470738		1.50186
MG132+Fluconazole 1	0.00142		2.80263		MG132+Fluconazole 4	0.000561893		2.81311		MG132+Fluconazole 7	0.000609025		2.12064		MG132+Fluconazole 10	0.000455484		1.45319
MG132+Fluconazole 2	0.00142		2.80263		MG132+Fluconazole 5	0.000549086		2.749		MG132+Fluconazole 8	0.000922534		3.21229		MG132+Fluconazole 11	0.000343056		1.0945
MG132+Fluconazole 3	0.00115		2.26974		MG132+Fluconazole 6	0.000564552		2.82643		MG132+Fluconazole 9	0.000816514		2.84312		MG132+Fluconazole 12	0.000683736		2.18142
PUP1
Experiment 1					Experiment 2					Experiment 3					Experiment 4
Condition and Sample	Normalised against RDN25	Average of untreated samples	Fold change compared to untreated average		Condition and Sample	Normalised against RDN25	Average of untreated samples	Fold change compared to untreated average		Condition and Sample	Normalised against RDN25	Average of untreated samples	Fold change compared to untreated average		Condition and Sample	Normalised against RDN25	Average of untreated samples	Fold change compared to untreated average
DMSO 1	0.00095889	0.000879394	1.0904		DMSO 4	0.000728675	0.000754378	0.965928		DMSO 7	0.00043	0.000478	0.9		DMSO 11	0.000583861	0.000592834	0.984863
DMSO 2	0.000911194		1.03616		DMSO 5	0.000698487		0.925911		DMSO 8	0.000485		1.01		DMSO 12	0.000648445		1.0938
DMSO 3	0.000768099		0.873441		DMSO 6	0.000835972		1.10816		DMSO 9	0.00052		1.09		DMSO 13	0.000546198		0.921333
DMSO+Fluconazole 1	0.00155549		1.76882		DMSO+Fluconazole 4	0.0014527		1.92569		DMSO+Fluconazole 7	0.000638695		1.33504		DMSO+Fluconazole 10	0.000676553		1.14122
DMSO+Fluconazole 2	0.000776451		0.882938		DMSO+Fluconazole 5	0.00129783		1.7204		DMSO+Fluconazole 8	0.000664166		1.38828		DMSO+Fluconazole 11	0.000870609		1.46855
DMSO+Fluconazole 3	0.00118728		1.35011		DMSO+Fluconazole 6	0.000960072		1.27267		DMSO+Fluconazole 9	0.000589708		1.23265		DMSO+Fluconazole 12	0.000437185		0.737449
MG132 1	0.0021233		2.4145		MG132 4	0.0018072		2.39562		MG132 7	0.000919135		1.92124		MG132 10	0.00147908		2.49493
MG132 2	0.00181292		2.06156		MG132 5	0.00296011		3.92391		MG132 8	0.00115626		2.4169		MG132 11	0.00118339		1.99615
MG132 3	0.00196264		2.23181		MG132 6	0.00224135		2.97113		MG132 9	0.00123819		2.58815		MG132 12	0.00126974		2.14181
MG132+Fluconazole 1	0.00220555		2.50804		MG132+Fluconazole 4	0.00228256		3.02576		MG132+Fluconazole 7	0.00134474		2.81086		MG132+Fluconazole 10	0.00133996		2.26025
MG132+Fluconazole 2	0.00287483		3.2691		MG132+Fluconazole 5	0.00218814		2.90059		MG132+Fluconazole 8	0.00169075		3.53411		MG132+Fluconazole 11	0.001364		2.30082
MG132+Fluconazole 3	0.00234063		2.66164		MG132+Fluconazole 6	0.00226544		3.00306		MG132+Fluconazole 9	0.00139693		2.91995		MG132+Fluconazole 12	0.0016945		2.85829
ANOVA results
ERG11
ANOVA table	SS (Type III)	DF	MS	F (DFn, DFd)	P value
Row Factor	16.75	11	1.523	F (11, 33) = 2.274	P=0.0337
Column Factor	24.21	3	8.07	F (3, 33) = 12.05	P<0.0001
Residual	22.1	33	0.6697
Bonferroni's multiple comparisons test	Mean Diff.	95.00% CI of diff.	Below threshold?	Summary	Adjusted P Value
DMSO vs. DMSO + Fluconazole	-1.618	-2.556 to -0.6806	Yes	***	0.0002
DMSO vs. MG132	-0.2389	-1.177 to 0.6988	No	ns	>0.9999
DMSO vs. MG132 + Fluconazole	-1.428	-2.366 to -0.4906	Yes	***	0.0009
DMSO + Fluconazole vs. MG132	1.379	0.4417 to 2.317	Yes	**	0.0014
DMSO + Fluconazole vs. MG132 + Fluconazole	0.19	-0.7477 to 1.128	No	ns	>0.9999
MG132 vs. MG132 + Fluconazole	-1.189	-2.127 to -0.2517	Yes	**	0.0069
Test details	Mean 1	Mean 2	Mean Diff.	SE of diff.	N1	N2	t	DF
DMSO vs. DMSO + Fluconazole	1.001	2.619	-1.618	0.3341	12	12	4.844	33
DMSO vs. MG132	1.001	1.24	-0.2389	0.3341	12	12	0.7151	33
DMSO vs. MG132 + Fluconazole	1.001	2.429	-1.428	0.3341	12	12	4.275	33
DMSO + Fluconazole vs. MG132	2.619	1.24	1.379	0.3341	12	12	4.129	33
DMSO + Fluconazole vs. MG132 + Fluconazole	2.619	2.429	0.19	0.3341	12	12	0.5687	33
MG132 vs. MG132 + Fluconazole	1.24	2.429	-1.189	0.3341	12	12	3.56	33
ERG251
ANOVA table	SS (Type III)	DF	MS	F (DFn, DFd)	P value
Row Factor	2.446	11	0.2223	F (11, 33) = 1.209	P=0.3195
Column Factor	14.78	3	4.928	F (3, 33) = 26.79	P<0.0001
Residual	6.069	33	0.1839
Bonferroni's multiple comparisons test	Mean Diff.	95.00% CI of diff.	Below threshold?	Summary	Adjusted P Value
DMSO vs. DMSO + Fluconazole	-1.302	-1.793 to -0.8102	Yes	****	<0.0001
DMSO vs. MG132	-0.00975	-0.5011 to 0.4816	No	ns	>0.9999
DMSO vs. MG132 + Fluconazole	-0.8216	-1.313 to -0.3302	Yes	***	0.0003
DMSO + Fluconazole vs. MG132	1.292	0.8004 to 1.783	Yes	****	<0.0001
DMSO + Fluconazole vs. MG132 + Fluconazole	0.48	-0.01139 to 0.9714	No	ns	0.0588
MG132 vs. MG132 + Fluconazole	-0.8118	-1.303 to -0.3204	Yes	***	0.0003
Test details	Mean 1	Mean 2	Mean Diff.	SE of diff.	N1	N2	t	DF
DMSO vs. DMSO + Fluconazole	0.9984	2.3	-1.302	0.1751	12	12	7.435	33
DMSO vs. MG132	0.9984	1.008	-0.00975	0.1751	12	12	0.05569	33
DMSO vs. MG132 + Fluconazole	0.9984	1.82	-0.8216	0.1751	12	12	4.693	33
DMSO + Fluconazole vs. MG132	2.3	1.008	1.292	0.1751	12	12	7.379	33
DMSO + Fluconazole vs. MG132 + Fluconazole	2.3	1.82	0.48	0.1751	12	12	2.742	33
MG132 vs. MG132 + Fluconazole	1.008	1.82	-0.8118	0.1751	12	12	4.637	33
ERG27
ANOVA table	SS (Type III)	DF	MS	F (DFn, DFd)	P value
Row Factor	3.855	11	0.3504	F (11, 33) = 2.197	P=0.0399
Column Factor	12.22	3	4.072	F (3, 33) = 25.53	P<0.0001
Residual	5.265	33	0.1595
Bonferroni's multiple comparisons test	Mean Diff.	95.00% CI of diff.	Below threshold?	Summary	Adjusted P Value
DMSO vs. DMSO + Fluconazole	-1.077	-1.534 to -0.6190	Yes	****	<0.0001
DMSO vs. MG132	-0.4975	-0.9552 to -0.03983	Yes	*	0.0269
DMSO vs. MG132 + Fluconazole	-1.288	-1.746 to -0.8307	Yes	****	<0.0001
DMSO + Fluconazole vs. MG132	0.5792	0.1215 to 1.037	Yes	**	0.0071
DMSO + Fluconazole vs. MG132 + Fluconazole	-0.2117	-0.6693 to 0.2460	No	ns	>0.9999
MG132 vs. MG132 + Fluconazole	-0.7908	-1.249 to -0.3332	Yes	***	0.0002
Test details	Mean 1	Mean 2	Mean Diff.	SE of diff.	N1	N2	t	DF
DMSO vs. DMSO + Fluconazole	1	2.077	-1.077	0.1631	12	12	6.603	33
DMSO vs. MG132	1	1.498	-0.4975	0.1631	12	12	3.051	33
DMSO vs. MG132 + Fluconazole	1	2.288	-1.288	0.1631	12	12	7.901	33
DMSO + Fluconazole vs. MG132	2.077	1.498	0.5792	0.1631	12	12	3.552	33
DMSO + Fluconazole vs. MG132 + Fluconazole	2.077	2.288	-0.2117	0.1631	12	12	1.298	33
MG132 vs. MG132 + Fluconazole	1.498	2.288	-0.7908	0.1631	12	12	4.85	33
RPT2
ANOVA table	SS (Type III)	DF	MS	F (DFn, DFd)	P value
Row Factor	4.49	11	0.4082	F (11, 33) = 2.877	P=0.0092
Column Factor	17.06	3	5.686	F (3, 33) = 40.07	P<0.0001
Residual	4.683	33	0.1419
Bonferroni's multiple comparisons test	Mean Diff.	95.00% CI of diff.	Below threshold?	Summary	Adjusted P Value
DMSO vs. DMSO + Fluconazole	-0.3302	-0.7618 to 0.1015	No	ns	0.2354
DMSO vs. MG132	-1.219	-1.651 to -0.7877	Yes	****	<0.0001
DMSO vs. MG132 + Fluconazole	-1.43	-1.862 to -0.9985	Yes	****	<0.0001
DMSO + Fluconazole vs. MG132	-0.8892	-1.321 to -0.4575	Yes	****	<0.0001
DMSO + Fluconazole vs. MG132 + Fluconazole	-1.1	-1.532 to -0.6684	Yes	****	<0.0001
MG132 vs. MG132 + Fluconazole	-0.2108	-0.6425 to 0.2208	No	ns	>0.9999
Test details	Mean 1	Mean 2	Mean Diff.	SE of diff.	N1	N2	t	DF
DMSO vs. DMSO + Fluconazole	0.999	1.329	-0.3302	0.1538	12	12	2.147	33
DMSO vs. MG132	0.999	2.218	-1.219	0.1538	12	12	7.929	33
DMSO vs. MG132 + Fluconazole	0.999	2.429	-1.43	0.1538	12	12	9.3	33
DMSO + Fluconazole vs. MG132	1.329	2.218	-0.8892	0.1538	12	12	5.782	33
DMSO + Fluconazole vs. MG132 + Fluconazole	1.329	2.429	-1.1	0.1538	12	12	7.153	33
MG132 vs. MG132 + Fluconazole	2.218	2.429	-0.2108	0.1538	12	12	1.371	33
PUP1
ANOVA table	SS (Type III)	DF	MS	F (DFn, DFd)	P value
Row Factor	1.981	11	0.1801	F (11, 33) = 1.430	P=0.2059
Column Factor	27.64	3	9.215	F (3, 33) = 73.18	P<0.0001
Residual	4.155	33	0.1259
Bonferroni's multiple comparisons test	Mean Diff.	95.00% CI of diff.	Below threshold?	Summary	Adjusted P Value
DMSO vs. DMSO + Fluconazole	-0.3525	-0.7591 to 0.05410	No	ns	0.1233
DMSO vs. MG132	-1.462	-1.869 to -1.056	Yes	****	<0.0001
DMSO vs. MG132 + Fluconazole	-1.837	-2.244 to -1.431	Yes	****	<0.0001
DMSO + Fluconazole vs. MG132	-1.11	-1.516 to -0.7031	Yes	****	<0.0001
DMSO + Fluconazole vs. MG132 + Fluconazole	-1.485	-1.891 to -1.078	Yes	****	<0.0001
MG132 vs. MG132 + Fluconazole	-0.375	-0.7816 to 0.03160	No	ns	0.0853
Test details	Mean 1	Mean 2	Mean Diff.	SE of diff.	N1	N2	t	DF
DMSO vs. DMSO + Fluconazole	1	1.353	-0.3525	0.1449	12	12	2.433	33
DMSO vs. MG132	1	2.463	-1.462	0.1449	12	12	10.09	33
DMSO vs. MG132 + Fluconazole	1	2.838	-1.837	0.1449	12	12	12.68	33
DMSO + Fluconazole vs. MG132	1.353	2.463	-1.11	0.1449	12	12	7.661	33
DMSO + Fluconazole vs. MG132 + Fluconazole	1.353	2.838	-1.485	0.1449	12	12	10.25	33
MG132 vs. MG132 + Fluconazole	2.463	2.838	-0.375	0.1449	12	12	2.589	33

## Sheet: Figure 4B
diskImageR analysis of Figure 4A FLC disk plate images
RAD20	WT			rpn4Δ/Δ x			rpn4Δ/Δ y			rpn4Δ/Δ x + RPN4			rpn4Δ/Δ y + RPN4
	biological repeat 1	biological repeat 2	biological repeat 3	biological repeat 1	biological repeat 2	biological repeat 3	biological repeat 1	biological repeat 2	biological repeat 3	biological repeat 1	biological repeat 2	biological repeat 3	biological repeat 1	biological repeat 2	biological repeat 3
YPD	16.904	15.927	16.855	15.512	16.402	16.576	15.617	17.001	16.224	16.329	15.65	15.85	17.056	15.888	16.341
solvent control	15.395	17.197	16.324	18.581	16.217	17.056	16.346	17.652	17.118	16.759	16.793	17.16	16.227	16.998	17.517
+ergosterol	16.186	16.658	16.008	16.186	16.319	16.348	16.346	17.652	17.118	15.625	16.836	16.227	17.288	16.624	15.766
ANOVA table	SS	DF	MS	F (DFn, DFd)	P value
Interaction	2.472	8	0.309	F (8, 30) = 0.7441	P=0.65
Row Factor	2.933	2	1.466	F (2, 30) = 3.531	P=0.04
Column Factor	1.149	4	0.2872	F (4, 30) = 0.6917	P=0.60
Residual	12.46	30	0.4153
Bonferroni's multiple comparisons test	Mean Diff.	95.00% CI of diff.	Significant?	Summary	Adjusted P Value
WT
YPD vs. solvent control	0.2567	-0.9849 to 1.498	No	ns	>0.99
YPD vs. +ergosterol	0.278	-0.9635 to 1.520	No	ns	>0.99
rpn4Δ/Δ x
YPD vs. solvent control	-1.121	-2.363 to 0.1202	No	ns	0.08
YPD vs. +ergosterol	-0.121	-1.363 to 1.121	No	ns	>0.99
rpn4Δ/Δ y
YPD vs. solvent control	-0.758	-2.000 to 0.4835	No	ns	0.32
YPD vs. +ergosterol	-0.758	-2.000 to 0.4835	No	ns	0.32
rpn4Δ/Δ x + RPN4
YPD vs. solvent control	-0.961	-2.203 to 0.2805	No	ns	0.16
YPD vs. +ergosterol	-0.2863	-1.528 to 0.9552	No	ns	>0.99
rpn4Δ/Δ y + RPN4
YPD vs. solvent control	-0.4857	-1.727 to 0.7559	No	ns	0.73
YPD vs. +ergosterol	-0.131	-1.373 to 1.111	No	ns	>0.99
Test details	Mean 1	Mean 2	Mean Diff.	SE of diff.	N1	N2	t	DF
WT
YPD vs. solvent control	16.56	16.31	0.2567	0.5262	3	3	0.4878	30
YPD vs. +ergosterol	16.56	16.28	0.278	0.5262	3	3	0.5283	30
rpn4Δ/Δ x
YPD vs. solvent control	16.16	17.28	-1.121	0.5262	3	3	2.131	30
YPD vs. +ergosterol	16.16	16.28	-0.121	0.5262	3	3	0.23	30
rpn4Δ/Δ y
YPD vs. solvent control	16.28	17.04	-0.758	0.5262	3	3	1.441	30
YPD vs. +ergosterol	16.28	17.04	-0.758	0.5262	3	3	1.441	30
rpn4Δ/Δ x + RPN4
YPD vs. solvent control	15.94	16.9	-0.961	0.5262	3	3	1.826	30
YPD vs. +ergosterol	15.94	16.23	-0.2863	0.5262	3	3	0.5442	30
rpn4Δ/Δ y + RPN4
YPD vs. solvent control	16.43	16.91	-0.4857	0.5262	3	3	0.923	30
YPD vs. +ergosterol	16.43	16.56	-0.131	0.5262	3	3	0.249	30
FoG20	WT			rpn4Δ/Δ x			rpn4Δ/Δ y			rpn4Δ/Δ x + RPN4			rpn4Δ/Δ y + RPN4
	biological repeat 1	biological repeat 2	biological repeat 3	biological repeat 1	biological repeat 2	biological repeat 3	biological repeat 1	biological repeat 2	biological repeat 3	biological repeat 1	biological repeat 2	biological repeat 3	biological repeat 1	biological repeat 2	biological repeat 3
YPD	0.61	0.58	0.6	0.21	0.16	0.16	0.15	0.21	0.2	0.53	0.58	0.57	0.58	0.62	0.59
solvent control	0.59	0.56	0.54	0.21	0.198	0.2	0.206	0.18	0.16	0.57	0.55	0.61	0.55	0.59	0.6
+ergosterol	0.6	0.57	0.58	0.592	0.583	0.59	0.6	0.58	0.56	0.58	0.58	0.61	0.59	0.58	0.62
ANOVA table	SS	DF	MS	F (DFn, DFd)	P value
Interaction	0.3616	8	0.0452	F (8, 30) = 90.85	P<0.001
Row Factor	0.2741	2	0.137	F (2, 30) = 275.4	P<0.001
Column Factor	0.7495	4	0.1874	F (4, 30) = 376.6	P<0.001
Residual	0.01492	30	0.0004975
Bonferroni's multiple comparisons test	Mean Diff.	95.00% CI of diff.	Significant?	Summary	Adjusted P Value
WT
YPD vs. solvent control	0.03333	-0.009638 to 0.07630	No	ns	0.15
YPD vs. +ergosterol	0.01333	-0.02964 to 0.05630	No	ns	0.94
rpn4Δ/Δ x
YPD vs. solvent control	-0.026	-0.06897 to 0.01697	No	ns	0.33
YPD vs. +ergosterol	-0.4117	-0.4546 to -0.3687	Yes	***	<0.001
rpn4Δ/Δ y
YPD vs. solvent control	0.004667	-0.03830 to 0.04764	No	ns	>0.99
YPD vs. +ergosterol	-0.3933	-0.4363 to -0.3504	Yes	***	<0.001
rpn4Δ/Δ x + RPN4
YPD vs. solvent control	-0.01667	-0.05964 to 0.02630	No	ns	0.73
YPD vs. +ergosterol	-0.03	-0.07297 to 0.01297	No	ns	0.22
rpn4Δ/Δ y + RPN4
YPD vs. solvent control	0.01667	-0.02630 to 0.05964	No	ns	0.73
YPD vs. +ergosterol	0	-0.04297 to 0.04297	No	ns	>0.99
Test details	Mean 1	Mean 2	Mean Diff.	SE of diff.	N1	N2	t	DF
WT
YPD vs. solvent control	0.5967	0.5633	0.03333	0.01821	3	3	1.83	30
YPD vs. +ergosterol	0.5967	0.5833	0.01333	0.01821	3	3	0.7321	30
rpn4Δ/Δ x
YPD vs. solvent control	0.1767	0.2027	-0.026	0.01821	3	3	1.428	30
YPD vs. +ergosterol	0.1767	0.5883	-0.4117	0.01821	3	3	22.6	30
rpn4Δ/Δ y
YPD vs. solvent control	0.1867	0.182	0.004667	0.01821	3	3	0.2562	30
YPD vs. +ergosterol	0.1867	0.58	-0.3933	0.01821	3	3	21.6	30
rpn4Δ/Δ x + RPN4
YPD vs. solvent control	0.56	0.5767	-0.01667	0.01821	3	3	0.9152	30
YPD vs. +ergosterol	0.56	0.59	-0.03	0.01821	3	3	1.647	30
rpn4Δ/Δ y + RPN4
YPD vs. solvent control	0.5967	0.58	0.01667	0.01821	3	3	0.9152	30
YPD vs. +ergosterol	0.5967	0.5967	0	0.01821	3	3	0	30

## Sheet: Figure 5D
diskImageR analysis of Figure 5C FLC disk plate images
RAD20	WT YPD	WT 50 µg/ml MG132	WT 200 µg/ml MG132	rpn4∆/∆/∆/∆
biological repeat 1	12.391	19.066	26.634	16.565
biological repeat 2	11.937	18.003	25.147	16.793
biological repeat 3	13.208	17.517	27.185	16.221
ANOVA table	SS	DF	MS	F (DFn, DFd)	P value
Treatment (between columns)	302.9	3	101	F (3, 8) = 180.6	P<0.001
Residual (within columns)	4.473	8	0.5592
Total	307.4	11
Bonferroni's multiple comparisons test	Mean Diff.	95.00% CI of diff.	Significant?	Summary	Adjusted P Value
Ca WT YPD vs. Ca WT 50 µg/ml MG132	-5.683	-7.807 to -3.559	Yes	***	<0.001	A-B
Ca WT YPD vs. Ca WT 200 µg/ml MG132	-13.81	-15.93 to -11.69	Yes	***	<0.001	A-C
Ca WT YPD vs. Ca rpn4∆	-4.014	-6.138 to -1.890	Yes	**	0.001	A-D
Ca WT 50 µg/ml MG132 vs. Ca WT 200 µg/ml MG132	-8.127	-10.25 to -6.003	Yes	***	<0.001	B-C
Ca WT 50 µg/ml MG132 vs. Ca rpn4∆	1.669	-0.4551 to 3.793	No	ns	0.15	B-D
Ca WT 200 µg/ml MG132 vs. Ca rpn4∆	9.796	7.672 to 11.92	Yes	***	<0.001	C-D
Test details	Mean 1	Mean 2	Mean Diff.	SE of diff.	n1	n2	t	DF
Ca WT YPD vs. Ca WT 50 µg/ml MG132	12.51	18.2	-5.683	0.6106	3	3	9.308	8
Ca WT YPD vs. Ca WT 200 µg/ml MG132	12.51	26.32	-13.81	0.6106	3	3	22.62	8
Ca WT YPD vs. Ca rpn4∆	12.51	16.53	-4.014	0.6106	3	3	6.575	8
Ca WT 50 µg/ml MG132 vs. Ca WT 200 µg/ml MG132	18.2	26.32	-8.127	0.6106	3	3	13.31	8
Ca WT 50 µg/ml MG132 vs. Ca rpn4∆	18.2	16.53	1.669	0.6106	3	3	2.734	8
Ca WT 200 µg/ml MG132 vs. Ca rpn4∆	26.32	16.53	9.796	0.6106	3	3	16.04	8
FoG20	WT YPD	WT 50 µg/ml MG132	WT 200 µg/ml MG132	rpn4∆/∆/∆/∆
biological repeat 1	0.24	0.29	0.32	0.3
biological repeat 2	0.22	0.3	0.26	0.27
biological repeat 3	0.25	0.23	0.24	0.25
ANOVA table	SS	DF	MS	F (DFn, DFd)	P value
Treatment (between columns)	0.1777	3	0.05923	F (3, 8) = 60.75	P<0.001
Residual (within columns)	0.0078	8	0.000975
Total	0.1855	11
Bonferroni's multiple comparisons test	Mean Diff.	95.00% CI of diff.	Significant?	Summary	Adjusted P Value
Ca WT YPD vs. Ca WT 50 µg/ml MG132	0.3033	0.2146 to 0.3920	Yes	***	<0.001	A-B
Ca WT YPD vs. Ca WT 200 µg/ml MG132	0.2667	0.1780 to 0.3554	Yes	***	<0.001	A-C
Ca WT YPD vs. Ca rpn4∆	0.2667	0.1780 to 0.3554	Yes	***	<0.001	A-D
Ca WT 50 µg/ml MG132 vs. Ca WT 200 µg/ml MG132	-0.03667	-0.1254 to 0.05203	No	ns	>0.99	B-C
Ca WT 50 µg/ml MG132 vs. Ca rpn4∆	-0.03667	-0.1254 to 0.05203	No	ns	>0.99	B-D
Ca WT 200 µg/ml MG132 vs. Ca rpn4∆	0	-0.08869 to 0.08869	No	ns	>0.99	C-D
Test details	Mean 1	Mean 2	Mean Diff.	SE of diff.	n1	n2	t	DF
Ca WT YPD vs. Ca WT 50 µg/ml MG132	0.54	0.2367	0.3033	0.0255	3	3	11.9	8
Ca WT YPD vs. Ca WT 200 µg/ml MG132	0.54	0.2733	0.2667	0.0255	3	3	10.46	8
Ca WT YPD vs. Ca rpn4∆	0.54	0.2733	0.2667	0.0255	3	3	10.46	8
Ca WT 50 µg/ml MG132 vs. Ca WT 200 µg/ml MG132	0.2367	0.2733	-0.03667	0.0255	3	3	1.438	8
Ca WT 50 µg/ml MG132 vs. Ca rpn4∆	0.2367	0.2733	-0.03667	0.0255	3	3	1.438	8
Ca WT 200 µg/ml MG132 vs. Ca rpn4∆	0.2733	0.2733	0	0.0255	3	3	0	8

## Sheet: Figure S1B
growth curve in macrophage differentiation media: RPMI pH 5.5 37˚C
Time (h)	WT			rpn4Δ/Δ x			rpn4Δ/Δ y			rpn4Δ/Δ x + RPN4			rpn4Δ/Δ y + RPN4			media only
	biological repeat 1	biological repeat 2	biological repeat 3	biological repeat 1	biological repeat 2	biological repeat 3	biological repeat 1	biological repeat 2	biological repeat 3	biological repeat 1	biological repeat 2	biological repeat 3	biological repeat 1	biological repeat 2	biological repeat 3	biological repeat 1	biological repeat 2	biological repeat 3
0	0.0298	0.024	0.0275	0.0242	0.021	0.02425	0.02	0.02	0.02225	0.01795	0.019	0.0104286	0.02575	0.018	0.02365	0.07135	0.056	0.05685
0.5	0.0343	0.031	0.03235	0.02555	0.028	0.0314	0.02265	0.031	0.0301	0.02035	0.026	0.0164357	0.03165	0.025	0.02935	0.07435	0.056	0.05705
1	0.04535	0.041	0.04125	0.0328	0.035	0.03995	0.03095	0.035	0.03735	0.02905	0.035	0.0239143	0.04305	0.034	0.0383	0.0715	0.056	0.05715
1.5	0.0574	0.053	0.0495	0.03965	0.043	0.04795	0.0384	0.044	0.0438	0.0379	0.045	0.0311929	0.05425	0.044	0.04795	0.0708	0.056	0.05715
2	0.07335	0.066	0.0636	0.0497	0.054	0.05785	0.0486	0.054	0.0512	0.0487	0.057	0.0409143	0.06855	0.057	0.0604	0.0712	0.057	0.05715
2.5	0.0925	0.088	0.08	0.06055	0.071	0.07005	0.0593	0.069	0.0624	0.0623	0.075	0.0532429	0.08525	0.074	0.075	0.07375	0.056	0.0572
3	0.1268	0.116	0.1004	0.08375	0.094	0.0837	0.08095	0.088	0.07555	0.088	0.099	0.0679357	0.1142	0.098	0.0922	0.07125	0.056	0.05715
3.5	0.1699	0.155	0.1326	0.11125	0.127	0.102	0.10795	0.115	0.092	0.12005	0.135	0.0886643	0.15235	0.131	0.115	0.0707	0.056	0.0572
4	0.2234	0.206	0.1714	0.14595	0.168	0.1256	0.14225	0.149	0.1169	0.16385	0.182	0.115729	0.201	0.177	0.14835	0.0706	0.056	0.0572
4.5	0.2963	0.27	0.2271	0.1909	0.222	0.158	0.1872	0.192	0.14715	0.22215	0.241	0.152429	0.2634	0.234	0.1908	0.07065	0.056	0.05735
5	0.3774	0.348	0.29385	0.2421	0.287	0.19645	0.23925	0.246	0.18645	0.29135	0.315	0.197321	0.33505	0.306	0.24885	0.0739	0.056	0.05725
5.5	0.4823	0.437	0.3785	0.31345	0.363	0.24725	0.3123	0.31	0.2384	0.3842	0.402	0.255743	0.4283	0.389	0.31985	0.07075	0.057	0.05725
6	0.59665	0.542	0.4748	0.38935	0.449	0.3084	0.39365	0.386	0.29925	0.48905	0.506	0.3237	0.5307	0.492	0.4084	0.07065	0.056	0.05725
6.5	0.72735	0.663	0.59	0.4799	0.548	0.3859	0.48805	0.475	0.3756	0.61115	0.624	0.407421	0.6487	0.606	0.51005	0.0707	0.056	0.05735
7	0.86445	0.792	0.71055	0.57895	0.652	0.4737	0.59805	0.573	0.4613	0.7424	0.753	0.499043	0.77805	0.735	0.6275	0.0707	0.056	0.0573
7.5	1.0054	0.926	0.84395	0.6892	0.763	0.57425	0.7196	0.68	0.5607	0.88005	0.89	0.602379	0.91525	0.869	0.7552	0.07185	0.057	0.05785
8	1.1378	1.057	0.9771	0.8047	0.875	0.68945	0.8467	0.794	0.67155	1.02095	1.025	0.715293	1.0502	1.006	0.8906	0.0707	0.058	0.05725
8.5	1.25865	1.18	1.10975	0.9236	0.984	0.813	0.97805	0.905	0.7885	1.15215	1.154	0.831521	1.17645	1.135	1.02435	0.07055	0.057	0.0574
9	1.36155	1.29	1.22695	1.03895	1.088	0.93705	1.1006	1.021	0.91225	1.26855	1.27	0.945171	1.28885	1.253	1.15295	0.07065	0.056	0.0573
9.5	1.4505	1.383	1.3276	1.14855	1.184	1.05755	1.21305	1.128	1.03185	1.37135	1.368	1.05093	1.3849	1.354	1.2654	0.0706	0.056	0.05735
10	1.52275	1.461	1.41575	1.2447	1.269	1.16885	1.3136	1.226	1.1439	1.45555	1.453	1.14749	1.46855	1.441	1.36085	0.0707	0.056	0.05725
10.5	1.5847	1.526	1.49	1.33265	1.346	1.26825	1.39855	1.312	1.2447	1.52905	1.522	1.23156	1.53825	1.513	1.4431	0.07065	0.056	0.05815
11	1.63055	1.58	1.5532	1.4063	1.411	1.3543	1.47025	1.384	1.33385	1.58775	1.579	1.30596	1.59705	1.571	1.51305	0.07145	0.057	0.0574
11.5	1.65855	1.627	1.6055	1.4723	1.47	1.42845	1.5318	1.449	1.4112	1.63825	1.627	1.36874	1.6458	1.623	1.57405	0.071	0.056	0.0573
12	1.67295	1.66	1.65005	1.5278	1.521	1.4916	1.58395	1.505	1.47695	1.67315	1.664	1.42199	1.6794	1.663	1.6249	0.07145	0.056	0.05745
12.5	1.6827	1.678	1.6815	1.57565	1.564	1.54685	1.62355	1.552	1.53445	1.69055	1.686	1.46658	1.6968	1.692	1.66655	0.0728	0.056	0.05745
13	1.69015	1.69	1.7014	1.6182	1.602	1.59455	1.6541	1.594	1.5822	1.70375	1.699	1.50189	1.70775	1.71	1.69615	0.0714	0.056	0.05725
13.5	1.69535	1.697	1.7088	1.64855	1.636	1.63275	1.6715	1.63	1.6235	1.71025	1.706	1.52815	1.7163	1.718	1.71395	0.07055	0.057	0.05725
14	1.698	1.701	1.7168	1.66815	1.664	1.66725	1.6833	1.658	1.6564	1.71475	1.712	1.55049	1.72	1.725	1.7255	0.0706	0.057	0.0574
14.5	1.699	1.703	1.7207	1.678	1.686	1.6911	1.68855	1.677	1.6769	1.718	1.715	1.56511	1.72325	1.73	1.73225	0.0707	0.057	0.0573
15	1.6998	1.709	1.72485	1.6861	1.699	1.7078	1.69195	1.688	1.68995	1.7202	1.719	1.57501	1.7244	1.733	1.73575	0.0707	0.056	0.0575
15.5	1.7009	1.708	1.72595	1.69115	1.707	1.71625	1.69705	1.695	1.6976	1.7214	1.72	1.5802	1.72625	1.736	1.73925	0.07085	0.056	0.0573
16	1.70075	1.712	1.72815	1.69395	1.714	1.72275	1.69735	1.699	1.70175	1.7228	1.723	1.58418	1.72655	1.738	1.74005	0.07065	0.056	0.05745
16.5	1.7005	1.712	1.7291	1.6963	1.716	1.72725	1.70085	1.702	1.706	1.72165	1.723	1.58698	1.7278	1.738	1.74255	0.0707	0.057	0.0575
17	1.6982	1.715	1.73275	1.69425	1.719	1.73125	1.69765	1.705	1.70835	1.72165	1.726	1.58989	1.72485	1.741	1.7424	0.07425	0.057	0.05735
17.5	1.7018	1.714	1.73215	1.6998	1.722	1.73265	1.7034	1.711	1.7108	1.72415	1.727	1.59104	1.7304	1.742	1.7449	0.0708	0.056	0.05735
18	1.7056	1.714	1.7342	1.70315	1.722	1.7355	1.704	1.707	1.7145	1.7273	1.725	1.59364	1.73055	1.741	1.74505	0.07075	0.059	0.0576
18.5	1.7013	1.719	1.73705	1.7	1.726	1.7397	1.70245	1.711	1.7164	1.72115	1.73	1.59609	1.72815	1.744	1.74685	0.0742	0.057	0.0573
19	1.7082	1.719	1.7373	1.7074	1.728	1.74115	1.70615	1.714	1.7179	1.72725	1.731	1.59699	1.73375	1.745	1.74885	0.07155	0.056	0.0573
19.5	1.71175	1.721	1.7398	1.70895	1.729	1.74405	1.70935	1.714	1.72065	1.72905	1.733	1.59975	1.7373	1.746	1.7488	0.0708	0.056	0.0576
20	1.71715	1.723	1.7425	1.71315	1.73	1.7463	1.7114	1.72	1.72355	1.734	1.737	1.60187	1.7411	1.749	1.75265	0.07065	0.056	0.0572
20.5	1.7238	1.727	1.7472	1.71415	1.733	1.7485	1.71415	1.719	1.72715	1.73555	1.741	1.60506	1.74625	1.752	1.7543	0.0707	0.057	0.05725
21	1.7321	1.728	1.75105	1.71945	1.736	1.75075	1.7177	1.72	1.72895	1.74255	1.742	1.60754	1.75285	1.755	1.7575	0.07075	0.056	0.0572
21.5	1.7363	1.733	1.7545	1.72405	1.736	1.7544	1.71995	1.722	1.7331	1.7501	1.746	1.61099	1.75925	1.757	1.7576	0.072	0.056	0.05725
22	1.74	1.737	1.75555	1.7278	1.741	1.75755	1.7268	1.727	1.73905	1.7573	1.747	1.61426	1.767	1.758	1.7599	0.07085	0.056	0.05745
22.5	1.74335	1.739	1.7585	1.7335	1.744	1.76195	1.7307	1.731	1.74525	1.7622	1.75	1.6184	1.7711	1.761	1.7619	0.07055	0.056	0.05735
23	1.74635	1.739	1.7617	1.73905	1.749	1.76575	1.7364	1.733	1.7487	1.76435	1.752	1.62145	1.7748	1.762	1.7653	0.07065	0.056	0.05735
23.5	1.7497	1.743	1.76305	1.7463	1.751	1.77055	1.7418	1.739	1.75285	1.76915	1.755	1.62467	1.77845	1.765	1.76755	0.07055	0.057	0.05735
24	1.75125	1.745	1.76685	1.75075	1.755	1.77285	1.74885	1.741	1.7563	1.77265	1.756	1.62759	1.78245	1.766	1.77175	0.07065	0.056	0.0572

[truncated: 7 more sheets: Figure S1C, Figure S2B, Figure S3B, Figure S3C, Figure S3D, Figure S7, Figure S8B]
