# Supplementary material for: The proteasome regulator Rpn4 controls antifungal drug tolerance by coupling protein homeostasis with metabolic responses to drug stress
Source: PLoS Pathog. 2023 Apr 19;19(4):e1011338. doi: 10.1371/journal.ppat.1011338 (PMC10150987; doi:10.1371/journal.ppat.1011338)
Supplement: S1 Table — (XLSX) [file ppat.1011338.s012.xlsx]

## Sheet: Organisms and Strains
	Mouse	From
	C57BL/6	Monash Animal Services (Melbourne, Australia)
Identifier	Candida strains	Genotype	Strain background	Source
YCAT639	wild type, SN250	ura3Δ::λimm434::URA3-IRO1/ura3Δ::λimm434 arg4::hisG/arg4::hisG his1::hisG/his1::hisG leu2::hisG::CdHIS1/leu2::hisG::CmLEU2	SN152	(Noble et al., 2010)
YCAT641	wild type, SN425	ura3Δ::λimm434::URA3-IRO1/ura3Δ::λimm434 arg4::hisG::CdARG4/arg4::hisG his1::hisG/his1::hisG leu2::hisG::CdHIS1/leu2::hisG::CmLEU2	SN152	(Noble et al., 2010)
YCAT229	wild type, SC5314	-	SC5314	from Ted White
YCAT1099	rpn4∆/∆ x	ura3∆::λimm434::URA3-IRO1/ura3∆::λimm434, arg4::hisG::CdARG4/arg4::hisG, his1::hisG/his1::hisG leu2::hisG::CdHIS1/leu2::hisG::CmLEU2, rpn4::LEU2/rpn4::HIS1 SNARG-NAT1	SN152	this study
YCAT1100	rpn4∆/∆ y	ura3∆::λimm434::URA3-IRO1/ura3∆::λimm434, arg4::hisG::CdARG4/arg4::hisG, his1::hisG/his1::hisG leu2::hisG::CdHIS1/leu2::hisG::CmLEU2, rpn4::LEU2/rpn4::HIS1 SNARG-NAT1	SN152	this study
YCAT1103	rpn4∆/∆ x + RPN4	ura3∆::λimm434::URA3-IRO1/ura3∆::λimm434, arg4::hisG::CdARG4/arg4::hisG his1::hisG/his1::hisG leu2::hisG::CdHIS1/leu2::hisG::CmLEU2, rpn4::LEU2/rpn4::HIS1 SNARG-RPN4-NAT1	SN152	this study
YCAT1104	rpn4∆/∆ y + RPN4	ura3∆::λimm434::URA3-IRO1/ura3∆::λimm434, arg4::hisG::CdARG4/arg4::hisG his1::hisG/his1::hisG leu2::hisG::CdHIS1/leu2::hisG::CmLEU2, rpn4::LEU2/rpn4::HIS1 SNARG-RPN4-NAT1	SN152	this study
YCAT1167	Rpn4-Tap	RPN4::TAP::ARG4/RPN4::TAP::HIS1, leu2∆/leu2∆, arg4∆/arg4∆, his1∆/his1∆, ura3∆/URA3, iro1∆/IRO1	SN152	this study
YCAT1171	ubi4∆/∆ 1	ubi4∆::HIS1/ubi4∆::LEU2	SN152	this study
YCAT1172	ubi4∆/∆ 2	ubi4∆::HIS1/ubi4∆::LEU2	SN152	this study
	Plasmids	Sequence	GenBank	Source
	pFA-TAP-HIS1	https://www.ncbi.nlm.nih.gov/nuccore/FJ160457	FJ160457.1	(Lavoie et al., 2008)
	pFA-TAP-ARG4	https://www.ncbi.nlm.nih.gov/nuccore/FJ160458	FJ160458.1	(Lavoie et al., 2008)
	pSN40 (C. maltosa LEU2)	N/A	N/A	(Noble et al., 2010)
	pSN52 (C. dubliniensis HIS1)	N/A	N/A	(Noble et al., 2010)
	PSN69 (C. dublinensis ARG4)	N/A	N/A	(Noble et al., 2010)
	pRPN4-SNARG-NAT1	N/A	N/A	this study

## Sheet: Reagents, Assays and Software
Reagents and Resources	Source	Identifier
Yeast Extract	US Biological	8013-01-2
Peptone	US Biological	73049-73-7
Nutrient Agar	Oxoid	Cat#0003B
Uridine	Sigma-Aldrich	58-96-8
CellTracker Green CMFDA dye	Thermo Fisher Scientific	Cat#C7025; CAS: 136832-63-8
DRAQ7	Abcam	Cat#AB109202
RPMI 1640 medium, no glucose	Thermo Fisher Scientific	Cat#11879020
D-(+)-Glucose	Sigma-Aldrich	Cat#G8270; CAS: 50-99-7
Glycerol
L-Glutamine	Sigma-Aldrich	Cat#G3126; CAS: 56-85-9
L-Arginine	Sigma-Aldrich	Cat#A5006; CAS: 74-79-3
L-Serine	Sigma-Aldrich	Cat#S4500; CAS: 56-45-1
L-Leucine	Sigma-Aldrich	Cat#L8912; CAS: 61-90-5
Sodium Acetate	BDH Analytical Chemicals	Cat#BDH10236; CAS: 127-09-3
Doxycycline Hyclate	Sigma-Aldrich	Cat#D9891; CAS: 24390-14-5
Dimethyl Sulfoxide, DMSO	Sigma-Aldrich	Cat#D8418; CAS: 67-68-5
Fluconazole	Sigma-Aldrich	Cat#F8929; CAS: 86386-73-4
Fluconazole 25 µg disk	Thermo Fisher Scientific	Cat#11922922; CAS: 86386-73-4
Amphotericin B	Sigma-Aldrich	Cat#PHR1662; CAS: 1397-89-3
Calcofluor White	Sigma-Aldrich	Cat#18909; CAS: 4404-43-7
Dithiothreitol, DTT	A.G. Scientific	Cat#SKU C-1029; CAS: 3483-12-3
Geldanamycin	A.G. Scientific	Cat#SKU G-1047; CAS: 30562-34-6
Tunicamycin	Calbiochem	Cat#654380; CAS: 11089-65-9
Rapamycin	Sigma-Aldrich	Cat#R0395; CAS: 53123-88-9
Hydrogen peroxide, H2O2	Merck	Cat#107209; CAS: 7722-84-1
Antimycin A	Sigma-Aldrich	Cat# A8674; CAS: 1397-94-0
Isopropanol	Sigma-Aldrich	Cat#W292907; CAS: 67-63-0
Ergosterol	Sigma-Aldrich	Cat#45480; CAS: 57-87-4
clonNAT (Nourseothricin Sulfate)	GoldBio	Cat#N-500; CAS: 96736-11-7
Fetal Bovine Serum, FBS	Serana	Cat#FBS-AU-015
Penicillin-Streptomycin	Sigma-Aldrich	Cat#P4333; Penicillin CAS: 69-57-8; Streptomycin CAS: 3810-74-0
DNase I (Rnase-free)	Ambion	Cat#AM2224
Superscript III Reverse Transcriptase	Invitrogen	Cat#18080093
FastStart Universal SYBR Green Master Rox	Roche	Cat#4913914001
Trichloroacetic acid (TCA)	Sigma-Aldrich	Cat#T6399
Critical Commerical Assays	Source	Identifier
Clarity Western ECL substrate	Bio-Rad	Cat#1705060
Software and Online Tools	Source	Url
FIJI	(Schindelin et al., 2012)	https://fiji.sc/
DiskImageR	(Gerstein et al., 2016)	https://github.com/acgerstein/diskImageR
R Studio v. 1.41103	N/A	https://www.rstudio.com/
CellProfiler	N/A	https://cellprofiler.org/
GraphPad Prism v. 8	GraphPad Software	http://www.graphpad.com/scientific-software/prism/
Tail Tools	(Harrison et al., 2015)	N/A
R package edgeR	(Robinson and Oshlack, 2010)	https://bioconductor.org/packages/release/bioc/html/edgeR.html
R package limma	N/A	http://bioinf.wehi.edu.au/limma/
R package fitnoise	N/A	https://github.com/pfh/fitnoise
R package gplots	N/A	https://cran.r-project.org/web/packages/gplots/index.html
LinReg PCR software	(Rujiter et al., 2009)	N/A
Morpheus	N/A	https://software.broadinstitute.org/morpheus/
Adobe Ilustrator v. 24.1.2	N/A	https://www.adobe.com/au/products/illustrator.html?sdid=TTGWL8CS&mv=search&ef_id=CjwKCAjw1JeJBhB9EiwAV612ywtKdLG3HG_LTiNJ8BS84vMGp3mhKuccS8FuT-mVUtOu1voiVNwGVxoCH88QAvD_BwE:G:s&s_kwcid=AL!3085!3!505722013146!e!!g!!adobe%20illustrator!12532642549!117120033017&gclid=CjwKCAjw1JeJBhB9EiwAV612ywtKdLG3HG_LTiNJ8BS84vMGp3mhKuccS8FuT-mVUtOu1voiVNwGVxoCH88QAvD_BwE
Gene List Venn Diagram	N/A	http://genevenn.sourceforge.net/
Candida Genome Database	(Skrzypek et al., 2017)	http://www.candidagenome.org/
PhenoBooth+	Singer Instruments	https://www.singerinstruments.com/solution/phenobooth/
