# Supplementary material for: The proteasome regulator Rpn4 controls antifungal drug tolerance by coupling protein homeostasis with metabolic responses to drug stress
Source: PLoS Pathog. 2023 Apr 19;19(4):e1011338. doi: 10.1371/journal.ppat.1011338 (PMC10150987; doi:10.1371/journal.ppat.1011338)
Supplement: S2 Table — (XLSX) [file ppat.1011338.s013.xlsx]

## Sheet: PCR primers
PCR primers
Name	Purpose	Sequence	Source
Diagnosttic PCR primers
HIS1 FP	check HIS1 marker forward	gttatttcttcggttctttc	this study
HIS1 RP	check HIS1 marker reverse	cacctttaaaatcaatgggc	this study
LEU2 FP	check LEU2 marker forward	gcaatatctttcaatgccatt	this study
LEU2 RP	check LEU2 marker reverse	ggtatcagaactgcagatttaag	this study
ARG4 FP	check ARG4 marker forward	cgttgagatttaaagagagcc	this study
ARG4 RP	check ARG4 marker reverse	cattaaaatgaatactcaac	this study
RPN4-Complementation FP1	check RPN4 complementation ARG4-LEU2 marker forward	ctactcttttcaaacgattt	this study
RPN4-Complementation RP1	check RPN4 complementation ARG4-LEU2 marker reverse	gatcgaacaacaataactacc	this study
RPN4-Complementation FP2	check RPN4 complementation AgTEF1-clonNAT marker forward	tgccatgtccataataactcgag	this study
RPN4-Complementation RP2	check RPN4 complementation AgTEF1-clonNAT marker reverse	gacagattgagtcaaattgaag	this study
Rpn4-Tap FP	check Rpn4-TAP tag forward	cagttgacgacgacgacaaa	this study
Rpn4-Tap RP	check Rpn4-TAP tag reverse	ggctatgaaattctttttcc	this study
RPN4 FP	check RPN4 upstream forward	atgagactatatcaataccc	this study
RPN4 RP	check RPN4 downstream reverse	aagaatcacaatggcagaat	this study
RPN4 ORF FP	check RPN4 ORF upstream forward	ccaacttatctgcaactaca	this study
RPN4 ORF RP	check RPN4 ORF downstream reverse	taatctttctccttctcctc	this study
UBI4 FP	check UBI4 upstream forward	gctttgttttgttgtctaaa	this study
UBI4 RP	check UBI4 downstream reverse	ggttttacaacagagagaaa	this study
UBI4 ORF FP	check UBI4 ORF upstream forward	gttaaaactttgactggtaa	this study
UBI4 ORF RP	check UBI4 ORF downstream reverse	taccgtcttccaattgttta	this study
Primers for constructing mutants and complement strains
RPN4-ARG4 complementation FP	forward primer to construct the RPN4-complement strains; to introduce the first wild type copy of RPN4 into rpn4∆/∆ strain	aaaaaactcgagtccttgatcattcattctat	this study
RPN4-ARG4 complementation RP	reverse primer to construct the RPN4-complement strains; to introduce the first wild type copy of RPN4 into rpn4∆/∆ strain	aaaaaaatcgataataaaccgaaagtaaccaa	this study
RPN4-clonNAT complementation FP	forward primer to construct the RPN4-complement strains; to introduce the second wild type copy of RPN4 into rpn4∆/∆ strain	cactttcttttttttttttctttcatcccctttcttttatttttttttacgtttttacttttaaacttacacattttattaaattcttaatacccattagatcaagcttgcctcgtcccc	this study
RPN4-clonNAT complementation RP	reverse primer to construct the RPN4-complement strains; to introduce the second wild type copy of RPN4 into rpn4∆/∆ strain	ccaccttgatgtacacacctttaaa	this study
UBI4 deletion FP	forward primer to construct the ubi4∆/∆ strains	tgtaagatactctcataatcaatgggacctgaattggaccctcataaattaaagcctagtctataaaacaaaactatttagcagcaatgattataaaaaagtggaattgtgagcggata	this study
UBI4 deletion RP	reverse primer to construct the ubi4∆/∆ strains	atgaatcaacacagttttttttcttcttgctttttctttctattttacattacaaattctgacaatcgtcaactaacatatatatacaaatctacaagcatttcccagtcacgacgtt	this study
FP = forward primer
RP = reverse primer

## Sheet: qPCR primers
qPCR primers
Name	Purpose	Sequence	Source
18s rRNA FP	For qPCR of C. albicans 18s rRNA	ggatttactgaagactaactactg	this study
18s rRNA RP		gaacaacaaccgatccctagt	this study
RDN25 FP	For qPCR of C. albicans RDN25	gagaggaaccgttcattcagataat	this study
RDN25 RP		ctatggtccagcgactaaaaagtct	this study
RPN4 FP	For qPCR of C. albicans RPN4	tccctacgatttgatcagacatca	this study
RPN4 RP		gcgtcttgtccaactaaacca	this study
ERG27 FP	For qPCR of C. albicans ERG27	ctgttgctgctgctttaggtc	this study
ERG27 RP		cagaccagtgctgtcaatctc	this study
RPT2 FP	For qPCR of C. albicans ERG27	gggtcaaggtccttcaggaatac	this study
RPT2 RP		catctggtgttggggtacacgc	this study
PUP1 FP	For qPCR of C. albicans ERG27	cctccaaggggtttgctacacc	this study
PUP1 RP		gagtgaccatctcagtatccgctg	this study
ERG11 FP	For qPCR of C. albicans ERG27	ttgattatgggtttgggaaa
ERG11 RP		aaatggttcccaattgaaca
ERG251 FP	For qPCR of C. albicans ERG27	ccgttgattctcattctggttatg	this study
ERG251 RP		agctcgactatttctttctcttct	this study
18sRNA FP	For qPCR of 18sRNA	ttgacggaagggcaccaccag	[1]
18sRNA RP		gcaccaccacccacggaatcg	[1]
Glut1 FP	For qPCR of Glut1	aaactccagtcagcattttcatagg	[1]
Glut1 RP		ccacggagttgtaaaatatgcttgt	[1]
Hk2 FP	For qPCR of Hk2	tgtttgtacatttatttgccctcct	[1]
Hk2 RP		gtagagcagagaacaggacattggt	[1]
Pfkfb3 FP	For qPCR Pfkfb3	ctagcctacttcctcgacaagagtg	[1]
Pfkfb3 RP		acactggcaaagtgttgtattttga	[1]
FP = forward primer
RP = reverse primer
REFERENCES:
1. Tucey TM, Verma J, Harrison PF, Snelgrove SL, Lo TL, Scherer AK, et al. Glucose Homeostasis Is Important for Immune Cell Viability during Candida Challenge and Host Survival of Systemic Fungal Infection. Cell Metab. 2018;27(5):988-1006.e7. Epub 2018/05/03. doi: 10.1016/j.cmet.2018.03.019. PubMed PMID: 29719235; PubMed Central PMCID: PMCPMC6709535
